# Supplementary material for: The association between fecal microbiota, age and endoparasitism in adult alpacas
Source: PLoS One. 2022 Aug 25;17(8):e0272556. doi: 10.1371/journal.pone.0272556 (PMC9409599; doi:10.1371/journal.pone.0272556)
Supplement: S2 Table — (XLSX) [file pone.0272556.s003.xlsx]

## Sheet: notes
Tables summarize relative abundance of each taxon by timepoint and alpaca.
Samples are abreviated with sample ID followed by date (DDMMYY)

## Sheet: timepoint1
taxlevel	rankID	taxon	total	0074_011220_TCATTC	0081_011220_TGCCGG	1272_011220_AACGCA	1316_011220_ATGTTG	1340_011220_GTTGTC	1410_011220_GACTAA	1417_011220_GTCTCT	1448_011220_GACGAC	1455_011220_CTGCTC	1459_011220_AGGCTT	1509_011220_GCTTGG	1516_011220_GGCCGT	1550_011220_ACTGAT	1563_011220_ATGTCA	1613_011220_ACTTGA	1658_011220_CTTATT	1675_011220_GCACGG	1676_011220_CACAAC	1685_011220_TAGATA	1712_011220_AGCCGT	1734_011220_AAAGCG	1750_011220_CCCAAG	1751_011220_ACGACC	1767_011220_TCGGGC	1770_011220_TTCTGG	1798_011220_CGACCA	1809_011220_CGACGC	1834_011220_TTCAAC	1836_011220_GTTCCA	1867_011220_TCGGTG	1872_011220_AAGGAC	1892_011220_TTGCGT	1915_011220_ATTCGC	1919_011220_AGCGTG	1938_011220_TAGACC	1948_011220_GGTTGG	1950_011220_GCAGGA	1954_011220_CCCGAG	1992_011220_ACTGCC	2010_011220_CCCGAA	2014_011220_TAATTC	2038_011220_GTGAAA	2058_011220_CAATAA	2080_011220_ACATCA	2087_011220_CATTAG	2127_011220_ACTCTG
1	0.1	Bacteria	0.958759	0.959881	0.958054	0.965678	0.958006	0.960504	0.959417	0.964232	0.958835	0.95443	0.965328	0.956567	0.961723	0.95474	0.959729	0.959106	0.954456	0.955715	0.955387	0.956299	0.953464	0.956458	0.955119	0.961267	0.962166	0.956931	0.955432	0.95498	0.957118	0.95859	0.957308	0.955291	0.968783	0.957815	0.967017	0.961279	0.965756	0.959317	0.955008	0.956595	0.956989	0.95107	0.966569	0.956473	0.958919	0.958208	0.956776
1	0.2	Eukaryota	0.000276	0	0.00021	0.000212	0.000212	0	0.000211	0	0.000211	0.000212	0.000211	0.00021	0	0.000213	0	0.000422	0	0.000422	0.000223	0.000426	0	0	0.000641	0.000428	0.000418	0.000836	0.000887	0.000425	0	0.000425	0.000421	0.000426	0.000422	0.000211	0	0.000631	0.00021	0.000211	0	0	0.000215	0.000437	0.00021	0.000222	0.000426	0.000429	0
1	0.3	unknown	0.040964	0.040119	0.041737	0.03411	0.041782	0.039496	0.040372	0.035768	0.040954	0.045358	0.034461	0.043223	0.038277	0.045047	0.040271	0.040472	0.045544	0.043863	0.04439	0.043274	0.046536	0.043542	0.04424	0.038305	0.037416	0.042233	0.043681	0.044595	0.042882	0.040985	0.042271	0.044284	0.030795	0.041974	0.032983	0.038089	0.034034	0.040472	0.044992	0.043405	0.042796	0.048493	0.033221	0.043304	0.040656	0.041363	0.043224
2	0.1.1	Actinobacteria	0.002862	0.002335	0.006921	0.002331	0.000636	0.002562	0.000634	0.000852	0.001478	0.003179	0.003805	0.002308	0.002301	0.002135	0.001908	0.003373	0.002847	0.000844	0.001115	0.006182	0.00379	0.002093	0.004061	0.001712	0.002508	0.003763	0.003326	0.003398	0.004931	0.003822	0.001262	0.005323	0.001687	0.001476	0.002941	0.003788	0.001261	0.003373	0.000212	0.002964	0.002796	0.003713	0.003995	0.001332	0.003831	0.003215	0.002923
2	0.1.2	Bacteria_unclassified	0.290058	0.300998	0.291317	0.245975	0.295652	0.273484	0.309237	0.29785	0.296601	0.301187	0.256237	0.285564	0.308304	0.305508	0.281687	0.330944	0.271732	0.27752	0.29333	0.289064	0.287218	0.298932	0.306903	0.27691	0.284908	0.301903	0.262749	0.277766	0.249786	0.307709	0.320505	0.294656	0.281375	0.291711	0.281303	0.26936	0.287185	0.298693	0.299236	0.281812	0.290108	0.321538	0.281119	0.302687	0.272456	0.250964	0.284819
2	0.1.3	Bacteroidetes	0.123934	0.125876	0.155621	0.116102	0.158855	0.154782	0.140985	0.148393	0.123074	0.130352	0.145666	0.140369	0.11964	0.144748	0.117847	0.146079	0.133348	0.135386	0.170645	0.168194	0.161087	0.123299	0.131011	0.131179	0.154891	0.125862	0.104878	0.13145	0.139794	0.127416	0.106204	0.149883	0.141953	0.134571	0.131513	0.104588	0.105252	0.118044	0.107385	0.12365	0.11957	0.099388	0.137931	0.120364	0.140911	0.198028	0.144289
2	0.1.4	Chloroflexi	0.000254	0.000425	0.00021	0.000424	0.000424	0.000213	0	0	0.000422	0.000424	0.000634	0.00042	0.000209	0.000213	0.000424	0	0.000438	0.000211	0.000223	0	0.000421	0.000209	0.000641	0.000428	0.000209	0.000209	0	0	0.000429	0.000637	0	0	0.000422	0	0	0.00021	0.00021	0.000211	0.000424	0	0	0.000218	0.00021	0	0	0	0.000418
2	0.1.5	Cyanobacteria	0.002577	0.001486	0.001678	0.000847	0.002757	0.003202	0.002114	0.001277	0.002744	0.003603	0.001903	0.00042	0.002301	0.002562	0.001696	0.004216	0.000438	0.001687	0.002008	0.001492	0.002948	0.000837	0.002351	0.001926	0.001045	0.002509	0.001996	0.001062	0.000429	0.002336	0.003155	0.00149	0.001898	0.001055	0.00063	0.002315	0.00021	0.004216	0.00382	0.001059	0.00172	0.005242	0.001262	0.001777	0.002341	0.001286	0.001879
2	0.1.6	Elusimicrobia	0.0002	0.000425	0.00021	0	0.000212	0.000213	0.000211	0.000213	0.000211	0	0	0	0.000209	0	0	0	0.000219	0.000211	0	0.000426	0.000632	0	0.000427	0.000214	0.000209	0	0	0.000212	0	0	0.000421	0	0	0	0.00042	0	0	0.000211	0	0	0.000645	0	0.000631	0.000222	0	0.000429	0.000209
2	0.1.7	Epsilonbacteraeota	0.000123	0	0.00021	0.000424	0	0.000213	0.000634	0	0.000211	0.000212	0	0.00021	0.000209	0	0	0.003794	0	0	0	0.000213	0	0	0	0.000214	0	0	0	0	0	0	0	0	0	0	0	0	0	0	0	0	0	0	0.00021	0	0	0	0
2	0.1.8	Firmicutes	0.498877	0.501804	0.459522	0.564619	0.464899	0.466055	0.464595	0.467532	0.488917	0.47181	0.501903	0.490558	0.49383	0.460504	0.512929	0.428963	0.511277	0.489667	0.446353	0.456193	0.467677	0.494034	0.470186	0.507811	0.481814	0.482333	0.533925	0.504353	0.519297	0.484392	0.48938	0.449862	0.492934	0.487028	0.506092	0.542088	0.541597	0.49473	0.503608	0.512174	0.501935	0.476627	0.517031	0.485232	0.496169	0.463995	0.483191
2	0.1.9	Halanaerobiaeota	8e-06	0	0	0	0	0	0	0	0	0	0	0	0	0	0	0	0	0	0	0	0	0	0	0	0	0	0	0	0	0	0	0	0	0	0	0	0	0.000211	0	0	0.000215	0	0	0	0	0	0.000209
2	0.1.10	Kiritimatiellaeota	0.001021	0.000637	0.000419	0	0	0.001067	0.000423	0.000426	0.000844	0.000212	0.001057	0	0.000837	0.00064	0.000424	0.000422	0.001314	0	0	0.000426	0.002106	0	0.001069	0.000214	0.000836	0.001254	0.000222	0.000637	0	0.000849	0.001052	0.000852	0.001266	0.000633	0	0.000421	0.00105	0.001054	0.003608	0.000212	0.00086	0.001092	0.00021	0.000222	0.000639	0.006644	0.001462
2	0.1.11	Lentisphaerae	0.001306	0.000212	0.000419	0.000847	0.000212	0.000213	0.000634	0	0.000844	0.005511	0.000211	0.00021	0.002719	0.001067	0.000424	0.002319	0.000657	0	0.000446	0.000213	0.002527	0.000419	0.000214	0.000214	0.000209	0.000836	0.00133	0	0	0.002761	0.001262	0	0.002109	0.000422	0.00042	0.00021	0.00021	0.00253	0.001061	0.001059	0.001505	0.00284	0.000421	0.000888	0.000851	0.002143	0.000626
2	0.1.12	Patescibacteria	0.0031	0.002759	0.005453	0.00339	0.00403	0.007686	0.005073	0.002981	0.002955	0.003603	0.012685	0.005455	0.001464	0.002775	0.001484	0.00274	0.00416	0.004007	0.002454	0.002771	0.001895	0.005861	0.001923	0.002354	0.003554	0.000836	0.004435	0.002336	0.005146	0.000849	0.004837	0.002342	0.005062	0.006539	0.002731	0.000842	0.001891	0.00274	0.002122	0.001482	0.003226	0.002184	0.004205	0.001999	0.00298	0.005358	0.001253
2	0.1.13	Planctomycetes	2e-05	0	0	0	0	0	0	0	0	0	0	0	0	0	0	0	0	0	0	0	0	0.000209	0	0	0	0	0	0	0	0	0	0	0	0.000211	0	0.00021	0	0	0	0	0	0	0	0	0	0.000214	0
2	0.1.14	Proteobacteria	0.002434	0.001274	0.001888	0.002119	0.001485	0.006191	0.003593	0.004471	0.002533	0.002543	0.00148	0.002518	0.002928	0.001281	0.00106	0.003373	0.001095	0.003585	0.001115	0.003411	0.002106	0.002093	0.001923	0.000856	0.003344	0.0023	0.002661	0.002548	0.001715	0.002973	0.001893	0.004897	0.003164	0.001476	0.002941	0.001263	0.00042	0.002108	0.00191	0.001906	0.004516	0.003277	0.001892	0.001777	0.003406	0.004715	0.002297
2	0.1.15	Spirochaetes	0.0022	0.000637	0.000629	0.002119	0.001909	0.00064	0.001057	0.002129	0.002533	0.001696	0.00296	0.001259	0.001464	0.002135	0.004875	0.004848	0.000438	0.000844	0.004015	0.001705	0.001474	0.003768	0.004061	0.000642	0.001254	0.002718	0.000665	0.002548	0.000429	0.000637	0.00715	0.002981	0.003586	0.001476	0.007773	0.000842	0.00042	0.001054	0.00382	0.000212	0.002151	0.000655	0.001051	0.001999	0.001064	0.003429	0.000626
2	0.1.16	Synergistetes	2.6e-05	0	0	0	0	0	0	0	0	0	0.000634	0	0	0	0	0	0	0	0	0	0	0	0	0	0	0	0	0.000212	0	0	0	0	0	0	0	0	0	0	0	0	0	0	0	0	0	0.000643	0
2	0.1.17	Tenericutes	0.018371	0.016132	0.018876	0.010593	0.021209	0.024979	0.019869	0.024058	0.02491	0.021619	0.024947	0.01154	0.015269	0.019214	0.016109	0.014545	0.013576	0.019401	0.024983	0.015988	0.010739	0.016956	0.016029	0.02247	0.016722	0.01359	0.027938	0.022722	0.022727	0.016776	0.012198	0.031722	0.021304	0.017085	0.019958	0.021465	0.013866	0.022555	0.016129	0.013762	0.020215	0.021625	0.010303	0.023762	0.018519	0.01093	0.017123
2	0.1.18	Verrucomicrobia	0.011388	0.004882	0.014681	0.01589	0.005726	0.019001	0.010357	0.014052	0.010555	0.008478	0.011205	0.015736	0.01004	0.011956	0.018864	0.013491	0.012919	0.022353	0.0087	0.010019	0.008844	0.007745	0.014319	0.014124	0.010661	0.018817	0.011308	0.005734	0.012436	0.007433	0.007992	0.011284	0.012023	0.014132	0.010294	0.013678	0.012185	0.007589	0.011672	0.016303	0.007527	0.012669	0.006098	0.014213	0.015751	0.006215	0.015452
2	0.2.1	Eukaryota_unclassified	0.000276	0	0.00021	0.000212	0.000212	0	0.000211	0	0.000211	0.000212	0.000211	0.00021	0	0.000213	0	0.000422	0	0.000422	0.000223	0.000426	0	0	0.000641	0.000428	0.000418	0.000836	0.000887	0.000425	0	0.000425	0.000421	0.000426	0.000422	0.000211	0	0.000631	0.00021	0.000211	0	0	0.000215	0.000437	0.00021	0.000222	0.000426	0.000429	0
2	0.3.1	unknown_unclassified	0.040964	0.040119	0.041737	0.03411	0.041782	0.039496	0.040372	0.035768	0.040954	0.045358	0.034461	0.043223	0.038277	0.045047	0.040271	0.040472	0.045544	0.043863	0.04439	0.043274	0.046536	0.043542	0.04424	0.038305	0.037416	0.042233	0.043681	0.044595	0.042882	0.040985	0.042271	0.044284	0.030795	0.041974	0.032983	0.038089	0.034034	0.040472	0.044992	0.043405	0.042796	0.048493	0.033221	0.043304	0.040656	0.041363	0.043224
3	0.1.1.1	Acidimicrobiia	4e-06	0	0	0	0	0	0	0	0	0	0	0	0	0	0	0	0	0	0	0	0	0	0	0	0	0	0	0	0	0	0	0	0	0	0	0	0	0	0	0	0	0	0	0	0	0	0
3	0.1.1.2	Actinobacteria	0.001072	0.001486	0.003356	0.000636	0.000424	0.00064	0.000634	0.000213	0.000633	0.000636	0.000211	0.001259	0.000837	0.001494	0.000636	0.001265	0.001971	0.000211	0.000892	0.00064	0.001053	0.001465	0.002137	0.000428	0.000418	0.000836	0.000665	0.002548	0.000429	0.001911	0.00021	0.004045	0.000211	0.000844	0.001261	0.000631	0.00084	0.001265	0	0.001059	0.002796	0.001747	0.001472	0.000888	0.001064	0.000429	0.000835
3	0.1.1.3	Actinobacteria_unclassified	7.3e-05	0	0	0.000212	0	0.000427	0	0	0.000211	0.000212	0.000211	0	0	0	0	0	0	0	0	0.000213	0.000421	0	0.000214	0	0	0	0	0	0.000429	0	0	0	0	0	0	0	0	0	0	0	0	0.000218	0	0	0	0.000214	0
3	0.1.1.4	Coriobacteriia	0.001707	0.000849	0.003565	0.001483	0.000212	0.001494	0	0.000639	0.000633	0.002331	0.003383	0.001049	0.001464	0.00064	0.001272	0.002108	0.000876	0.000633	0.000223	0.005329	0.002316	0.000628	0.00171	0.001284	0.00209	0.002927	0.002661	0.000849	0.004074	0.001911	0.001052	0.001277	0.001476	0.000633	0.001681	0.003157	0.00042	0.002108	0.000212	0.001906	0	0.001747	0.002523	0.000444	0.002767	0.002572	0.002088
3	0.1.1.5	Thermoleophilia	6e-06	0	0	0	0	0	0	0	0	0	0	0	0	0	0	0	0	0	0	0	0	0	0	0	0	0	0	0	0	0	0	0	0	0	0	0	0	0	0	0	0	0	0	0	0	0	0
3	0.1.2.1	Bacteria_unclassified	0.290058	0.300998	0.291317	0.245975	0.295652	0.273484	0.309237	0.29785	0.296601	0.301187	0.256237	0.285564	0.308304	0.305508	0.281687	0.330944	0.271732	0.27752	0.29333	0.289064	0.287218	0.298932	0.306903	0.27691	0.284908	0.301903	0.262749	0.277766	0.249786	0.307709	0.320505	0.294656	0.281375	0.291711	0.281303	0.26936	0.287185	0.298693	0.299236	0.281812	0.290108	0.321538	0.281119	0.302687	0.272456	0.250964	0.284819
3	0.1.3.1	Bacteroidetes_unclassified	0.000161	0	0	0	0.000212	0	0	0	0	0	0.000211	0	0	0	0	0	0.001095	0.000211	0.000223	0.000426	0	0	0	0	0.000418	0	0.000222	0.000637	0	0	0.000421	0.000213	0.000633	0	0	0	0.00021	0	0	0	0.000215	0	0	0	0	0.001072	0.000209
3	0.1.3.2	Bacteroidia	0.123773	0.125876	0.155621	0.116102	0.158643	0.154782	0.140985	0.148393	0.123074	0.130352	0.145455	0.140369	0.11964	0.144748	0.117847	0.146079	0.132253	0.135175	0.170422	0.167768	0.161087	0.123299	0.131011	0.131179	0.154473	0.125862	0.104656	0.130813	0.139794	0.127416	0.105783	0.14967	0.14132	0.134571	0.131513	0.104588	0.105042	0.118044	0.107385	0.12365	0.119355	0.099388	0.137931	0.120364	0.140911	0.196957	0.14408
3	0.1.4.1	Anaerolineae	0.000254	0.000425	0.00021	0.000424	0.000424	0.000213	0	0	0.000422	0.000424	0.000634	0.00042	0.000209	0.000213	0.000424	0	0.000438	0.000211	0.000223	0	0.000421	0.000209	0.000641	0.000428	0.000209	0.000209	0	0	0.000429	0.000637	0	0	0.000422	0	0	0.00021	0.00021	0.000211	0.000424	0	0	0.000218	0.00021	0	0	0	0.000418
3	0.1.5.1	Cyanobacteria_unclassified	0.000212	0	0	0	0	0.000213	0.000211	0	0.000211	0.000848	0.000211	0	0.000418	0.000213	0.000424	0.000211	0	0.000422	0	0.000213	0.000842	0	0	0.000428	0	0.000209	0.000887	0.000425	0	0	0.00021	0	0	0	0	0.00021	0	0	0.000424	0	0	0.000437	0	0	0.000213	0.000429	0.000209
3	0.1.5.2	Melainabacteria	0.002335	0.001486	0.001258	0.000847	0.002757	0.002989	0.001902	0.001277	0.002533	0.002543	0.001691	0.00042	0.001882	0.002348	0.001272	0.004005	0.000438	0.001265	0.002008	0.001279	0.002106	0.000837	0.002351	0.001498	0.001045	0.0023	0.001109	0.000637	0.000429	0.002336	0.002944	0.001277	0.001898	0.001055	0.00063	0.002104	0.00021	0.003583	0.003396	0.001059	0.00172	0.004806	0.001051	0.001777	0.002129	0.000857	0.00167
3	0.1.5.3	Oxyphotobacteria	3e-05	0	0.000419	0	0	0	0	0	0	0.000212	0	0	0	0	0	0	0	0	0	0	0	0	0	0	0	0	0	0	0	0	0	0.000213	0	0	0	0	0	0.000632	0	0	0	0	0.00021	0	0	0	0
3	0.1.6.1	Elusimicrobia	0.000196	0.000425	0.00021	0	0.000212	0.000213	0.000211	0.000213	0.000211	0	0	0	0.000209	0	0	0	0.000219	0.000211	0	0.000426	0.000632	0	0.000427	0.000214	0.000209	0	0	0.000212	0	0	0.000421	0	0	0	0.00042	0	0	0.000211	0	0	0.000645	0	0.000631	0.000222	0	0.000214	0.000209
3	0.1.6.2	Endomicrobia	4e-06	0	0	0	0	0	0	0	0	0	0	0	0	0	0	0	0	0	0	0	0	0	0	0	0	0	0	0	0	0	0	0	0	0	0	0	0	0	0	0	0	0	0	0	0	0.000214	0
3	0.1.7.1	Campylobacteria	0.000123	0	0.00021	0.000424	0	0.000213	0.000634	0	0.000211	0.000212	0	0.00021	0.000209	0	0	0.003794	0	0	0	0.000213	0	0	0	0.000214	0	0	0	0	0	0	0	0	0	0	0	0	0	0	0	0	0	0	0.00021	0	0	0	0
3	0.1.8.1	Bacilli	0.001146	0.001698	0.000839	0.000636	0.00106	0.001708	0.000423	0.000639	0.000633	0.000424	0.000846	0.00021	0.000209	0.000213	0	0.00274	0.000438	0.000844	0.000446	0.001492	0	0	0.006198	0	0.000209	0.006063	0.000665	0.002973	0.000643	0.000637	0.000421	0.000639	0.001476	0.000422	0.00063	0.000421	0.001681	0.000422	0.000637	0.000423	0.001075	0.000655	0.00021	0	0.001064	0.001286	0.000418
3	0.1.8.2	Clostridia	0.471315	0.47803	0.435612	0.529025	0.444115	0.430615	0.434158	0.439004	0.462951	0.446799	0.470402	0.469366	0.472286	0.436806	0.494913	0.405143	0.488067	0.46183	0.421593	0.432317	0.440724	0.464517	0.440906	0.480205	0.44607	0.449718	0.501109	0.475685	0.491638	0.465067	0.463722	0.42112	0.466779	0.461717	0.483613	0.511785	0.515126	0.464798	0.474958	0.488672	0.473763	0.446702	0.494954	0.458139	0.474244	0.401843	0.46043
3	0.1.8.3	Erysipelotrichia	0.002232	0.000637	0.002097	0.004449	0.002121	0.003202	0.003171	0.002342	0.001267	0.001484	0.002326	0.001469	0.001882	0.001281	0.000424	0.001054	0.001752	0.001265	0.003123	0.00064	0.001895	0.005024	0.001496	0.000642	0.004181	0.001045	0.002882	0.002124	0.003002	0.001062	0.001262	0.002129	0.003797	0.001898	0.001471	0.001684	0.001891	0.001054	0.003396	0.002117	0.00043	0.002403	0.001472	0.001555	0.002554	0.0015	0.002506
3	0.1.8.4	Firmicutes_unclassified	0.016581	0.015496	0.014052	0.017373	0.012937	0.015585	0.017755	0.015968	0.015622	0.01632	0.013319	0.015527	0.012759	0.01772	0.014837	0.016231	0.010072	0.015816	0.016507	0.016414	0.014951	0.018631	0.016029	0.018618	0.024038	0.019862	0.015299	0.018475	0.016295	0.014228	0.016824	0.018097	0.014554	0.016452	0.013866	0.020833	0.017437	0.022766	0.016978	0.013339	0.016774	0.02097	0.014508	0.015323	0.012984	0.010073	0.013364
3	0.1.8.5	Negativicutes	0.007602	0.005944	0.006921	0.013136	0.004666	0.014944	0.009089	0.009581	0.008444	0.006783	0.015011	0.003987	0.006693	0.004483	0.002755	0.003794	0.010948	0.009911	0.004684	0.005329	0.010107	0.005861	0.005557	0.008346	0.007316	0.005645	0.013969	0.005097	0.007719	0.003398	0.00715	0.007877	0.006328	0.006539	0.006513	0.007365	0.005462	0.005691	0.00764	0.007622	0.009892	0.005898	0.005887	0.010215	0.005321	0.049293	0.006473
3	0.1.9.1	Halanaerobiia	8e-06	0	0	0	0	0	0	0	0	0	0	0	0	0	0	0	0	0	0	0	0	0	0	0	0	0	0	0	0	0	0	0	0	0	0	0	0	0.000211	0	0	0.000215	0	0	0	0	0	0.000209
3	0.1.10.1	Kiritimatiellae	0.001021	0.000637	0.000419	0	0	0.001067	0.000423	0.000426	0.000844	0.000212	0.001057	0	0.000837	0.00064	0.000424	0.000422	0.001314	0	0	0.000426	0.002106	0	0.001069	0.000214	0.000836	0.001254	0.000222	0.000637	0	0.000849	0.001052	0.000852	0.001266	0.000633	0	0.000421	0.00105	0.001054	0.003608	0.000212	0.00086	0.001092	0.00021	0.000222	0.000639	0.006644	0.001462
3	0.1.11.1	Lentisphaerae_unclassified	5.7e-05	0	0	0	0	0	0	0	0	0.000212	0	0	0.000209	0	0	0.000211	0	0	0	0	0	0	0	0	0	0.000209	0	0	0	0.000425	0	0	0	0	0	0	0	0.000211	0	0.000212	0	0.000218	0	0	0	0	0.000209
3	0.1.11.2	Lentisphaeria	0.001223	0.000212	0.000419	0.000847	0.000212	0.000213	0.000634	0	0.000844	0.005299	0.000211	0.00021	0.00251	0.001067	0.000424	0.002108	0.000657	0	0.000446	0.000213	0.002527	0.000419	0.000214	0.000214	0.000209	0.000627	0.00133	0	0	0.002336	0.001262	0	0.002109	0.000211	0.00042	0.00021	0.00021	0.002319	0.000637	0.000847	0.001505	0.002621	0.000421	0.000888	0.000639	0.001715	0.000418
3	0.1.11.3	Oligosphaeria	2.6e-05	0	0	0	0	0	0	0	0	0	0	0	0	0	0	0	0	0	0	0	0	0	0	0	0	0	0	0	0	0	0	0	0	0.000211	0	0	0	0	0.000424	0	0	0	0	0	0.000213	0.000429	0
3	0.1.12.1	Gracilibacteria	4e-06	0	0	0	0	0	0	0	0	0	0	0	0	0	0	0.000211	0	0	0	0	0	0	0	0	0	0	0	0	0	0	0	0	0	0	0	0	0	0	0	0	0	0	0	0	0	0	0
3	0.1.12.2	Patescibacteria_unclassified	8e-06	0	0	0	0	0	0	0	0	0	0	0	0	0	0	0	0	0	0	0	0	0	0	0	0	0	0	0	0	0	0	0	0.000211	0	0	0	0	0	0	0	0	0	0	0	0	0	0
3	0.1.12.3	Saccharimonadia	0.003088	0.002759	0.005453	0.00339	0.00403	0.007686	0.005073	0.002981	0.002955	0.003603	0.012685	0.005455	0.001464	0.002775	0.001484	0.00253	0.00416	0.004007	0.002454	0.002771	0.001895	0.005861	0.001923	0.002354	0.003554	0.000836	0.004435	0.002336	0.005146	0.000849	0.004837	0.002342	0.004851	0.006539	0.002731	0.000842	0.001891	0.00274	0.002122	0.001482	0.003226	0.002184	0.004205	0.001999	0.00298	0.005358	0.001253
3	0.1.13.1	Planctomycetacia	2e-05	0	0	0	0	0	0	0	0	0	0	0	0	0	0	0	0	0	0	0	0	0.000209	0	0	0	0	0	0	0	0	0	0	0	0.000211	0	0.00021	0	0	0	0	0	0	0	0	0	0.000214	0
3	0.1.14.1	Alphaproteobacteria	0.000587	0.000637	0.00021	0.000424	0.000212	0.000854	0.000634	0.001277	0.000633	0.000848	0	0.00042	0.000418	0.000427	0	0.000422	0	0.000633	0.000223	0.000426	0	0.001047	0.000214	0	0.000627	0.000836	0.000222	0.001062	0.000214	0.001062	0.001262	0.000426	0.000211	0.000211	0.001891	0.000421	0	0.000632	0.000212	0	0.00172	0.000874	0.000421	0	0.001916	0.000643	0.000209
3	0.1.14.2	Deltaproteobacteria	0.000174	0	0	0.000212	0	0.000854	0.000423	0	0.000422	0	0.000423	0.00021	0	0.000213	0	0.000211	0.000438	0.000844	0.000223	0	0.000211	0	0	0.000214	0.000418	0	0.000222	0	0	0.000212	0	0.000213	0.000633	0.000211	0	0	0	0.000422	0.000212	0	0.000215	0.000655	0	0.000444	0.000213	0.001072	0
3	0.1.14.3	Gammaproteobacteria	0.00068	0.000212	0.001468	0.000424	0	0.001708	0.00148	0.001277	0	0.000636	0.000846	0.001469	0.001882	0.000427	0.000424	0.001897	0.000219	0.000422	0.000223	0.001705	0.000842	0.000628	0.000855	0	0.001672	0.000627	0.001774	0.000425	0.001072	0.000212	0	0.002129	0.001476	0.000211	0.00021	0	0	0.000422	0.000212	0.000212	0.000645	0	0.001262	0.000222	0.000213	0.001715	0.002088
3	0.1.14.4	Proteobacteria_unclassified	0.000993	0.000425	0.00021	0.001059	0.001273	0.002775	0.001057	0.001916	0.001478	0.00106	0.000211	0.00042	0.000627	0.000213	0.000636	0.000843	0.000438	0.001687	0.000446	0.001279	0.001053	0.000419	0.000855	0.000642	0.000627	0.000836	0.000443	0.001062	0.000429	0.001487	0.000631	0.002129	0.000844	0.000844	0.00084	0.000842	0.00042	0.000632	0.001273	0.001694	0.001935	0.001747	0.00021	0.00111	0.001064	0.001286	0
3	0.1.15.1	Spirochaetia	0.0022	0.000637	0.000629	0.002119	0.001909	0.00064	0.001057	0.002129	0.002533	0.001696	0.00296	0.001259	0.001464	0.002135	0.004875	0.004848	0.000438	0.000844	0.004015	0.001705	0.001474	0.003768	0.004061	0.000642	0.001254	0.002718	0.000665	0.002548	0.000429	0.000637	0.00715	0.002981	0.003586	0.001476	0.007773	0.000842	0.00042	0.001054	0.00382	0.000212	0.002151	0.000655	0.001051	0.001999	0.001064	0.003429	0.000626
3	0.1.16.1	Synergistia	2.6e-05	0	0	0	0	0	0	0	0	0	0.000634	0	0	0	0	0	0	0	0	0	0	0	0	0	0	0	0	0.000212	0	0	0	0	0	0	0	0	0	0	0	0	0	0	0	0	0	0.000643	0
3	0.1.17.1	Mollicutes	0.018371	0.016132	0.018876	0.010593	0.021209	0.024979	0.019869	0.024058	0.02491	0.021619	0.024947	0.01154	0.015269	0.019214	0.016109	0.014545	0.013576	0.019401	0.024983	0.015988	0.010739	0.016956	0.016029	0.02247	0.016722	0.01359	0.027938	0.022722	0.022727	0.016776	0.012198	0.031722	0.021304	0.017085	0.019958	0.021465	0.013866	0.022555	0.016129	0.013762	0.020215	0.021625	0.010303	0.023762	0.018519	0.01093	0.017123
3	0.1.18.1	Verrucomicrobiae	0.011388	0.004882	0.014681	0.01589	0.005726	0.019001	0.010357	0.014052	0.010555	0.008478	0.011205	0.015736	0.01004	0.011956	0.018864	0.013491	0.012919	0.022353	0.0087	0.010019	0.008844	0.007745	0.014319	0.014124	0.010661	0.018817	0.011308	0.005734	0.012436	0.007433	0.007992	0.011284	0.012023	0.014132	0.010294	0.013678	0.012185	0.007589	0.011672	0.016303	0.007527	0.012669	0.006098	0.014213	0.015751	0.006215	0.015452
3	0.2.1.1	Eukaryota_unclassified	0.000276	0	0.00021	0.000212	0.000212	0	0.000211	0	0.000211	0.000212	0.000211	0.00021	0	0.000213	0	0.000422	0	0.000422	0.000223	0.000426	0	0	0.000641	0.000428	0.000418	0.000836	0.000887	0.000425	0	0.000425	0.000421	0.000426	0.000422	0.000211	0	0.000631	0.00021	0.000211	0	0	0.000215	0.000437	0.00021	0.000222	0.000426	0.000429	0
3	0.3.1.1	unknown_unclassified	0.040964	0.040119	0.041737	0.03411	0.041782	0.039496	0.040372	0.035768	0.040954	0.045358	0.034461	0.043223	0.038277	0.045047	0.040271	0.040472	0.045544	0.043863	0.04439	0.043274	0.046536	0.043542	0.04424	0.038305	0.037416	0.042233	0.043681	0.044595	0.042882	0.040985	0.042271	0.044284	0.030795	0.041974	0.032983	0.038089	0.034034	0.040472	0.044992	0.043405	0.042796	0.048493	0.033221	0.043304	0.040656	0.041363	0.043224
4	0.1.1.1.1	Microtrichales	4e-06	0	0	0	0	0	0	0	0	0	0	0	0	0	0	0	0	0	0	0	0	0	0	0	0	0	0	0	0	0	0	0	0	0	0	0	0	0	0	0	0	0	0	0	0	0	0
4	0.1.1.2.1	Actinobacteria_unclassified	7.5e-05	0	0.00021	0.000212	0	0.000427	0.000211	0	0	0	0	0	0.000209	0	0	0	0	0	0	0	0	0	0	0	0	0	0	0	0	0	0	0.000213	0	0.000422	0.00021	0	0	0	0	0	0	0.000218	0	0.000222	0	0	0
4	0.1.1.2.2	Actinomycetales	1.6e-05	0	0	0	0	0	0	0	0	0	0	0	0	0	0	0	0	0	0	0	0.000211	0	0	0	0	0	0.000222	0	0	0	0	0	0	0	0	0	0	0	0	0	0.000215	0	0	0	0	0	0
4	0.1.1.2.3	Bifidobacteriales	0.000668	0.001061	0.002936	0.000212	0.000212	0	0.000211	0	0.000633	0.000424	0	0.001259	0.000418	0.001067	0.000424	0.001054	0.001314	0.000211	0.000669	0.000213	0.000842	0.001047	0.001923	0.000214	0	0.000418	0.000222	0.001699	0.000214	0.001911	0.00021	0.003406	0.000211	0	0.00084	0.000631	0.00063	0.001054	0	0.001059	0.002581	0.000655	0.001472	0.000222	0.001064	0	0.000209
4	0.1.1.2.4	Corynebacteriales	4.6e-05	0	0	0	0	0	0	0	0	0.000212	0	0	0	0	0	0	0.000219	0	0	0	0	0	0	0	0	0	0	0.000425	0.000214	0	0	0	0	0.000211	0.00021	0	0	0	0	0	0	0.000218	0	0	0	0.000214	0
4	0.1.1.2.5	Frankiales	1.6e-05	0	0	0	0	0.000213	0	0	0	0	0.000211	0	0	0	0	0	0	0	0	0	0	0	0	0	0	0	0	0	0	0	0	0	0	0	0	0	0	0	0	0	0	0	0	0	0	0	0.000209
4	0.1.1.2.6	Kineosporiales	4e-06	0	0	0	0	0	0	0	0	0	0	0	0	0	0	0	0	0	0	0	0	0	0	0	0	0	0	0	0	0	0	0	0	0	0	0	0	0	0	0	0	0	0	0	0	0	0
4	0.1.1.2.7	Micrococcales	0.000206	0.000425	0.00021	0.000212	0	0	0.000211	0.000213	0	0	0	0	0.000209	0.000427	0.000212	0	0.000438	0	0.000223	0.000426	0	0.000419	0	0.000214	0.000418	0.000418	0.000222	0.000212	0	0	0	0.000426	0	0.000211	0	0	0.00021	0.000211	0	0	0	0.000655	0	0.000222	0	0.000214	0.000209
4	0.1.1.2.8	Micromonosporales	2e-06	0	0	0	0	0	0	0	0	0	0	0	0	0	0	0	0	0	0	0	0	0	0	0	0	0	0	0	0	0	0	0	0	0	0	0	0	0	0	0	0	0	0	0	0	0	0
4	0.1.1.2.9	Propionibacteriales	2e-05	0	0	0	0	0	0	0	0	0	0	0	0	0	0	0.000211	0	0	0	0	0	0	0.000214	0	0	0	0	0.000212	0	0	0	0	0	0	0	0	0	0	0	0	0	0	0	0	0	0	0
4	0.1.1.2.10	Pseudonocardiales	1.4e-05	0	0	0	0.000212	0	0	0	0	0	0	0	0	0	0	0	0	0	0	0	0	0	0	0	0	0	0	0	0	0	0	0	0	0	0	0	0	0	0	0	0	0	0	0.000222	0	0	0.000209
4	0.1.1.2.11	Streptomycetales	4e-06	0	0	0	0	0	0	0	0	0	0	0	0	0	0	0	0	0	0	0	0	0	0	0	0	0	0	0	0	0	0	0	0	0	0	0	0	0	0	0	0	0	0	0	0	0	0
4	0.1.1.3.1	Actinobacteria_unclassified	7.3e-05	0	0	0.000212	0	0.000427	0	0	0.000211	0.000212	0.000211	0	0	0	0	0	0	0	0	0.000213	0.000421	0	0.000214	0	0	0	0	0	0.000429	0	0	0	0	0	0	0	0	0	0	0	0	0.000218	0	0	0	0.000214	0
4	0.1.1.4.1	Coriobacteriales	0.001707	0.000849	0.003565	0.001483	0.000212	0.001494	0	0.000639	0.000633	0.002331	0.003383	0.001049	0.001464	0.00064	0.001272	0.002108	0.000876	0.000633	0.000223	0.005329	0.002316	0.000628	0.00171	0.001284	0.00209	0.002927	0.002661	0.000849	0.004074	0.001911	0.001052	0.001277	0.001476	0.000633	0.001681	0.003157	0.00042	0.002108	0.000212	0.001906	0	0.001747	0.002523	0.000444	0.002767	0.002572	0.002088
4	0.1.1.5.1	Gaiellales	2e-06	0	0	0	0	0	0	0	0	0	0	0	0	0	0	0	0	0	0	0	0	0	0	0	0	0	0	0	0	0	0	0	0	0	0	0	0	0	0	0	0	0	0	0	0	0	0
4	0.1.1.5.2	Solirubrobacterales	4e-06	0	0	0	0	0	0	0	0	0	0	0	0	0	0	0	0	0	0	0	0	0	0	0	0	0	0	0	0	0	0	0	0	0	0	0	0	0	0	0	0	0	0	0	0	0	0
4	0.1.2.1.1	Bacteria_unclassified	0.290058	0.300998	0.291317	0.245975	0.295652	0.273484	0.309237	0.29785	0.296601	0.301187	0.256237	0.285564	0.308304	0.305508	0.281687	0.330944	0.271732	0.27752	0.29333	0.289064	0.287218	0.298932	0.306903	0.27691	0.284908	0.301903	0.262749	0.277766	0.249786	0.307709	0.320505	0.294656	0.281375	0.291711	0.281303	0.26936	0.287185	0.298693	0.299236	0.281812	0.290108	0.321538	0.281119	0.302687	0.272456	0.250964	0.284819
4	0.1.3.1.1	Bacteroidetes_unclassified	0.000161	0	0	0	0.000212	0	0	0	0	0	0.000211	0	0	0	0	0	0.001095	0.000211	0.000223	0.000426	0	0	0	0	0.000418	0	0.000222	0.000637	0	0	0.000421	0.000213	0.000633	0	0	0	0.00021	0	0	0	0.000215	0	0	0	0	0.001072	0.000209
4	0.1.3.2.1	Bacteroidales	0.097281	0.094884	0.129824	0.089831	0.125345	0.134073	0.118157	0.12029	0.096897	0.106613	0.120507	0.110575	0.086802	0.116994	0.095167	0.115725	0.101598	0.108182	0.135847	0.126412	0.130975	0.098388	0.103227	0.106784	0.130017	0.094501	0.082705	0.101508	0.116424	0.101508	0.071924	0.118799	0.110736	0.109471	0.107983	0.087121	0.083403	0.096543	0.080433	0.09909	0.096774	0.069026	0.109756	0.0835	0.108344	0.171453	0.121946
4	0.1.3.2.2	Bacteroidia_unclassified	0.02644	0.030991	0.025797	0.026271	0.033298	0.020709	0.022828	0.028103	0.026177	0.023739	0.024947	0.029794	0.032838	0.027754	0.022679	0.030354	0.030655	0.025095	0.034575	0.041356	0.030112	0.024911	0.027784	0.024395	0.024457	0.031361	0.021951	0.029306	0.02337	0.025908	0.031546	0.030871	0.030584	0.0251	0.023529	0.017466	0.021639	0.021501	0.026952	0.024561	0.022581	0.030363	0.028175	0.036642	0.032567	0.025289	0.022134
4	0.1.3.2.3	Flavobacteriales	5.2e-05	0	0	0	0	0	0	0	0	0	0	0	0	0	0	0	0	0.001898	0	0	0	0	0	0	0	0	0	0	0	0	0.002313	0	0	0	0	0	0	0	0	0	0	0	0	0.000222	0	0.000214	0
4	0.1.4.1.1	Anaerolineales	0.000254	0.000425	0.00021	0.000424	0.000424	0.000213	0	0	0.000422	0.000424	0.000634	0.00042	0.000209	0.000213	0.000424	0	0.000438	0.000211	0.000223	0	0.000421	0.000209	0.000641	0.000428	0.000209	0.000209	0	0	0.000429	0.000637	0	0	0.000422	0	0	0.00021	0.00021	0.000211	0.000424	0	0	0.000218	0.00021	0	0	0	0.000418
4	0.1.5.1.1	Cyanobacteria_unclassified	0.000212	0	0	0	0	0.000213	0.000211	0	0.000211	0.000848	0.000211	0	0.000418	0.000213	0.000424	0.000211	0	0.000422	0	0.000213	0.000842	0	0	0.000428	0	0.000209	0.000887	0.000425	0	0	0.00021	0	0	0	0	0.00021	0	0	0.000424	0	0	0.000437	0	0	0.000213	0.000429	0.000209
4	0.1.5.2.1	Gastranaerophilales	0.002335	0.001486	0.001258	0.000847	0.002757	0.002989	0.001902	0.001277	0.002533	0.002543	0.001691	0.00042	0.001882	0.002348	0.001272	0.004005	0.000438	0.001265	0.002008	0.001279	0.002106	0.000837	0.002351	0.001498	0.001045	0.0023	0.001109	0.000637	0.000429	0.002336	0.002944	0.001277	0.001898	0.001055	0.00063	0.002104	0.00021	0.003583	0.003396	0.001059	0.00172	0.004806	0.001051	0.001777	0.002129	0.000857	0.00167
4	0.1.5.3.1	Chloroplast	3e-05	0	0.000419	0	0	0	0	0	0	0.000212	0	0	0	0	0	0	0	0	0	0	0	0	0	0	0	0	0	0	0	0	0	0.000213	0	0	0	0	0	0.000632	0	0	0	0	0.00021	0	0	0	0
4	0.1.6.1.1	Elusimicrobiales	0.000196	0.000425	0.00021	0	0.000212	0.000213	0.000211	0.000213	0.000211	0	0	0	0.000209	0	0	0	0.000219	0.000211	0	0.000426	0.000632	0	0.000427	0.000214	0.000209	0	0	0.000212	0	0	0.000421	0	0	0	0.00042	0	0	0.000211	0	0	0.000645	0	0.000631	0.000222	0	0.000214	0.000209
4	0.1.6.2.1	Endomicrobiales	4e-06	0	0	0	0	0	0	0	0	0	0	0	0	0	0	0	0	0	0	0	0	0	0	0	0	0	0	0	0	0	0	0	0	0	0	0	0	0	0	0	0	0	0	0	0	0.000214	0
4	0.1.7.1.1	Campylobacterales	0.000123	0	0.00021	0.000424	0	0.000213	0.000634	0	0.000211	0.000212	0	0.00021	0.000209	0	0	0.003794	0	0	0	0.000213	0	0	0	0.000214	0	0	0	0	0	0	0	0	0	0	0	0	0	0	0	0	0	0	0.00021	0	0	0	0
4	0.1.8.1.1	Bacillales	0.000926	0.001486	0.00021	0.000212	0.000212	0.00064	0.000211	0	0.000633	0	0.000211	0	0	0	0	0.00253	0.000219	0.000844	0.000446	0.001492	0	0	0.005984	0	0	0.005854	0.000665	0.002761	0	0.000212	0.000421	0.000639	0.001055	0	0.00063	0	0.001681	0.000422	0.000637	0.000212	0.00086	0.000655	0.00021	0	0.000851	0	0.000418
4	0.1.8.1.2	Bacilli_unclassified	6e-06	0	0	0	0	0	0	0	0	0	0	0	0	0	0	0	0	0	0	0	0	0	0	0	0	0	0	0	0	0	0	0	0	0	0	0	0	0	0	0	0	0	0	0	0	0	0
4	0.1.8.1.3	Lactobacillales	0.000212	0.000212	0.000629	0.000424	0.000848	0.001067	0.000211	0.000639	0	0.000424	0.000634	0.00021	0.000209	0.000213	0	0.000211	0.000219	0	0	0	0	0	0.000214	0	0.000209	0.000209	0	0.000212	0.000643	0.000425	0	0	0.000422	0.000422	0	0.000421	0	0	0	0.000212	0.000215	0	0	0	0.000213	0.001286	0
4	0.1.8.1.4	uncultured	2e-06	0	0	0	0	0	0	0	0	0	0	0	0	0	0	0	0	0	0	0	0	0	0	0	0	0	0	0	0	0	0	0	0	0	0	0	0	0	0	0	0	0	0	0	0	0	0
4	0.1.8.2.1	Clostridia_unclassified	0.001215	0.001486	0.001049	0.000847	0.000848	0.000213	0.000845	0.001065	0.001056	0.000636	0.00148	0.001259	0.000418	0.000213	0.002755	0.000632	0.001533	0.000422	0.000669	0.001066	0.000632	0.000419	0.00171	0.000642	0.001254	0.000627	0.000887	0.001062	0.001072	0.000425	0.001682	0.000639	0.001898	0.001898	0.00084	0.001263	0.00021	0.001054	0.001486	0.000847	0.00086	0.000437	0.001472	0.001777	0.001703	0.000643	0.000626
4	0.1.8.2.2	Clostridiales	0.4701	0.476544	0.434564	0.528178	0.443266	0.430401	0.433312	0.437939	0.461896	0.446164	0.468922	0.468107	0.471868	0.436593	0.492158	0.404511	0.486534	0.461409	0.420923	0.431251	0.440093	0.464099	0.439196	0.479563	0.444816	0.449091	0.500222	0.474623	0.490566	0.464642	0.46204	0.420481	0.464881	0.459819	0.482773	0.510522	0.514916	0.463744	0.473472	0.487826	0.472903	0.446265	0.493482	0.456362	0.472542	0.4012	0.459804
4	0.1.8.3.1	Erysipelotrichales	0.002232	0.000637	0.002097	0.004449	0.002121	0.003202	0.003171	0.002342	0.001267	0.001484	0.002326	0.001469	0.001882	0.001281	0.000424	0.001054	0.001752	0.001265	0.003123	0.00064	0.001895	0.005024	0.001496	0.000642	0.004181	0.001045	0.002882	0.002124	0.003002	0.001062	0.001262	0.002129	0.003797	0.001898	0.001471	0.001684	0.001891	0.001054	0.003396	0.002117	0.00043	0.002403	0.001472	0.001555	0.002554	0.0015	0.002506
4	0.1.8.4.1	Firmicutes_unclassified	0.016581	0.015496	0.014052	0.017373	0.012937	0.015585	0.017755	0.015968	0.015622	0.01632	0.013319	0.015527	0.012759	0.01772	0.014837	0.016231	0.010072	0.015816	0.016507	0.016414	0.014951	0.018631	0.016029	0.018618	0.024038	0.019862	0.015299	0.018475	0.016295	0.014228	0.016824	0.018097	0.014554	0.016452	0.013866	0.020833	0.017437	0.022766	0.016978	0.013339	0.016774	0.02097	0.014508	0.015323	0.012984	0.010073	0.013364
4	0.1.8.5.1	Selenomonadales	0.007602	0.005944	0.006921	0.013136	0.004666	0.014944	0.009089	0.009581	0.008444	0.006783	0.015011	0.003987	0.006693	0.004483	0.002755	0.003794	0.010948	0.009911	0.004684	0.005329	0.010107	0.005861	0.005557	0.008346	0.007316	0.005645	0.013969	0.005097	0.007719	0.003398	0.00715	0.007877	0.006328	0.006539	0.006513	0.007365	0.005462	0.005691	0.00764	0.007622	0.009892	0.005898	0.005887	0.010215	0.005321	0.049293	0.006473
4	0.1.9.1.1	Halanaerobiales	8e-06	0	0	0	0	0	0	0	0	0	0	0	0	0	0	0	0	0	0	0	0	0	0	0	0	0	0	0	0	0	0	0	0	0	0	0	0	0.000211	0	0	0.000215	0	0	0	0	0	0.000209
4	0.1.10.1.1	WCHB1-41	0.001021	0.000637	0.000419	0	0	0.001067	0.000423	0.000426	0.000844	0.000212	0.001057	0	0.000837	0.00064	0.000424	0.000422	0.001314	0	0	0.000426	0.002106	0	0.001069	0.000214	0.000836	0.001254	0.000222	0.000637	0	0.000849	0.001052	0.000852	0.001266	0.000633	0	0.000421	0.00105	0.001054	0.003608	0.000212	0.00086	0.001092	0.00021	0.000222	0.000639	0.006644	0.001462
4	0.1.11.1.1	Lentisphaerae_unclassified	5.7e-05	0	0	0	0	0	0	0	0	0.000212	0	0	0.000209	0	0	0.000211	0	0	0	0	0	0	0	0	0	0.000209	0	0	0	0.000425	0	0	0	0	0	0	0	0.000211	0	0.000212	0	0.000218	0	0	0	0	0.000209
4	0.1.11.2.1	Lentisphaeria_unclassified	7.3e-05	0	0.00021	0	0	0	0	0	0	0.000424	0	0	0	0.000213	0	0	0.000219	0	0	0	0.000211	0	0	0	0	0	0.000222	0	0	0.000212	0	0	0.000211	0	0.00021	0	0	0.000211	0	0	0	0.000437	0	0	0	0	0
4	0.1.11.2.2	Victivallales	0.00115	0.000212	0.00021	0.000847	0.000212	0.000213	0.000634	0	0.000844	0.004875	0.000211	0.00021	0.00251	0.000854	0.000424	0.002108	0.000438	0	0.000446	0.000213	0.002316	0.000419	0.000214	0.000214	0.000209	0.000627	0.001109	0	0	0.002124	0.001262	0	0.001898	0.000211	0.00021	0.00021	0.00021	0.002108	0.000637	0.000847	0.001505	0.002184	0.000421	0.000888	0.000639	0.001715	0.000418
4	0.1.11.3.1	Oligosphaerales	2.6e-05	0	0	0	0	0	0	0	0	0	0	0	0	0	0	0	0	0	0	0	0	0	0	0	0	0	0	0	0	0	0	0	0	0.000211	0	0	0	0	0.000424	0	0	0	0	0	0.000213	0.000429	0
4	0.1.12.1.1	Absconditabacteriales_(SR1)	4e-06	0	0	0	0	0	0	0	0	0	0	0	0	0	0	0.000211	0	0	0	0	0	0	0	0	0	0	0	0	0	0	0	0	0	0	0	0	0	0	0	0	0	0	0	0	0	0	0
4	0.1.12.2.1	Patescibacteria_unclassified	8e-06	0	0	0	0	0	0	0	0	0	0	0	0	0	0	0	0	0	0	0	0	0	0	0	0	0	0	0	0	0	0	0	0.000211	0	0	0	0	0	0	0	0	0	0	0	0	0	0
4	0.1.12.3.1	Saccharimonadales	0.003088	0.002759	0.005453	0.00339	0.00403	0.007686	0.005073	0.002981	0.002955	0.003603	0.012685	0.005455	0.001464	0.002775	0.001484	0.00253	0.00416	0.004007	0.002454	0.002771	0.001895	0.005861	0.001923	0.002354	0.003554	0.000836	0.004435	0.002336	0.005146	0.000849	0.004837	0.002342	0.004851	0.006539	0.002731	0.000842	0.001891	0.00274	0.002122	0.001482	0.003226	0.002184	0.004205	0.001999	0.00298	0.005358	0.001253
4	0.1.13.1.1	Pirellulales	8e-06	0	0	0	0	0	0	0	0	0	0	0	0	0	0	0	0	0	0	0	0	0.000209	0	0	0	0	0	0	0	0	0	0	0	0	0	0	0	0	0	0	0	0	0	0	0	0.000214	0
4	0.1.13.1.2	Planctomycetacia_unclassified	1.2e-05	0	0	0	0	0	0	0	0	0	0	0	0	0	0	0	0	0	0	0	0	0	0	0	0	0	0	0	0	0	0	0	0	0.000211	0	0.00021	0	0	0	0	0	0	0	0	0	0	0
4	0.1.14.1.1	Acetobacterales	1.2e-05	0	0	0.000212	0	0	0	0	0	0	0	0	0	0.000213	0	0	0	0	0	0	0	0	0	0	0	0	0	0	0	0	0	0.000213	0	0	0	0	0	0	0	0	0	0	0	0	0	0	0
4	0.1.14.1.2	Alphaproteobacteria_unclassified	0.000305	0.000212	0	0	0.000212	0.000427	0.000211	0.000852	0.000211	0.000212	0	0	0	0.000213	0	0.000211	0	0.000422	0.000223	0.000213	0	0.000419	0	0	0.000627	0.000836	0	0.000212	0.000214	0.000849	0.001052	0	0.000211	0	0.00084	0.000421	0	0	0.000212	0	0.001075	0.000437	0.00021	0	0.001916	0.000429	0
4	0.1.14.1.3	Caulobacterales	2e-06	0	0	0	0	0	0	0	0	0	0	0	0	0	0	0	0	0	0	0	0	0	0	0	0	0	0	0	0	0	0	0	0	0	0	0	0	0	0	0	0	0	0	0	0	0	0
4	0.1.14.1.4	Rhizobiales	0.00024	0.000425	0.00021	0.000212	0	0.000427	0.000423	0.000426	0.000422	0.000636	0	0.00042	0.000418	0	0	0.000211	0	0.000211	0	0.000213	0	0.000628	0.000214	0	0	0	0	0.000849	0	0.000212	0.00021	0.000213	0	0.000211	0.00063	0	0	0.000632	0	0	0.00043	0.000218	0.00021	0	0	0.000214	0.000209
4	0.1.14.1.5	Rhodobacterales	2e-06	0	0	0	0	0	0	0	0	0	0	0	0	0	0	0	0	0	0	0	0	0	0	0	0	0	0.000222	0	0	0	0	0	0	0	0	0	0	0	0	0	0	0	0	0	0	0	0
4	0.1.14.1.6	Rickettsiales	2.2e-05	0	0	0	0	0	0	0	0	0	0	0	0	0	0	0	0	0	0	0	0	0	0	0	0	0	0	0	0	0	0	0	0	0	0.00021	0	0	0	0	0	0	0.000218	0	0	0	0	0
4	0.1.14.1.7	Sphingomonadales	4e-06	0	0	0	0	0	0	0	0	0	0	0	0	0	0	0	0	0	0	0	0	0	0	0	0	0	0	0	0	0	0	0	0	0	0.00021	0	0	0	0	0	0.000215	0	0	0	0	0	0
4	0.1.14.2.1	Desulfovibrionales	0.000174	0	0	0.000212	0	0.000854	0.000423	0	0.000422	0	0.000423	0.00021	0	0.000213	0	0.000211	0.000438	0.000844	0.000223	0	0.000211	0	0	0.000214	0.000418	0	0.000222	0	0	0.000212	0	0.000213	0.000633	0.000211	0	0	0	0.000422	0.000212	0	0.000215	0.000655	0	0.000444	0.000213	0.001072	0
4	0.1.14.3.1	Aeromonadales	2.6e-05	0	0	0	0	0.000213	0	0	0	0	0.000634	0	0	0	0	0	0	0	0	0	0	0	0	0	0	0	0	0	0	0	0	0	0	0	0	0	0	0	0	0	0	0	0	0	0	0.000429	0
4	0.1.14.3.2	Betaproteobacteriales	0.0005	0	0.001468	0.000424	0	0.000427	0.001057	0.001277	0	0.000636	0.000211	0.001469	0.001673	0.000213	0	0.001054	0.000219	0	0.000223	0.001705	0.000421	0.000628	0.000641	0	0.001672	0.000627	0.00133	0.000425	0.000858	0.000212	0	0.002129	0.001476	0	0.00021	0	0	0.000422	0	0.000212	0.00043	0	0.001262	0	0.000213	0.000214	0.001879
4	0.1.14.3.3	Diplorickettsiales	2e-06	0.000212	0	0	0	0	0	0	0	0	0	0	0	0	0	0	0	0	0	0	0	0	0	0	0	0	0	0	0	0	0	0	0	0	0	0	0	0	0	0	0	0	0	0	0	0	0
4	0.1.14.3.4	Enterobacteriales	8.7e-05	0	0	0	0	0	0.000211	0	0	0	0	0	0.000209	0	0.000424	0.000632	0	0.000422	0	0	0.000421	0	0	0	0	0	0.000443	0	0.000214	0	0	0	0	0.000211	0	0	0	0	0	0	0	0	0	0	0	0	0
4	0.1.14.3.5	Gammaproteobacteria_unclassified	5e-05	0	0	0	0	0.001067	0	0	0	0	0	0	0	0.000213	0	0.000211	0	0	0	0	0	0	0.000214	0	0	0	0	0	0	0	0	0	0	0	0	0	0	0	0.000212	0	0.000215	0	0	0.000222	0	0.000643	0.000209
4	0.1.14.3.6	Legionellales	6e-06	0	0	0	0	0	0	0	0	0	0	0	0	0	0	0	0	0	0	0	0	0	0	0	0	0	0	0	0	0	0	0	0	0	0	0	0	0	0	0	0	0	0	0	0	0	0
4	0.1.14.3.7	Pasteurellales	8e-06	0	0	0	0	0	0.000211	0	0	0	0	0	0	0	0	0	0	0	0	0	0	0	0	0	0	0	0	0	0	0	0	0	0	0	0	0	0	0	0	0	0	0	0	0	0	0.000429	0
4	0.1.14.4.1	Proteobacteria_unclassified	0.000993	0.000425	0.00021	0.001059	0.001273	0.002775	0.001057	0.001916	0.001478	0.00106	0.000211	0.00042	0.000627	0.000213	0.000636	0.000843	0.000438	0.001687	0.000446	0.001279	0.001053	0.000419	0.000855	0.000642	0.000627	0.000836	0.000443	0.001062	0.000429	0.001487	0.000631	0.002129	0.000844	0.000844	0.00084	0.000842	0.00042	0.000632	0.001273	0.001694	0.001935	0.001747	0.00021	0.00111	0.001064	0.001286	0
4	0.1.15.1.1	Spirochaetales	0.0022	0.000637	0.000629	0.002119	0.001909	0.00064	0.001057	0.002129	0.002533	0.001696	0.00296	0.001259	0.001464	0.002135	0.004875	0.004848	0.000438	0.000844	0.004015	0.001705	0.001474	0.003768	0.004061	0.000642	0.001254	0.002718	0.000665	0.002548	0.000429	0.000637	0.00715	0.002981	0.003586	0.001476	0.007773	0.000842	0.00042	0.001054	0.00382	0.000212	0.002151	0.000655	0.001051	0.001999	0.001064	0.003429	0.000626
4	0.1.16.1.1	Synergistales	2.6e-05	0	0	0	0	0	0	0	0	0	0.000634	0	0	0	0	0	0	0	0	0	0	0	0	0	0	0	0	0.000212	0	0	0	0	0	0	0	0	0	0	0	0	0	0	0	0	0	0.000643	0
4	0.1.17.1.1	Anaeroplasmatales	5.2e-05	0	0	0	0	0.000213	0	0	0	0	0	0	0	0.000213	0	0	0	0	0.000223	0	0	0.000419	0	0	0.000418	0	0	0	0	0	0	0	0	0	0	0	0	0	0	0	0	0	0	0	0	0	0.000209
4	0.1.17.1.2	EMP-G18	3e-05	0	0.00021	0	0	0	0	0	0	0.000212	0	0	0	0	0	0	0	0	0	0.000213	0	0	0	0	0	0	0	0	0.000643	0	0	0.000213	0	0.000211	0	0	0	0	0	0	0	0	0	0	0	0	0
4	0.1.17.1.3	Izimaplasmatales	0.000412	0.000212	0	0.000212	0.000636	0.000427	0.000423	0.000426	0	0.000848	0	0.00021	0	0.001067	0.000212	0	0	0.000422	0.002231	0.000426	0.000211	0.000419	0	0.000642	0.001045	0.000209	0	0.000212	0.000858	0.000212	0	0.000852	0.000633	0.000633	0.00042	0.000421	0	0.001265	0.000424	0.000212	0	0.000218	0	0	0.000639	0.001929	0.000418
4	0.1.17.1.4	Mollicutes_RF39	0.016672	0.01401	0.018456	0.009958	0.019088	0.022844	0.017121	0.021929	0.024066	0.016956	0.023679	0.009652	0.014641	0.016866	0.015473	0.013912	0.013357	0.018979	0.02186	0.014496	0.009055	0.014654	0.014106	0.020116	0.012124	0.012335	0.026386	0.019962	0.020798	0.015502	0.011567	0.028955	0.018983	0.015819	0.018277	0.020833	0.013655	0.019604	0.015068	0.012492	0.019355	0.019878	0.009672	0.023318	0.017029	0.007287	0.016287
4	0.1.17.1.5	Mollicutes_unclassified	0.001201	0.00191	0.00021	0.000424	0.001485	0.001494	0.002325	0.001703	0.000844	0.003603	0.001268	0.001679	0.000627	0.001067	0.000424	0.000632	0.000219	0	0.000669	0.000853	0.001474	0.001465	0.001923	0.001712	0.003135	0.001045	0.001552	0.002548	0.000429	0.001062	0.000631	0.001703	0.001687	0.000422	0.001261	0.00021	0.00021	0.001686	0.000637	0.001059	0.00086	0.001529	0.000631	0.000444	0.000851	0.001715	0.000209
4	0.1.17.1.6	Mycoplasmatales	4e-06	0	0	0	0	0	0	0	0	0	0	0	0	0	0	0	0	0	0	0	0	0	0	0	0	0	0	0	0	0	0	0	0	0	0	0	0	0	0	0	0	0	0	0	0	0	0
4	0.1.18.1.1	LD1-PB3	1e-05	0	0	0	0	0.000213	0	0	0	0	0	0	0	0	0	0	0	0	0	0	0	0	0	0	0	0	0	0	0	0	0	0	0	0	0	0	0	0	0	0	0	0	0	0	0	0.000214	0
4	0.1.18.1.2	Opitutales	1e-05	0	0	0	0	0	0	0	0	0	0	0	0.000209	0	0	0	0	0	0	0.000213	0.000211	0	0	0	0	0	0	0	0	0	0	0	0	0	0	0	0	0	0	0	0	0	0	0	0	0	0
4	0.1.18.1.3	Verrucomicrobiae_unclassified	4e-06	0	0	0	0	0	0	0	0	0	0	0	0	0	0	0	0	0	0	0	0	0	0	0	0	0	0	0	0	0	0	0	0	0	0	0	0	0	0	0	0	0	0	0	0	0	0
4	0.1.18.1.4	Verrucomicrobiales	0.011364	0.004882	0.014681	0.01589	0.005726	0.018787	0.010357	0.014052	0.010555	0.008478	0.011205	0.015736	0.009831	0.011956	0.018864	0.013491	0.012919	0.022353	0.0087	0.009806	0.008633	0.007745	0.014319	0.014124	0.010661	0.018817	0.011308	0.005734	0.012436	0.007433	0.007992	0.011284	0.012023	0.014132	0.010294	0.013678	0.012185	0.007589	0.011672	0.016303	0.007527	0.012669	0.006098	0.014213	0.015751	0.006001	0.015452
4	0.2.1.1.1	Eukaryota_unclassified	0.000276	0	0.00021	0.000212	0.000212	0	0.000211	0	0.000211	0.000212	0.000211	0.00021	0	0.000213	0	0.000422	0	0.000422	0.000223	0.000426	0	0	0.000641	0.000428	0.000418	0.000836	0.000887	0.000425	0	0.000425	0.000421	0.000426	0.000422	0.000211	0	0.000631	0.00021	0.000211	0	0	0.000215	0.000437	0.00021	0.000222	0.000426	0.000429	0
4	0.3.1.1.1	unknown_unclassified	0.040964	0.040119	0.041737	0.03411	0.041782	0.039496	0.040372	0.035768	0.040954	0.045358	0.034461	0.043223	0.038277	0.045047	0.040271	0.040472	0.045544	0.043863	0.04439	0.043274	0.046536	0.043542	0.04424	0.038305	0.037416	0.042233	0.043681	0.044595	0.042882	0.040985	0.042271	0.044284	0.030795	0.041974	0.032983	0.038089	0.034034	0.040472	0.044992	0.043405	0.042796	0.048493	0.033221	0.043304	0.040656	0.041363	0.043224
5	0.1.1.1.1.1	Ilumatobacteraceae	2e-06	0	0	0	0	0	0	0	0	0	0	0	0	0	0	0	0	0	0	0	0	0	0	0	0	0	0	0	0	0	0	0	0	0	0	0	0	0	0	0	0	0	0	0	0	0	0
5	0.1.1.1.1.2	Microtrichaceae	2e-06	0	0	0	0	0	0	0	0	0	0	0	0	0	0	0	0	0	0	0	0	0	0	0	0	0	0	0	0	0	0	0	0	0	0	0	0	0	0	0	0	0	0	0	0	0	0
5	0.1.1.2.1.1	Actinobacteria_unclassified	7.5e-05	0	0.00021	0.000212	0	0.000427	0.000211	0	0	0	0	0	0.000209	0	0	0	0	0	0	0	0	0	0	0	0	0	0	0	0	0	0	0.000213	0	0.000422	0.00021	0	0	0	0	0	0	0.000218	0	0.000222	0	0	0
5	0.1.1.2.2.1	Actinomycetaceae	1.6e-05	0	0	0	0	0	0	0	0	0	0	0	0	0	0	0	0	0	0	0	0.000211	0	0	0	0	0	0.000222	0	0	0	0	0	0	0	0	0	0	0	0	0	0.000215	0	0	0	0	0	0
5	0.1.1.2.3.1	Bifidobacteriaceae	0.000668	0.001061	0.002936	0.000212	0.000212	0	0.000211	0	0.000633	0.000424	0	0.001259	0.000418	0.001067	0.000424	0.001054	0.001314	0.000211	0.000669	0.000213	0.000842	0.001047	0.001923	0.000214	0	0.000418	0.000222	0.001699	0.000214	0.001911	0.00021	0.003406	0.000211	0	0.00084	0.000631	0.00063	0.001054	0	0.001059	0.002581	0.000655	0.001472	0.000222	0.001064	0	0.000209
5	0.1.1.2.4.1	Corynebacteriaceae	4e-06	0	0	0	0	0	0	0	0	0	0	0	0	0	0	0	0	0	0	0	0	0	0	0	0	0	0	0	0.000214	0	0	0	0	0	0	0	0	0	0	0	0	0	0	0	0	0	0
5	0.1.1.2.4.2	Corynebacteriales_unclassified	4e-06	0	0	0	0	0	0	0	0	0	0	0	0	0	0	0	0	0	0	0	0	0	0	0	0	0	0	0	0	0	0	0	0	0	0	0	0	0	0	0	0	0	0	0	0	0.000214	0
5	0.1.1.2.4.3	Mycobacteriaceae	1.4e-05	0	0	0	0	0	0	0	0	0	0	0	0	0	0	0	0	0	0	0	0	0	0	0	0	0	0	0.000212	0	0	0	0	0	0.000211	0	0	0	0	0	0	0	0	0	0	0	0	0
5	0.1.1.2.4.4	Nocardiaceae	2.4e-05	0	0	0	0	0	0	0	0	0.000212	0	0	0	0	0	0	0.000219	0	0	0	0	0	0	0	0	0	0	0.000212	0	0	0	0	0	0	0.00021	0	0	0	0	0	0	0.000218	0	0	0	0	0
5	0.1.1.2.5.1	Geodermatophilaceae	8e-06	0	0	0	0	0	0	0	0	0	0.000211	0	0	0	0	0	0	0	0	0	0	0	0	0	0	0	0	0	0	0	0	0	0	0	0	0	0	0	0	0	0	0	0	0	0	0	0.000209
5	0.1.1.2.5.2	Nakamurellaceae	8e-06	0	0	0	0	0.000213	0	0	0	0	0	0	0	0	0	0	0	0	0	0	0	0	0	0	0	0	0	0	0	0	0	0	0	0	0	0	0	0	0	0	0	0	0	0	0	0	0
5	0.1.1.2.6.1	Kineosporiaceae	4e-06	0	0	0	0	0	0	0	0	0	0	0	0	0	0	0	0	0	0	0	0	0	0	0	0	0	0	0	0	0	0	0	0	0	0	0	0	0	0	0	0	0	0	0	0	0	0
5	0.1.1.2.7.1	Brevibacteriaceae	2e-06	0	0	0	0	0	0	0	0	0	0	0	0	0	0	0	0	0	0	0	0	0	0	0	0	0	0	0	0	0	0	0	0	0	0	0	0	0	0	0	0	0	0	0	0	0	0
5	0.1.1.2.7.2	Cellulomonadaceae	2e-06	0	0	0	0	0	0	0	0	0	0	0	0	0	0	0	0	0	0	0	0	0	0	0	0	0	0.000222	0	0	0	0	0	0	0	0	0	0	0	0	0	0	0	0	0	0	0	0
5	0.1.1.2.7.3	Dermacoccaceae	2e-06	0	0	0	0	0	0	0	0	0	0	0	0	0	0	0	0	0	0	0	0	0	0	0	0	0	0	0	0	0	0	0	0	0	0	0	0	0	0	0	0	0.000218	0	0	0	0	0
5	0.1.1.2.7.4	Intrasporangiaceae	4e-06	0	0	0	0	0	0	0	0	0	0	0	0	0	0	0	0	0	0	0	0	0	0	0	0	0	0	0	0	0	0	0	0	0	0	0	0	0	0	0	0	0	0	0	0	0	0
5	0.1.1.2.7.5	Microbacteriaceae	0.000151	0	0.00021	0	0	0	0.000211	0.000213	0	0	0	0	0.000209	0.000427	0	0	0.000438	0	0.000223	0.000426	0	0.000419	0	0.000214	0.000418	0.000418	0	0	0	0	0	0.000213	0	0.000211	0	0	0.00021	0.000211	0	0	0	0.000218	0	0.000222	0	0.000214	0.000209
5	0.1.1.2.7.6	Micrococcaceae	2.2e-05	0	0	0.000212	0	0	0	0	0	0	0	0	0	0	0.000212	0	0	0	0	0	0	0	0	0	0	0	0	0	0	0	0	0	0	0	0	0	0	0	0	0	0	0.000218	0	0	0	0	0
5	0.1.1.2.7.7	Micrococcales_unclassified	1.6e-05	0.000425	0	0	0	0	0	0	0	0	0	0	0	0	0	0	0	0	0	0	0	0	0	0	0	0	0	0	0	0	0	0.000213	0	0	0	0	0	0	0	0	0	0	0	0	0	0	0
5	0.1.1.2.7.8	Sanguibacteraceae	6e-06	0	0	0	0	0	0	0	0	0	0	0	0	0	0	0	0	0	0	0	0	0	0	0	0	0	0	0.000212	0	0	0	0	0	0	0	0	0	0	0	0	0	0	0	0	0	0	0
5	0.1.1.2.8.1	Micromonosporaceae	2e-06	0	0	0	0	0	0	0	0	0	0	0	0	0	0	0	0	0	0	0	0	0	0	0	0	0	0	0	0	0	0	0	0	0	0	0	0	0	0	0	0	0	0	0	0	0	0
5	0.1.1.2.9.1	Nocardioidaceae	1e-05	0	0	0	0	0	0	0	0	0	0	0	0	0	0	0	0	0	0	0	0	0	0	0	0	0	0	0.000212	0	0	0	0	0	0	0	0	0	0	0	0	0	0	0	0	0	0	0
5	0.1.1.2.9.2	Propionibacteriaceae	1e-05	0	0	0	0	0	0	0	0	0	0	0	0	0	0	0.000211	0	0	0	0	0	0	0.000214	0	0	0	0	0	0	0	0	0	0	0	0	0	0	0	0	0	0	0	0	0	0	0	0
5	0.1.1.2.10.1	Pseudonocardiaceae	1.4e-05	0	0	0	0.000212	0	0	0	0	0	0	0	0	0	0	0	0	0	0	0	0	0	0	0	0	0	0	0	0	0	0	0	0	0	0	0	0	0	0	0	0	0	0	0.000222	0	0	0.000209
5	0.1.1.2.11.1	Streptomycetaceae	4e-06	0	0	0	0	0	0	0	0	0	0	0	0	0	0	0	0	0	0	0	0	0	0	0	0	0	0	0	0	0	0	0	0	0	0	0	0	0	0	0	0	0	0	0	0	0	0
5	0.1.1.3.1.1	Actinobacteria_unclassified	7.3e-05	0	0	0.000212	0	0.000427	0	0	0.000211	0.000212	0.000211	0	0	0	0	0	0	0	0	0.000213	0.000421	0	0.000214	0	0	0	0	0	0.000429	0	0	0	0	0	0	0	0	0	0	0	0	0.000218	0	0	0	0.000214	0
5	0.1.1.4.1.1	Atopobiaceae	0.000807	0.000212	0.003565	0.000424	0.000212	0.001281	0	0	0.000211	0.001696	0.002326	0.00042	0.000627	0	0.000212	0.000211	0	0.000422	0.000223	0.003837	0.000632	0	0.000641	0.000856	0.001463	0.000209	0.001774	0	0.002787	0.000637	0.00021	0.000426	0.000844	0.000211	0.001261	0.001263	0	0.001054	0	0.000847	0	0.000437	0.001682	0.000222	0.00149	0.0015	0.000626
5	0.1.1.4.1.2	Coriobacteriales_Incertae_Sedis	1e-05	0	0	0	0	0	0	0	0	0	0	0	0	0	0	0	0	0	0	0	0	0	0	0	0	0	0	0	0	0	0	0	0	0	0	0	0.00021	0	0	0	0	0	0	0	0	0	0
5	0.1.1.4.1.3	Coriobacteriales_unclassified	0.000291	0	0	0.000212	0	0	0	0	0	0	0	0.00021	0.000209	0	0.000636	0.000632	0.000438	0	0	0.000426	0.000842	0	0.000641	0.000428	0.000418	0.001045	0.000443	0.000425	0.000214	0.000425	0.00021	0.000213	0.000211	0	0	0.00021	0	0.000422	0.000212	0.000212	0	0.000437	0.00021	0.000222	0.000851	0.000214	0.000418
5	0.1.1.4.1.4	Eggerthellaceae	0.000599	0.000637	0	0.000847	0	0.000213	0	0.000639	0.000422	0.000636	0.001057	0.00042	0.000627	0.00064	0.000424	0.001265	0.000438	0.000211	0	0.001066	0.000842	0.000628	0.000427	0	0.000209	0.001673	0.000443	0.000425	0.001072	0.000849	0.000631	0.000639	0.000422	0.000422	0.00042	0.001684	0.00021	0.000632	0	0.000847	0	0.000874	0.000631	0	0.000426	0.000857	0.001044
5	0.1.1.5.1.1	Gaiellaceae	2e-06	0	0	0	0	0	0	0	0	0	0	0	0	0	0	0	0	0	0	0	0	0	0	0	0	0	0	0	0	0	0	0	0	0	0	0	0	0	0	0	0	0	0	0	0	0	0
5	0.1.1.5.2.1	Solirubrobacteraceae	4e-06	0	0	0	0	0	0	0	0	0	0	0	0	0	0	0	0	0	0	0	0	0	0	0	0	0	0	0	0	0	0	0	0	0	0	0	0	0	0	0	0	0	0	0	0	0	0
5	0.1.2.1.1.1	Bacteria_unclassified	0.290058	0.300998	0.291317	0.245975	0.295652	0.273484	0.309237	0.29785	0.296601	0.301187	0.256237	0.285564	0.308304	0.305508	0.281687	0.330944	0.271732	0.27752	0.29333	0.289064	0.287218	0.298932	0.306903	0.27691	0.284908	0.301903	0.262749	0.277766	0.249786	0.307709	0.320505	0.294656	0.281375	0.291711	0.281303	0.26936	0.287185	0.298693	0.299236	0.281812	0.290108	0.321538	0.281119	0.302687	0.272456	0.250964	0.284819
5	0.1.3.1.1.1	Bacteroidetes_unclassified	0.000161	0	0	0	0.000212	0	0	0	0	0	0.000211	0	0	0	0	0	0.001095	0.000211	0.000223	0.000426	0	0	0	0	0.000418	0	0.000222	0.000637	0	0	0.000421	0.000213	0.000633	0	0	0	0.00021	0	0	0	0.000215	0	0	0	0	0.001072	0.000209
5	0.1.3.2.1.1	Bacteroidaceae	0.015051	0.007854	0.022441	0.020551	0.018028	0.018147	0.021137	0.012774	0.015622	0.015685	0.016913	0.020143	0.013177	0.024338	0.012505	0.017707	0.014233	0.02383	0.020745	0.030058	0.01832	0.01277	0.013892	0.01819	0.01944	0.015053	0.008204	0.011043	0.022727	0.023572	0.010936	0.02129	0.019194	0.011812	0.009454	0.016835	0.013445	0.012226	0.012309	0.017574	0.017634	0.014417	0.021447	0.017322	0.021499	0.012002	0.021508
5	0.1.3.2.1.2	Bacteroidales_BS11_gut_group	4.8e-05	0	0	0	0	0	0	0	0	0	0.000634	0	0	0	0	0	0.000219	0	0	0	0	0	0	0	0	0	0	0	0	0	0	0	0	0	0	0	0	0	0	0	0	0	0	0	0	0.001715	0
5	0.1.3.2.1.3	Bacteroidales_RF16_group	0.006517	0.010613	0.012584	0.002966	0.011029	0.010248	0.004439	0.012987	0.008022	0.018228	0.00592	0.006714	0.005647	0.010461	0.00212	0.007167	0.005036	0.005483	0.023199	0.016414	0.006738	0.007117	0.006198	0.008132	0.016931	0.012544	0.004435	0.021448	0.006861	0.00446	0.004837	0.010645	0.008437	0.004008	0.015756	0.002315	0.004622	0.011804	0.003183	0.002964	0.004731	0.002403	0.006518	0.003109	0.003831	0.014574	0.007726
5	0.1.3.2.1.4	Bacteroidales_unclassified	0.023419	0.026321	0.027265	0.024788	0.030117	0.033518	0.029381	0.032574	0.028921	0.020983	0.038055	0.014478	0.026563	0.030316	0.023527	0.027614	0.032406	0.022986	0.025652	0.017693	0.037271	0.021143	0.020731	0.024181	0.023829	0.022789	0.028381	0.020174	0.022298	0.027394	0.018717	0.026613	0.020882	0.028053	0.026891	0.026305	0.020168	0.020447	0.020586	0.02075	0.019785	0.017912	0.020185	0.018654	0.031077	0.033433	0.042389
5	0.1.3.2.1.5	Barnesiellaceae	0.000214	0	0.000839	0	0	0	0	0	0	0.000212	0	0.001049	0	0	0.000212	0.000632	0	0	0.000223	0.000853	0	0	0.001069	0	0	0.002927	0.000222	0.000212	0	0.000637	0	0	0.000844	0.000844	0	0.00021	0.00021	0.000211	0	0.000423	0	0	0.000421	0.000222	0.000213	0	0.000418
5	0.1.3.2.1.6	COB_P4-1_termite_group	0.000279	0	0	0.000424	0.001485	0.001281	0.000845	0	0	0	0.000846	0	0	0	0	0	0.001971	0.000633	0	0	0.002737	0	0	0	0	0	0.001774	0.001062	0	0	0.001472	0	0	0.001687	0.00084	0	0	0	0.000849	0	0	0	0	0.000444	0	0.000643	0
5	0.1.3.2.1.7	Dysgonomonadaceae	2e-06	0	0	0	0	0	0	0	0	0	0	0	0	0	0	0	0	0	0	0	0	0	0	0	0	0	0	0	0	0	0	0	0	0	0	0	0	0	0	0	0	0	0	0	0	0	0
5	0.1.3.2.1.8	F082	1.8e-05	0	0	0	0	0	0	0	0	0	0	0	0	0	0	0	0	0	0	0	0	0	0	0	0	0	0.000222	0	0	0	0	0	0	0	0	0	0	0	0.000212	0	0	0	0	0	0	0.000214	0
5	0.1.3.2.1.9	M2PB4-65_termite_group	0.003976	0.004458	0	0.003178	0.005514	0.005124	0.005284	0.004258	0.001267	0.006994	0.011839	0.007344	0.002928	0.001921	0.007206	0.001476	0	0.008013	0.001115	0	0.003369	0.005233	0.001923	0.004708	0.001672	0.001254	0.006874	0.00361	0	0.002336	0.003575	0.001703	0.004008	0.007171	0.004202	0.007997	0.001471	0.006113	0.002122	0.006775	0.003226	0.001092	0	0.003331	0.008514	0.008573	0.003967
5	0.1.3.2.1.10	Marinifilaceae	8e-06	0	0	0	0	0	0	0	0	0	0	0	0	0	0	0	0	0	0	0	0	0	0	0	0	0	0	0.000212	0	0	0	0	0	0	0	0	0	0	0	0	0	0	0	0	0	0.000214	0
5	0.1.3.2.1.11	Muribaculaceae	0.000198	0	0	0	0	0	0	0	0.000211	0	0	0.00042	0	0.000427	0.000212	0	0	0	0	0	0	0	0	0.000856	0.003554	0	0	0.001487	0	0	0	0	0	0.000844	0	0	0.00021	0	0	0	0	0	0	0	0	0.002572	0.000209
5	0.1.3.2.1.12	Paludibacteraceae	1e-05	0	0	0	0	0	0	0	0	0.000212	0	0	0	0	0	0	0	0	0	0.000213	0	0	0	0	0	0	0	0	0	0	0	0	0	0	0	0	0	0	0	0	0	0	0.000421	0	0	0	0
5	0.1.3.2.1.13	Porphyromonadaceae	6e-06	0	0	0	0	0.000213	0	0	0	0	0	0	0	0	0	0	0	0	0.000223	0	0	0	0	0	0	0	0	0	0	0	0	0	0	0	0	0	0	0	0	0	0	0	0	0	0	0	0
5	0.1.3.2.1.14	Prevotellaceae	0.007703	0.007854	0.00818	0.005508	0.006787	0.009607	0.011203	0.006174	0.008022	0.004239	0.008245	0.010911	0.00502	0.007045	0.003603	0.009064	0.007007	0.005694	0.00803	0.008953	0.007159	0.007955	0.008121	0.007276	0.011079	0.003345	0.003104	0.007008	0.004717	0.00361	0.00673	0.00809	0.008859	0.009703	0.005462	0.00484	0.010924	0.005691	0.005306	0.006352	0.005161	0.005024	0.009882	0.007551	0.006173	0.072439	0.007517
5	0.1.3.2.1.15	Rikenellaceae	0.03335	0.033326	0.050965	0.019915	0.043902	0.038215	0.034876	0.047903	0.033988	0.036456	0.035307	0.04679	0.031583	0.038856	0.022043	0.048904	0.034815	0.035006	0.048628	0.046685	0.036008	0.033075	0.03676	0.035095	0.047241	0.027389	0.024169	0.03058	0.04331	0.032703	0.02082	0.037258	0.035857	0.039865	0.037605	0.027146	0.02563	0.033938	0.029287	0.0343	0.037419	0.026649	0.035744	0.029092	0.035547	0.016502	0.036751
5	0.1.3.2.1.16	Tannerellaceae	0.00019	0.000212	0.000419	0.000212	0	0	0	0	0	0	0.000423	0.00042	0.000209	0	0.000212	0	0.000219	0	0.000223	0	0	0.001047	0.000214	0.000214	0	0	0.000222	0	0	0	0	0	0	0.000211	0.00021	0.000421	0	0.000211	0.000212	0	0	0	0.001051	0	0	0	0
5	0.1.3.2.1.17	p-251-o5	0.001471	0	0	0.000212	0.000212	0	0	0	0	0.001908	0.000846	0.000629	0	0.002348	0.023103	0.000843	0.001095	0	0.001338	0	0.000211	0.001256	0.000641	0	0.000209	0	0	0.000212	0	0.005097	0.000421	0	0.005273	0.000422	0.00084	0.00021	0	0.000211	0.000424	0.002541	0.004516	0.000218	0	0	0.000426	0.001715	0
5	0.1.3.2.1.18	p-2534-18B5_gut_group	0.0038	0.002547	0	0.011653	0.006151	0.016225	0.009723	0.002981	0	0	0.001057	0	0.001046	0	0	0.001265	0.00416	0.006537	0.004907	0.003624	0.018741	0.007745	0.013464	0.008132	0.003554	0.00899	0.004878	0.004035	0.015437	0	0.003575	0.012774	0.006539	0.004219	0.006513	0	0.006513	0.003794	0.004669	0.006564	0.003011	0	0.013457	0.003331	0	0.005787	0.000626
5	0.1.3.2.1.19	uncultured	0.001021	0.001698	0.007131	0.000424	0.002121	0.001494	0.001268	0.000639	0.000844	0.001696	0.000423	0.001679	0.000627	0.001281	0.000424	0.001054	0.000438	0	0.001561	0.001919	0.000421	0.001047	0.000214	0	0.002508	0.000209	0.000222	0.000425	0.001072	0.001699	0.000841	0.000426	0.000844	0.000633	0.00021	0.000842	0.00021	0.001897	0.001273	0.000847	0.00129	0.001311	0.000631	0.000444	0.001064	0.001072	0.000835
5	0.1.3.2.2.1	Bacteroidia_unclassified	0.02644	0.030991	0.025797	0.026271	0.033298	0.020709	0.022828	0.028103	0.026177	0.023739	0.024947	0.029794	0.032838	0.027754	0.022679	0.030354	0.030655	0.025095	0.034575	0.041356	0.030112	0.024911	0.027784	0.024395	0.024457	0.031361	0.021951	0.029306	0.02337	0.025908	0.031546	0.030871	0.030584	0.0251	0.023529	0.017466	0.021639	0.021501	0.026952	0.024561	0.022581	0.030363	0.028175	0.036642	0.032567	0.025289	0.022134
5	0.1.3.2.3.1	Flavobacteriaceae	5.2e-05	0	0	0	0	0	0	0	0	0	0	0	0	0	0	0	0	0.001898	0	0	0	0	0	0	0	0	0	0	0	0	0.002313	0	0	0	0	0	0	0	0	0	0	0	0	0.000222	0	0.000214	0
5	0.1.4.1.1.1	Anaerolineaceae	0.000254	0.000425	0.00021	0.000424	0.000424	0.000213	0	0	0.000422	0.000424	0.000634	0.00042	0.000209	0.000213	0.000424	0	0.000438	0.000211	0.000223	0	0.000421	0.000209	0.000641	0.000428	0.000209	0.000209	0	0	0.000429	0.000637	0	0	0.000422	0	0	0.00021	0.00021	0.000211	0.000424	0	0	0.000218	0.00021	0	0	0	0.000418
5	0.1.5.1.1.1	Cyanobacteria_unclassified	0.000212	0	0	0	0	0.000213	0.000211	0	0.000211	0.000848	0.000211	0	0.000418	0.000213	0.000424	0.000211	0	0.000422	0	0.000213	0.000842	0	0	0.000428	0	0.000209	0.000887	0.000425	0	0	0.00021	0	0	0	0	0.00021	0	0	0.000424	0	0	0.000437	0	0	0.000213	0.000429	0.000209
5	0.1.5.2.1.1	Gastranaerophilales_fa	0.002335	0.001486	0.001258	0.000847	0.002757	0.002989	0.001902	0.001277	0.002533	0.002543	0.001691	0.00042	0.001882	0.002348	0.001272	0.004005	0.000438	0.001265	0.002008	0.001279	0.002106	0.000837	0.002351	0.001498	0.001045	0.0023	0.001109	0.000637	0.000429	0.002336	0.002944	0.001277	0.001898	0.001055	0.00063	0.002104	0.00021	0.003583	0.003396	0.001059	0.00172	0.004806	0.001051	0.001777	0.002129	0.000857	0.00167
5	0.1.5.3.1.1	Chloroplast_fa	3e-05	0	0.000419	0	0	0	0	0	0	0.000212	0	0	0	0	0	0	0	0	0	0	0	0	0	0	0	0	0	0	0	0	0	0.000213	0	0	0	0	0	0.000632	0	0	0	0	0.00021	0	0	0	0
5	0.1.6.1.1.1	Elusimicrobiaceae	0.000196	0.000425	0.00021	0	0.000212	0.000213	0.000211	0.000213	0.000211	0	0	0	0.000209	0	0	0	0.000219	0.000211	0	0.000426	0.000632	0	0.000427	0.000214	0.000209	0	0	0.000212	0	0	0.000421	0	0	0	0.00042	0	0	0.000211	0	0	0.000645	0	0.000631	0.000222	0	0.000214	0.000209
5	0.1.6.2.1.1	Endomicrobiaceae	4e-06	0	0	0	0	0	0	0	0	0	0	0	0	0	0	0	0	0	0	0	0	0	0	0	0	0	0	0	0	0	0	0	0	0	0	0	0	0	0	0	0	0	0	0	0	0.000214	0
5	0.1.7.1.1.1	Campylobacteraceae	5.2e-05	0	0	0	0	0.000213	0	0	0.000211	0.000212	0	0.00021	0	0	0	0.002108	0	0	0	0	0	0	0	0.000214	0	0	0	0	0	0	0	0	0	0	0	0	0	0	0	0	0	0	0	0	0	0	0
5	0.1.7.1.1.2	Helicobacteraceae	7.1e-05	0	0.00021	0.000424	0	0	0.000634	0	0	0	0	0	0.000209	0	0	0.001686	0	0	0	0.000213	0	0	0	0	0	0	0	0	0	0	0	0	0	0	0	0	0	0	0	0	0	0	0.00021	0	0	0	0
5	0.1.8.1.1.1	Bacillaceae	0.000349	0.000637	0	0	0	0.000213	0.000211	0	0.000211	0	0	0	0	0	0	0.001054	0	0.000422	0.000223	0.000853	0	0	0.002992	0	0	0.003345	0	0.001487	0	0	0	0	0.000211	0	0	0	0.00084	0	0.000212	0.000212	0.000215	0	0	0	0.000851	0	0.000209
5	0.1.8.1.1.2	Bacillales_unclassified	0.000303	0.000637	0.00021	0	0.000212	0.000213	0	0	0	0	0	0	0	0	0	0.000843	0.000219	0	0	0.00064	0	0	0.001282	0	0	0.001673	0	0.001062	0	0	0	0.000639	0.000633	0	0.00063	0	0	0.000211	0.000424	0	0.00043	0.000655	0.00021	0	0	0	0
5	0.1.8.1.1.3	Paenibacillaceae	1.6e-05	0	0	0	0	0	0	0	0	0	0	0	0	0	0	0	0	0.000211	0.000223	0	0	0	0.000214	0	0	0	0	0	0	0	0.00021	0	0	0	0	0	0	0	0	0	0	0	0	0	0	0	0
5	0.1.8.1.1.4	Planococcaceae	0.000254	0.000212	0	0.000212	0	0.000213	0	0	0.000422	0	0.000211	0	0	0	0	0.000632	0	0.000211	0	0	0	0	0.001496	0	0	0.000836	0.000665	0.000212	0	0.000212	0.00021	0	0.000211	0	0	0	0.00084	0.000211	0	0	0.000215	0	0	0	0	0	0.000209
5	0.1.8.1.1.5	Staphylococcaceae	2e-06	0	0	0	0	0	0	0	0	0	0	0	0	0	0	0	0	0	0	0	0	0	0	0	0	0	0	0	0	0	0	0	0	0	0	0	0	0	0	0	0	0	0	0	0	0	0
5	0.1.8.1.1.6	Thermoactinomycetaceae	2e-06	0	0	0	0	0	0	0	0	0	0	0	0	0	0	0	0	0	0	0	0	0	0	0	0	0	0	0	0	0	0	0	0	0	0	0	0	0	0	0	0	0	0	0	0	0	0
5	0.1.8.1.2.1	Bacilli_unclassified	6e-06	0	0	0	0	0	0	0	0	0	0	0	0	0	0	0	0	0	0	0	0	0	0	0	0	0	0	0	0	0	0	0	0	0	0	0	0	0	0	0	0	0	0	0	0	0	0
5	0.1.8.1.3.1	Carnobacteriaceae	1e-05	0	0	0	0	0	0	0	0	0.000212	0	0	0	0	0	0	0	0	0	0	0	0	0	0	0	0	0	0	0	0	0	0	0	0	0	0	0	0	0	0	0	0	0	0	0.000213	0	0
5	0.1.8.1.3.2	Enterococcaceae	1e-05	0	0	0.000212	0.000424	0	0	0	0	0	0	0	0	0	0	0	0	0	0	0	0	0	0	0	0	0	0	0	0	0	0	0	0	0	0	0	0	0	0	0.000212	0	0	0	0	0	0	0
5	0.1.8.1.3.3	Lactobacillaceae	4e-06	0	0	0	0	0	0	0	0	0	0	0	0	0	0	0	0	0	0	0	0	0	0	0	0	0	0	0	0	0	0	0	0	0	0	0	0	0	0	0	0	0	0	0	0	0	0
5	0.1.8.1.3.4	Lactobacillales_unclassified	2e-06	0	0	0	0	0	0.000211	0	0	0	0	0	0	0	0	0	0	0	0	0	0	0	0	0	0	0	0	0	0	0	0	0	0	0	0	0	0	0	0	0	0	0	0	0	0	0	0
5	0.1.8.1.3.5	Streptococcaceae	0.000186	0.000212	0.000629	0.000212	0.000424	0.001067	0	0.000639	0	0.000212	0.000634	0.00021	0.000209	0.000213	0	0.000211	0.000219	0	0	0	0	0	0.000214	0	0.000209	0.000209	0	0.000212	0.000643	0.000425	0	0	0.000422	0.000422	0	0.000421	0	0	0	0	0.000215	0	0	0	0	0.001286	0
5	0.1.8.1.4.1	uncultured_fa	2e-06	0	0	0	0	0	0	0	0	0	0	0	0	0	0	0	0	0	0	0	0	0	0	0	0	0	0	0	0	0	0	0	0	0	0	0	0	0	0	0	0	0	0	0	0	0	0
5	0.1.8.2.1.1	Clostridia_unclassified	0.001215	0.001486	0.001049	0.000847	0.000848	0.000213	0.000845	0.001065	0.001056	0.000636	0.00148	0.001259	0.000418	0.000213	0.002755	0.000632	0.001533	0.000422	0.000669	0.001066	0.000632	0.000419	0.00171	0.000642	0.001254	0.000627	0.000887	0.001062	0.001072	0.000425	0.001682	0.000639	0.001898	0.001898	0.00084	0.001263	0.00021	0.001054	0.001486	0.000847	0.00086	0.000437	0.001472	0.001777	0.001703	0.000643	0.000626
5	0.1.8.2.2.1	Caldicoprobacteraceae	6e-06	0	0	0	0	0	0	0	0	0	0	0	0	0	0	0	0	0	0	0	0	0	0	0	0	0	0	0	0	0	0	0	0	0	0	0	0	0	0	0	0	0	0	0	0	0	0
5	0.1.8.2.2.2	Christensenellaceae	0.050211	0.054553	0.042576	0.063983	0.043902	0.039496	0.04925	0.046413	0.046654	0.050233	0.056237	0.043013	0.057938	0.040991	0.055956	0.029933	0.061309	0.044918	0.044167	0.038585	0.050116	0.038937	0.052148	0.047293	0.036998	0.038051	0.064967	0.037163	0.044597	0.048206	0.049842	0.044709	0.045771	0.058426	0.041807	0.058291	0.05084	0.041315	0.050509	0.058437	0.044516	0.054391	0.042893	0.053742	0.053427	0.044363	0.041136
5	0.1.8.2.2.3	Clostridiaceae_1	0.000127	0.000637	0	0	0	0	0	0	0	0	0	0	0	0	0	0	0	0	0	0.000213	0.000211	0	0	0	0	0	0.000222	0.001487	0.000214	0	0.00021	0.001277	0	0	0	0	0.00021	0	0	0	0.000215	0	0	0.000222	0.000213	0	0.000418
5	0.1.8.2.2.4	Clostridiales_unclassified	0.055285	0.05328	0.050965	0.060381	0.057476	0.054868	0.054957	0.058548	0.058898	0.054896	0.053488	0.047839	0.062958	0.051665	0.049385	0.046796	0.053427	0.058414	0.043275	0.051588	0.050116	0.054427	0.047446	0.057137	0.054557	0.052478	0.057428	0.063071	0.049528	0.053302	0.059727	0.046413	0.053153	0.055052	0.055252	0.04798	0.063235	0.050801	0.061969	0.061402	0.066667	0.050459	0.055088	0.057295	0.054704	0.040291	0.052621
5	0.1.8.2.2.5	Clostridiales_vadinBB60_group	0.0013	0.001698	0.000839	0.000636	0.000636	0.000854	0	0.002768	0.000844	0.003391	0.001691	0.001469	0.001255	0.001067	0.000848	0.001054	0.000657	0	0.003123	0.001492	0.001685	0.001047	0.001282	0.00214	0.001045	0.002091	0.000887	0.001487	0.000643	0.001911	0.000631	0.000852	0.001055	0.000422	0.002731	0	0.00105	0.00253	0.000212	0.000423	0.00043	0.001747	0.001051	0.000888	0.001064	0.001715	0.001462
5	0.1.8.2.2.6	Defluviitaleaceae	0.000686	0.001061	0.001468	0.001059	0.000636	0.000854	0.000211	0.000426	0.000211	0.000424	0	0.000839	0.000627	0.001708	0.000636	0.000211	0.000438	0.000422	0.001561	0.001919	0.000421	0.000837	0.000427	0.00107	0.000836	0.001045	0.000222	0.000849	0.000643	0.000425	0.001262	0.000639	0.000633	0.000844	0.00084	0.000842	0.001681	0.000632	0.000849	0.000423	0	0.000218	0.000841	0.000444	0.000639	0.000857	0.001044
5	0.1.8.2.2.7	Eubacteriaceae	0.000315	0.000425	0.000419	0.000212	0.000424	0	0.000211	0.000426	0.000422	0	0.000634	0.00042	0.000209	0.000854	0.000212	0.000632	0.000219	0.000211	0.000446	0.000213	0.000421	0.000209	0.000427	0.000428	0.000209	0.000418	0.000443	0.000212	0	0	0.00021	0	0	0	0	0.000421	0.00042	0.000632	0	0.000212	0.00043	0.000437	0.00021	0.000222	0	0	0.000209
5	0.1.8.2.2.8	Family_XI	2e-06	0	0	0	0	0	0	0	0	0	0	0	0	0	0	0	0	0	0	0	0	0	0	0	0	0	0	0	0	0	0	0	0	0	0	0	0	0	0	0	0	0	0	0	0	0	0
5	0.1.8.2.2.9	Family_XIII	0.01107	0.007217	0.013633	0.012712	0.00912	0.012383	0.009512	0.0066	0.0114	0.009326	0.013108	0.008812	0.011086	0.010461	0.009538	0.011383	0.011386	0.011809	0.0087	0.011511	0.010107	0.008583	0.007908	0.010486	0.008152	0.009617	0.019956	0.01168	0.015437	0.008919	0.010515	0.011923	0.01139	0.011179	0.010294	0.011574	0.017857	0.010118	0.011885	0.01228	0.009892	0.010048	0.013877	0.007328	0.011707	0.007287	0.016496
5	0.1.8.2.2.10	Heliobacteriaceae	2e-06	0	0	0	0	0	0	0	0	0	0	0	0	0	0	0	0	0	0	0	0	0	0	0	0	0	0	0	0	0	0	0	0	0	0	0	0	0	0	0	0	0	0	0	0	0	0
5	0.1.8.2.2.11	Lachnospiraceae	0.086031	0.069624	0.076762	0.109746	0.074443	0.084543	0.072923	0.070471	0.075997	0.073972	0.104863	0.079102	0.098097	0.074082	0.10958	0.070405	0.109919	0.090468	0.08878	0.089746	0.090967	0.095039	0.094465	0.084742	0.061664	0.080493	0.062749	0.070503	0.096484	0.088341	0.077392	0.064083	0.080785	0.079941	0.07521	0.133418	0.093908	0.075675	0.084465	0.08808	0.075269	0.063128	0.106392	0.107484	0.100894	0.111873	0.074128
5	0.1.8.2.2.12	Peptostreptococcaceae	0.004174	0.009977	0.001258	0.009746	0.001273	0.002775	0.000634	0.001703	0.000844	0.003603	0.000211	0.003357	0.003137	0.001921	0.002331	0.001265	0.001971	0.003163	0.000669	0.001919	0.000211	0.001256	0.006412	0.00428	0	0.0023	0.004213	0.006371	0.006432	0.002548	0.003996	0.0066	0.006117	0.004219	0.002731	0.001263	0.003151	0.001897	0.008277	0.011433	0.009032	0.007427	0.001262	0.012214	0.004257	0.0015	0.014199
5	0.1.8.2.2.13	Ruminococcaceae	0.260891	0.278073	0.246644	0.269703	0.255355	0.234629	0.245614	0.250585	0.266624	0.250318	0.238689	0.283256	0.236561	0.253843	0.263671	0.242833	0.247208	0.252003	0.230203	0.234065	0.235839	0.263764	0.228681	0.271988	0.281355	0.262597	0.289135	0.281801	0.276587	0.26099	0.258254	0.243986	0.265978	0.249736	0.293908	0.256734	0.282563	0.280143	0.255306	0.255134	0.266452	0.25841	0.271867	0.216522	0.245636	0.193313	0.258091
5	0.1.8.3.1.1	Erysipelotrichaceae	0.002232	0.000637	0.002097	0.004449	0.002121	0.003202	0.003171	0.002342	0.001267	0.001484	0.002326	0.001469	0.001882	0.001281	0.000424	0.001054	0.001752	0.001265	0.003123	0.00064	0.001895	0.005024	0.001496	0.000642	0.004181	0.001045	0.002882	0.002124	0.003002	0.001062	0.001262	0.002129	0.003797	0.001898	0.001471	0.001684	0.001891	0.001054	0.003396	0.002117	0.00043	0.002403	0.001472	0.001555	0.002554	0.0015	0.002506
5	0.1.8.4.1.1	Firmicutes_unclassified	0.016581	0.015496	0.014052	0.017373	0.012937	0.015585	0.017755	0.015968	0.015622	0.01632	0.013319	0.015527	0.012759	0.01772	0.014837	0.016231	0.010072	0.015816	0.016507	0.016414	0.014951	0.018631	0.016029	0.018618	0.024038	0.019862	0.015299	0.018475	0.016295	0.014228	0.016824	0.018097	0.014554	0.016452	0.013866	0.020833	0.017437	0.022766	0.016978	0.013339	0.016774	0.02097	0.014508	0.015323	0.012984	0.010073	0.013364
5	0.1.8.5.1.1	Acidaminococcaceae	0.007023	0.005944	0.006921	0.010593	0.004666	0.007472	0.009089	0.009368	0.008444	0.006783	0.010359	0.003987	0.006693	0.00427	0.002755	0.003794	0.009196	0.009911	0.004684	0.005329	0.010107	0.005861	0.005557	0.008346	0.006062	0.005645	0.013969	0.005097	0.007719	0.003398	0.00715	0.007877	0.006117	0.005906	0.006513	0.007365	0.005462	0.005691	0.00764	0.007622	0.009892	0.005898	0.005887	0.010215	0.005109	0.025075	0.006056
5	0.1.8.5.1.2	Selenomonadales_unclassified	2e-05	0	0	0	0	0	0	0.000213	0	0	0	0	0	0	0	0	0	0	0	0	0	0	0	0	0	0	0	0	0	0	0	0	0	0	0	0	0	0	0	0	0	0	0	0	0	0	0
5	0.1.8.5.1.3	Veillonellaceae	0.000559	0	0	0.002542	0	0.007472	0	0	0	0	0.004651	0	0	0.000213	0	0	0.001752	0	0	0	0	0	0	0	0.001254	0	0	0	0	0	0	0	0.000211	0.000633	0	0	0	0	0	0	0	0	0	0	0.000213	0.024218	0.000418
5	0.1.9.1.1.1	Halanaerobiaceae	8e-06	0	0	0	0	0	0	0	0	0	0	0	0	0	0	0	0	0	0	0	0	0	0	0	0	0	0	0	0	0	0	0	0	0	0	0	0	0.000211	0	0	0.000215	0	0	0	0	0	0.000209
5	0.1.10.1.1.1	WCHB1-41_fa	0.001021	0.000637	0.000419	0	0	0.001067	0.000423	0.000426	0.000844	0.000212	0.001057	0	0.000837	0.00064	0.000424	0.000422	0.001314	0	0	0.000426	0.002106	0	0.001069	0.000214	0.000836	0.001254	0.000222	0.000637	0	0.000849	0.001052	0.000852	0.001266	0.000633	0	0.000421	0.00105	0.001054	0.003608	0.000212	0.00086	0.001092	0.00021	0.000222	0.000639	0.006644	0.001462
5	0.1.11.1.1.1	Lentisphaerae_unclassified	5.7e-05	0	0	0	0	0	0	0	0	0.000212	0	0	0.000209	0	0	0.000211	0	0	0	0	0	0	0	0	0	0.000209	0	0	0	0.000425	0	0	0	0	0	0	0	0.000211	0	0.000212	0	0.000218	0	0	0	0	0.000209
5	0.1.11.2.1.1	Lentisphaeria_unclassified	7.3e-05	0	0.00021	0	0	0	0	0	0	0.000424	0	0	0	0.000213	0	0	0.000219	0	0	0	0.000211	0	0	0	0	0	0.000222	0	0	0.000212	0	0	0.000211	0	0.00021	0	0	0.000211	0	0	0	0.000437	0	0	0	0	0
5	0.1.11.2.2.1	Victivallaceae	0.000749	0	0.00021	0.000212	0.000212	0	0.000211	0	0.000633	0.002967	0	0.00021	0.001673	0.000854	0.000424	0.001265	0	0	0	0	0.001895	0.000419	0.000214	0.000214	0.000209	0.000209	0.000887	0	0	0.001274	0.000841	0	0.000633	0.000211	0.00021	0.00021	0.00021	0.001476	0.000212	0.000847	0.001075	0.001311	0.00021	0.000888	0.000213	0.001072	0.000209
5	0.1.11.2.2.2	Victivallales_unclassified	0.000266	0.000212	0	0	0	0	0.000211	0	0	0.001272	0	0	0.000627	0	0	0.000843	0	0	0.000446	0.000213	0.000211	0	0	0	0	0.000418	0.000222	0	0	0.000637	0.000421	0	0.000211	0	0	0	0	0.000422	0.000212	0	0.000215	0.000874	0.00021	0	0.000213	0.000214	0.000209
5	0.1.11.2.2.3	vadinBE97	0.000135	0	0	0.000636	0	0.000213	0.000211	0	0.000211	0.000636	0.000211	0	0.000209	0	0	0	0.000438	0	0	0	0.000211	0	0	0	0	0	0	0	0	0.000212	0	0	0.001055	0	0	0	0	0.000211	0.000212	0	0.000215	0	0	0	0.000213	0.000429	0
5	0.1.11.3.1.1	Oligosphaeraceae	2.6e-05	0	0	0	0	0	0	0	0	0	0	0	0	0	0	0	0	0	0	0	0	0	0	0	0	0	0	0	0	0	0	0	0	0.000211	0	0	0	0	0.000424	0	0	0	0	0	0.000213	0.000429	0
5	0.1.12.1.1.1	Absconditabacteriales_(SR1)_fa	4e-06	0	0	0	0	0	0	0	0	0	0	0	0	0	0	0.000211	0	0	0	0	0	0	0	0	0	0	0	0	0	0	0	0	0	0	0	0	0	0	0	0	0	0	0	0	0	0	0
5	0.1.12.2.1.1	Patescibacteria_unclassified	8e-06	0	0	0	0	0	0	0	0	0	0	0	0	0	0	0	0	0	0	0	0	0	0	0	0	0	0	0	0	0	0	0	0.000211	0	0	0	0	0	0	0	0	0	0	0	0	0	0
5	0.1.12.3.1.1	Saccharimonadaceae	0.003023	0.002759	0.005243	0.003178	0.00403	0.007686	0.004862	0.002981	0.002955	0.003603	0.012474	0.005245	0.001464	0.002562	0.001484	0.00253	0.00416	0.004007	0.002454	0.002558	0.001053	0.005861	0.001923	0.00214	0.003554	0.000836	0.004435	0.002336	0.005146	0.000849	0.004627	0.002342	0.004851	0.006539	0.002731	0.000842	0.001681	0.00274	0.002122	0.001482	0.003226	0.001966	0.004205	0.001777	0.00298	0.005144	0.001253
5	0.1.12.3.1.2	Saccharimonadales_fa	4e-06	0	0	0	0	0	0	0	0	0	0	0	0	0	0	0	0	0	0	0	0	0	0	0	0	0	0	0	0	0	0	0	0	0	0	0	0	0	0	0	0	0	0	0	0	0	0
5	0.1.12.3.1.3	Saccharimonadales_unclassified	6.1e-05	0	0.00021	0.000212	0	0	0.000211	0	0	0	0.000211	0.00021	0	0.000213	0	0	0	0	0	0.000213	0.000842	0	0	0.000214	0	0	0	0	0	0	0.00021	0	0	0	0	0	0.00021	0	0	0	0	0.000218	0	0.000222	0	0.000214	0
5	0.1.13.1.1.1	Pirellulaceae	8e-06	0	0	0	0	0	0	0	0	0	0	0	0	0	0	0	0	0	0	0	0	0.000209	0	0	0	0	0	0	0	0	0	0	0	0	0	0	0	0	0	0	0	0	0	0	0	0.000214	0
5	0.1.13.1.2.1	Planctomycetacia_unclassified	1.2e-05	0	0	0	0	0	0	0	0	0	0	0	0	0	0	0	0	0	0	0	0	0	0	0	0	0	0	0	0	0	0	0	0	0.000211	0	0.00021	0	0	0	0	0	0	0	0	0	0	0
5	0.1.14.1.1.1	Acetobacteraceae	1.2e-05	0	0	0.000212	0	0	0	0	0	0	0	0	0	0.000213	0	0	0	0	0	0	0	0	0	0	0	0	0	0	0	0	0	0.000213	0	0	0	0	0	0	0	0	0	0	0	0	0	0	0
5	0.1.14.1.2.1	Alphaproteobacteria_unclassified	0.000305	0.000212	0	0	0.000212	0.000427	0.000211	0.000852	0.000211	0.000212	0	0	0	0.000213	0	0.000211	0	0.000422	0.000223	0.000213	0	0.000419	0	0	0.000627	0.000836	0	0.000212	0.000214	0.000849	0.001052	0	0.000211	0	0.00084	0.000421	0	0	0.000212	0	0.001075	0.000437	0.00021	0	0.001916	0.000429	0
5	0.1.14.1.3.1	Caulobacteraceae	2e-06	0	0	0	0	0	0	0	0	0	0	0	0	0	0	0	0	0	0	0	0	0	0	0	0	0	0	0	0	0	0	0	0	0	0	0	0	0	0	0	0	0	0	0	0	0	0
5	0.1.14.1.4.1	Beijerinckiaceae	2.4e-05	0	0	0.000212	0	0	0.000211	0	0	0	0	0	0	0	0	0	0	0	0	0	0	0	0	0	0	0	0	0	0	0	0	0	0	0	0	0	0	0	0	0	0	0	0	0	0	0	0
5	0.1.14.1.4.2	Devosiaceae	2e-05	0	0	0	0	0	0	0	0	0	0	0	0	0	0	0	0	0	0	0	0	0.000419	0	0	0	0	0	0	0	0	0	0	0	0	0	0	0	0	0	0	0	0	0	0	0	0	0.000209
5	0.1.14.1.4.3	Methylopilaceae	2e-06	0	0	0	0	0	0	0	0	0	0	0	0	0	0	0	0	0	0	0	0	0	0	0	0	0	0	0	0	0	0	0	0	0	0	0	0	0	0	0	0	0	0	0	0	0	0
5	0.1.14.1.4.4	Rhizobiaceae	0.000168	0.000212	0.00021	0	0	0.000213	0	0.000213	0.000422	0.000636	0	0.00042	0.000209	0	0	0.000211	0	0.000211	0	0.000213	0	0.000209	0.000214	0	0	0	0	0.000425	0	0.000212	0.00021	0.000213	0	0.000211	0.00063	0	0	0.000632	0	0	0.00043	0.000218	0.00021	0	0	0.000214	0
5	0.1.14.1.4.5	Rhizobiales_unclassified	2e-05	0.000212	0	0	0	0.000213	0.000211	0.000213	0	0	0	0	0.000209	0	0	0	0	0	0	0	0	0	0	0	0	0	0	0.000425	0	0	0	0	0	0	0	0	0	0	0	0	0	0	0	0	0	0	0
5	0.1.14.1.4.6	Xanthobacteraceae	6e-06	0	0	0	0	0	0	0	0	0	0	0	0	0	0	0	0	0	0	0	0	0	0	0	0	0	0	0	0	0	0	0	0	0	0	0	0	0	0	0	0	0	0	0	0	0	0
5	0.1.14.1.5.1	Rhodobacteraceae	2e-06	0	0	0	0	0	0	0	0	0	0	0	0	0	0	0	0	0	0	0	0	0	0	0	0	0	0.000222	0	0	0	0	0	0	0	0	0	0	0	0	0	0	0	0	0	0	0	0
5	0.1.14.1.6.1	Mitochondria	4e-06	0	0	0	0	0	0	0	0	0	0	0	0	0	0	0	0	0	0	0	0	0	0	0	0	0	0	0	0	0	0	0	0	0	0	0	0	0	0	0	0	0.000218	0	0	0	0	0
5	0.1.14.1.6.2	uncultured	1.8e-05	0	0	0	0	0	0	0	0	0	0	0	0	0	0	0	0	0	0	0	0	0	0	0	0	0	0	0	0	0	0	0	0	0	0.00021	0	0	0	0	0	0	0	0	0	0	0	0
5	0.1.14.1.7.1	Sphingomonadaceae	4e-06	0	0	0	0	0	0	0	0	0	0	0	0	0	0	0	0	0	0	0	0	0	0	0	0	0	0	0	0	0	0	0	0	0	0.00021	0	0	0	0	0	0.000215	0	0	0	0	0	0
5	0.1.14.2.1.1	Desulfovibrionaceae	0.000174	0	0	0.000212	0	0.000854	0.000423	0	0.000422	0	0.000423	0.00021	0	0.000213	0	0.000211	0.000438	0.000844	0.000223	0	0.000211	0	0	0.000214	0.000418	0	0.000222	0	0	0.000212	0	0.000213	0.000633	0.000211	0	0	0	0.000422	0.000212	0	0.000215	0.000655	0	0.000444	0.000213	0.001072	0
5	0.1.14.3.1.1	Succinivibrionaceae	2.6e-05	0	0	0	0	0.000213	0	0	0	0	0.000634	0	0	0	0	0	0	0	0	0	0	0	0	0	0	0	0	0	0	0	0	0	0	0	0	0	0	0	0	0	0	0	0	0	0	0.000429	0
5	0.1.14.3.2.1	Betaproteobacteriales_unclassified	1.6e-05	0	0	0	0	0	0	0	0	0	0	0	0	0	0	0.000211	0	0	0	0.000213	0.000211	0	0	0	0	0	0	0	0	0	0	0	0	0	0	0	0	0	0	0	0	0	0.00021	0	0	0	0
5	0.1.14.3.2.2	Burkholderiaceae	0.00048	0	0.001468	0.000424	0	0.000427	0.001057	0.001277	0	0.000636	0.000211	0.001469	0.001673	0.000213	0	0.000843	0.000219	0	0.000223	0.001492	0.000211	0.000628	0.000641	0	0.001463	0.000627	0.00133	0.000425	0.000858	0.000212	0	0.002129	0.001476	0	0.00021	0	0	0.000422	0	0.000212	0.00043	0	0.001051	0	0.000213	0.000214	0.001879
5	0.1.14.3.2.3	Neisseriaceae	4e-06	0	0	0	0	0	0	0	0	0	0	0	0	0	0	0	0	0	0	0	0	0	0	0	0.000209	0	0	0	0	0	0	0	0	0	0	0	0	0	0	0	0	0	0	0	0	0	0
5	0.1.14.3.3.1	Diplorickettsiaceae	2e-06	0.000212	0	0	0	0	0	0	0	0	0	0	0	0	0	0	0	0	0	0	0	0	0	0	0	0	0	0	0	0	0	0	0	0	0	0	0	0	0	0	0	0	0	0	0	0	0
5	0.1.14.3.4.1	Enterobacteriaceae	8.7e-05	0	0	0	0	0	0.000211	0	0	0	0	0	0.000209	0	0.000424	0.000632	0	0.000422	0	0	0.000421	0	0	0	0	0	0.000443	0	0.000214	0	0	0	0	0.000211	0	0	0	0	0	0	0	0	0	0	0	0	0
5	0.1.14.3.5.1	Gammaproteobacteria_unclassified	5e-05	0	0	0	0	0.001067	0	0	0	0	0	0	0	0.000213	0	0.000211	0	0	0	0	0	0	0.000214	0	0	0	0	0	0	0	0	0	0	0	0	0	0	0	0.000212	0	0.000215	0	0	0.000222	0	0.000643	0.000209
5	0.1.14.3.6.1	Legionellaceae	6e-06	0	0	0	0	0	0	0	0	0	0	0	0	0	0	0	0	0	0	0	0	0	0	0	0	0	0	0	0	0	0	0	0	0	0	0	0	0	0	0	0	0	0	0	0	0	0
5	0.1.14.3.7.1	Pasteurellaceae	8e-06	0	0	0	0	0	0.000211	0	0	0	0	0	0	0	0	0	0	0	0	0	0	0	0	0	0	0	0	0	0	0	0	0	0	0	0	0	0	0	0	0	0	0	0	0	0	0.000429	0
5	0.1.14.4.1.1	Proteobacteria_unclassified	0.000993	0.000425	0.00021	0.001059	0.001273	0.002775	0.001057	0.001916	0.001478	0.00106	0.000211	0.00042	0.000627	0.000213	0.000636	0.000843	0.000438	0.001687	0.000446	0.001279	0.001053	0.000419	0.000855	0.000642	0.000627	0.000836	0.000443	0.001062	0.000429	0.001487	0.000631	0.002129	0.000844	0.000844	0.00084	0.000842	0.00042	0.000632	0.001273	0.001694	0.001935	0.001747	0.00021	0.00111	0.001064	0.001286	0
5	0.1.15.1.1.1	Spirochaetaceae	0.0022	0.000637	0.000629	0.002119	0.001909	0.00064	0.001057	0.002129	0.002533	0.001696	0.00296	0.001259	0.001464	0.002135	0.004875	0.004848	0.000438	0.000844	0.004015	0.001705	0.001474	0.003768	0.004061	0.000642	0.001254	0.002718	0.000665	0.002548	0.000429	0.000637	0.00715	0.002981	0.003586	0.001476	0.007773	0.000842	0.00042	0.001054	0.00382	0.000212	0.002151	0.000655	0.001051	0.001999	0.001064	0.003429	0.000626
5	0.1.16.1.1.1	Synergistaceae	2.6e-05	0	0	0	0	0	0	0	0	0	0.000634	0	0	0	0	0	0	0	0	0	0	0	0	0	0	0	0	0.000212	0	0	0	0	0	0	0	0	0	0	0	0	0	0	0	0	0	0.000643	0
5	0.1.17.1.1.1	Anaeroplasmataceae	5.2e-05	0	0	0	0	0.000213	0	0	0	0	0	0	0	0.000213	0	0	0	0	0.000223	0	0	0.000419	0	0	0.000418	0	0	0	0	0	0	0	0	0	0	0	0	0	0	0	0	0	0	0	0	0	0.000209
5	0.1.17.1.2.1	EMP-G18_fa	3e-05	0	0.00021	0	0	0	0	0	0	0.000212	0	0	0	0	0	0	0	0	0	0.000213	0	0	0	0	0	0	0	0	0.000643	0	0	0.000213	0	0.000211	0	0	0	0	0	0	0	0	0	0	0	0	0
5	0.1.17.1.3.1	Izimaplasmatales_fa	0.000279	0.000212	0	0	0.000424	0.000427	0.000211	0.000213	0	0.000424	0	0	0	0.000213	0.000212	0	0	0.000211	0.001561	0	0.000211	0.000209	0	0.000642	0.001045	0.000209	0	0	0.000429	0.000212	0	0.000639	0.000422	0.000633	0.00042	0.00021	0	0.001054	0.000424	0	0	0	0	0	0.000639	0.001929	0.000418
5	0.1.17.1.3.2	Izimaplasmatales_unclassified	0.000133	0	0	0.000212	0.000212	0	0.000211	0.000213	0	0.000424	0	0.00021	0	0.000854	0	0	0	0.000211	0.000669	0.000426	0	0.000209	0	0	0	0	0	0.000212	0.000429	0	0	0.000213	0.000211	0	0	0.00021	0	0.000211	0	0.000212	0	0.000218	0	0	0	0	0
5	0.1.17.1.4.1	Mollicutes_RF39_fa	0.016672	0.01401	0.018456	0.009958	0.019088	0.022844	0.017121	0.021929	0.024066	0.016956	0.023679	0.009652	0.014641	0.016866	0.015473	0.013912	0.013357	0.018979	0.02186	0.014496	0.009055	0.014654	0.014106	0.020116	0.012124	0.012335	0.026386	0.019962	0.020798	0.015502	0.011567	0.028955	0.018983	0.015819	0.018277	0.020833	0.013655	0.019604	0.015068	0.012492	0.019355	0.019878	0.009672	0.023318	0.017029	0.007287	0.016287
5	0.1.17.1.5.1	Mollicutes_unclassified	0.001201	0.00191	0.00021	0.000424	0.001485	0.001494	0.002325	0.001703	0.000844	0.003603	0.001268	0.001679	0.000627	0.001067	0.000424	0.000632	0.000219	0	0.000669	0.000853	0.001474	0.001465	0.001923	0.001712	0.003135	0.001045	0.001552	0.002548	0.000429	0.001062	0.000631	0.001703	0.001687	0.000422	0.001261	0.00021	0.00021	0.001686	0.000637	0.001059	0.00086	0.001529	0.000631	0.000444	0.000851	0.001715	0.000209
5	0.1.17.1.6.1	Mycoplasmataceae	4e-06	0	0	0	0	0	0	0	0	0	0	0	0	0	0	0	0	0	0	0	0	0	0	0	0	0	0	0	0	0	0	0	0	0	0	0	0	0	0	0	0	0	0	0	0	0	0
5	0.1.18.1.1.1	LD1-PB3_fa	1e-05	0	0	0	0	0.000213	0	0	0	0	0	0	0	0	0	0	0	0	0	0	0	0	0	0	0	0	0	0	0	0	0	0	0	0	0	0	0	0	0	0	0	0	0	0	0	0.000214	0
5	0.1.18.1.2.1	Opitutales_unclassified	8e-06	0	0	0	0	0	0	0	0	0	0	0	0.000209	0	0	0	0	0	0	0.000213	0.000211	0	0	0	0	0	0	0	0	0	0	0	0	0	0	0	0	0	0	0	0	0	0	0	0	0	0
5	0.1.18.1.2.2	Puniceicoccaceae	2e-06	0	0	0	0	0	0	0	0	0	0	0	0	0	0	0	0	0	0	0	0	0	0	0	0	0	0	0	0	0	0	0	0	0	0	0	0	0	0	0	0	0	0	0	0	0	0
5	0.1.18.1.3.1	Verrucomicrobiae_unclassified	4e-06	0	0	0	0	0	0	0	0	0	0	0	0	0	0	0	0	0	0	0	0	0	0	0	0	0	0	0	0	0	0	0	0	0	0	0	0	0	0	0	0	0	0	0	0	0	0
5	0.1.18.1.4.1	Akkermansiaceae	0.011362	0.004882	0.014681	0.01589	0.005726	0.018787	0.010357	0.014052	0.010555	0.008266	0.011205	0.015736	0.009831	0.011956	0.018864	0.013491	0.012919	0.022353	0.0087	0.009806	0.008633	0.007745	0.014319	0.014124	0.010661	0.018817	0.011308	0.005734	0.012436	0.007433	0.007992	0.011284	0.012023	0.014132	0.010294	0.013678	0.012185	0.007589	0.011672	0.016303	0.007527	0.012669	0.006098	0.014213	0.015751	0.006001	0.015452
5	0.1.18.1.4.2	Verrucomicrobiales_unclassified	2e-06	0	0	0	0	0	0	0	0	0.000212	0	0	0	0	0	0	0	0	0	0	0	0	0	0	0	0	0	0	0	0	0	0	0	0	0	0	0	0	0	0	0	0	0	0	0	0	0
5	0.2.1.1.1.1	Eukaryota_unclassified	0.000276	0	0.00021	0.000212	0.000212	0	0.000211	0	0.000211	0.000212	0.000211	0.00021	0	0.000213	0	0.000422	0	0.000422	0.000223	0.000426	0	0	0.000641	0.000428	0.000418	0.000836	0.000887	0.000425	0	0.000425	0.000421	0.000426	0.000422	0.000211	0	0.000631	0.00021	0.000211	0	0	0.000215	0.000437	0.00021	0.000222	0.000426	0.000429	0
5	0.3.1.1.1.1	unknown_unclassified	0.040964	0.040119	0.041737	0.03411	0.041782	0.039496	0.040372	0.035768	0.040954	0.045358	0.034461	0.043223	0.038277	0.045047	0.040271	0.040472	0.045544	0.043863	0.04439	0.043274	0.046536	0.043542	0.04424	0.038305	0.037416	0.042233	0.043681	0.044595	0.042882	0.040985	0.042271	0.044284	0.030795	0.041974	0.032983	0.038089	0.034034	0.040472	0.044992	0.043405	0.042796	0.048493	0.033221	0.043304	0.040656	0.041363	0.043224
6	0.1.1.1.1.1.1	Ilumatobacter	2e-06	0	0	0	0	0	0	0	0	0	0	0	0	0	0	0	0	0	0	0	0	0	0	0	0	0	0	0	0	0	0	0	0	0	0	0	0	0	0	0	0	0	0	0	0	0	0
6	0.1.1.1.1.2.1	IMCC26207	2e-06	0	0	0	0	0	0	0	0	0	0	0	0	0	0	0	0	0	0	0	0	0	0	0	0	0	0	0	0	0	0	0	0	0	0	0	0	0	0	0	0	0	0	0	0	0	0
6	0.1.1.2.1.1.1	Actinobacteria_unclassified	7.5e-05	0	0.00021	0.000212	0	0.000427	0.000211	0	0	0	0	0	0.000209	0	0	0	0	0	0	0	0	0	0	0	0	0	0	0	0	0	0	0.000213	0	0.000422	0.00021	0	0	0	0	0	0	0.000218	0	0.000222	0	0	0
6	0.1.1.2.2.1.1	Actinomyces	4e-06	0	0	0	0	0	0	0	0	0	0	0	0	0	0	0	0	0	0	0	0	0	0	0	0	0	0	0	0	0	0	0	0	0	0	0	0	0	0	0	0.000215	0	0	0	0	0	0
6	0.1.1.2.2.1.2	Arcanobacterium	6e-06	0	0	0	0	0	0	0	0	0	0	0	0	0	0	0	0	0	0	0	0	0	0	0	0	0	0	0	0	0	0	0	0	0	0	0	0	0	0	0	0	0	0	0	0	0	0
6	0.1.1.2.2.1.3	Mobiluncus	2e-06	0	0	0	0	0	0	0	0	0	0	0	0	0	0	0	0	0	0	0	0	0	0	0	0	0	0.000222	0	0	0	0	0	0	0	0	0	0	0	0	0	0	0	0	0	0	0	0
6	0.1.1.2.2.1.4	uncultured	4e-06	0	0	0	0	0	0	0	0	0	0	0	0	0	0	0	0	0	0	0	0.000211	0	0	0	0	0	0	0	0	0	0	0	0	0	0	0	0	0	0	0	0	0	0	0	0	0	0
6	0.1.1.2.3.1.1	Aeriscardovia	0.000577	0.001061	0.002727	0	0.000212	0	0.000211	0	0.000633	0.000424	0	0.000839	0.000418	0.000854	0.000212	0.001054	0.001095	0.000211	0.000669	0	0.000211	0.001047	0.001923	0.000214	0	0.000418	0.000222	0.001699	0.000214	0.001911	0.00021	0.003406	0	0	0.00084	0.00021	0.00063	0.001054	0	0.000635	0.002581	0.000655	0.001472	0	0.001064	0	0.000209
6	0.1.1.2.3.1.2	Bifidobacteriaceae_unclassified	9.1e-05	0	0.00021	0.000212	0	0	0	0	0	0	0	0.00042	0	0.000213	0.000212	0	0.000219	0	0	0.000213	0.000632	0	0	0	0	0	0	0	0	0	0	0	0.000211	0	0	0.000421	0	0	0	0.000423	0	0	0	0.000222	0	0	0
6	0.1.1.2.4.1.1	Corynebacteriaceae_ge	2e-06	0	0	0	0	0	0	0	0	0	0	0	0	0	0	0	0	0	0	0	0	0	0	0	0	0	0	0	0.000214	0	0	0	0	0	0	0	0	0	0	0	0	0	0	0	0	0	0
6	0.1.1.2.4.1.2	Corynebacterium	2e-06	0	0	0	0	0	0	0	0	0	0	0	0	0	0	0	0	0	0	0	0	0	0	0	0	0	0	0	0	0	0	0	0	0	0	0	0	0	0	0	0	0	0	0	0	0	0
6	0.1.1.2.4.2.1	Corynebacteriales_unclassified	4e-06	0	0	0	0	0	0	0	0	0	0	0	0	0	0	0	0	0	0	0	0	0	0	0	0	0	0	0	0	0	0	0	0	0	0	0	0	0	0	0	0	0	0	0	0	0.000214	0
6	0.1.1.2.4.3.1	Mycobacterium	1.4e-05	0	0	0	0	0	0	0	0	0	0	0	0	0	0	0	0	0	0	0	0	0	0	0	0	0	0	0.000212	0	0	0	0	0	0.000211	0	0	0	0	0	0	0	0	0	0	0	0	0
6	0.1.1.2.4.4.1	Rhodococcus	2e-05	0	0	0	0	0	0	0	0	0.000212	0	0	0	0	0	0	0.000219	0	0	0	0	0	0	0	0	0	0	0.000212	0	0	0	0	0	0	0.00021	0	0	0	0	0	0	0.000218	0	0	0	0	0
6	0.1.1.2.4.4.2	Williamsia	4e-06	0	0	0	0	0	0	0	0	0	0	0	0	0	0	0	0	0	0	0	0	0	0	0	0	0	0	0	0	0	0	0	0	0	0	0	0	0	0	0	0	0	0	0	0	0	0
6	0.1.1.2.5.1.1	Geodermatophilaceae_unclassified	4e-06	0	0	0	0	0	0	0	0	0	0	0	0	0	0	0	0	0	0	0	0	0	0	0	0	0	0	0	0	0	0	0	0	0	0	0	0	0	0	0	0	0	0	0	0	0	0.000209
6	0.1.1.2.5.1.2	Geodermatophilus	4e-06	0	0	0	0	0	0	0	0	0	0.000211	0	0	0	0	0	0	0	0	0	0	0	0	0	0	0	0	0	0	0	0	0	0	0	0	0	0	0	0	0	0	0	0	0	0	0	0
6	0.1.1.2.5.2.1	Nakamurella	8e-06	0	0	0	0	0.000213	0	0	0	0	0	0	0	0	0	0	0	0	0	0	0	0	0	0	0	0	0	0	0	0	0	0	0	0	0	0	0	0	0	0	0	0	0	0	0	0	0
6	0.1.1.2.6.1.1	Kineococcus	2e-06	0	0	0	0	0	0	0	0	0	0	0	0	0	0	0	0	0	0	0	0	0	0	0	0	0	0	0	0	0	0	0	0	0	0	0	0	0	0	0	0	0	0	0	0	0	0
6	0.1.1.2.6.1.2	Kineosporia	2e-06	0	0	0	0	0	0	0	0	0	0	0	0	0	0	0	0	0	0	0	0	0	0	0	0	0	0	0	0	0	0	0	0	0	0	0	0	0	0	0	0	0	0	0	0	0	0
6	0.1.1.2.7.1.1	Brevibacterium	2e-06	0	0	0	0	0	0	0	0	0	0	0	0	0	0	0	0	0	0	0	0	0	0	0	0	0	0	0	0	0	0	0	0	0	0	0	0	0	0	0	0	0	0	0	0	0	0
6	0.1.1.2.7.2.1	Cellulomonas	2e-06	0	0	0	0	0	0	0	0	0	0	0	0	0	0	0	0	0	0	0	0	0	0	0	0	0	0.000222	0	0	0	0	0	0	0	0	0	0	0	0	0	0	0	0	0	0	0	0
6	0.1.1.2.7.3.1	Kytococcus	2e-06	0	0	0	0	0	0	0	0	0	0	0	0	0	0	0	0	0	0	0	0	0	0	0	0	0	0	0	0	0	0	0	0	0	0	0	0	0	0	0	0	0.000218	0	0	0	0	0
6	0.1.1.2.7.4.1	Intrasporangiaceae_unclassified	2e-06	0	0	0	0	0	0	0	0	0	0	0	0	0	0	0	0	0	0	0	0	0	0	0	0	0	0	0	0	0	0	0	0	0	0	0	0	0	0	0	0	0	0	0	0	0	0
6	0.1.1.2.7.4.2	Janibacter	2e-06	0	0	0	0	0	0	0	0	0	0	0	0	0	0	0	0	0	0	0	0	0	0	0	0	0	0	0	0	0	0	0	0	0	0	0	0	0	0	0	0	0	0	0	0	0	0
6	0.1.1.2.7.5.1	Agreia	6e-06	0	0	0	0	0	0	0	0	0	0	0	0.000209	0	0	0	0	0	0	0	0	0	0	0	0	0	0	0	0	0	0	0	0	0	0	0	0	0	0	0	0	0	0	0	0	0	0
6	0.1.1.2.7.5.2	Agromyces	2e-06	0	0	0	0	0	0	0	0	0	0	0	0	0	0	0	0	0	0	0	0	0	0	0	0	0	0	0	0	0	0	0	0	0	0	0	0	0	0	0	0	0	0	0	0	0	0
6	0.1.1.2.7.5.3	Amnibacterium	2e-06	0	0	0	0	0	0	0	0	0	0	0	0	0	0	0	0	0	0	0	0	0	0	0	0	0.000209	0	0	0	0	0	0	0	0	0	0	0	0	0	0	0	0	0	0	0	0	0
6	0.1.1.2.7.5.4	Curtobacterium	2.2e-05	0	0	0	0	0	0	0	0	0	0	0	0	0.000213	0	0	0	0	0.000223	0	0	0	0	0	0	0	0	0	0	0	0	0	0	0.000211	0	0	0.00021	0	0	0	0	0.000218	0	0	0	0	0
6	0.1.1.2.7.5.5	Frigoribacterium	2e-05	0	0	0	0	0	0.000211	0	0	0	0	0	0	0	0	0	0	0	0	0	0	0	0	0	0	0	0	0	0	0	0	0	0	0	0	0	0	0.000211	0	0	0	0	0	0	0	0	0
6	0.1.1.2.7.5.6	Herbiconiux	2e-06	0	0	0	0	0	0	0	0	0	0	0	0	0	0	0	0	0	0	0	0	0	0	0	0	0	0	0	0	0	0	0	0	0	0	0	0	0	0	0	0	0	0	0	0	0	0.000209
6	0.1.1.2.7.5.7	Leucobacter	1e-05	0	0.00021	0	0	0	0	0	0	0	0	0	0	0.000213	0	0	0	0	0	0	0	0	0	0	0.000209	0	0	0	0	0	0	0	0	0	0	0	0	0	0	0	0	0	0	0	0	0	0
6	0.1.1.2.7.5.8	Microbacteriaceae_unclassified	2e-05	0	0	0	0	0	0	0	0	0	0	0	0	0	0	0	0	0	0	0	0	0	0	0	0	0	0	0	0	0	0	0	0	0	0	0	0	0	0	0	0	0	0	0	0	0	0
6	0.1.1.2.7.5.9	Microbacterium	4.8e-05	0	0	0	0	0	0	0.000213	0	0	0	0	0	0	0	0	0.000219	0	0	0.000426	0	0.000209	0	0	0.000209	0.000209	0	0	0	0	0	0.000213	0	0	0	0	0	0	0	0	0	0	0	0.000222	0	0	0
6	0.1.1.2.7.5.10	Plantibacter	1.2e-05	0	0	0	0	0	0	0	0	0	0	0	0	0	0	0	0.000219	0	0	0	0	0.000209	0	0	0	0	0	0	0	0	0	0	0	0	0	0	0	0	0	0	0	0	0	0	0	0.000214	0
6	0.1.1.2.7.5.11	Pseudoclavibacter	2e-06	0	0	0	0	0	0	0	0	0	0	0	0	0	0	0	0	0	0	0	0	0	0	0	0	0	0	0	0	0	0	0	0	0	0	0	0	0	0	0	0	0	0	0	0	0	0
6	0.1.1.2.7.5.12	Salinibacterium	2e-06	0	0	0	0	0	0	0	0	0	0	0	0	0	0	0	0	0	0	0	0	0	0	0	0	0	0	0	0	0	0	0	0	0	0	0	0	0	0	0	0	0	0	0	0	0	0
6	0.1.1.2.7.5.13	Yonghaparkia	2e-06	0	0	0	0	0	0	0	0	0	0	0	0	0	0	0	0	0	0	0	0	0	0	0.000214	0	0	0	0	0	0	0	0	0	0	0	0	0	0	0	0	0	0	0	0	0	0	0
6	0.1.1.2.7.6.1	Arthrobacter	1.2e-05	0	0	0	0	0	0	0	0	0	0	0	0	0	0.000212	0	0	0	0	0	0	0	0	0	0	0	0	0	0	0	0	0	0	0	0	0	0	0	0	0	0	0.000218	0	0	0	0	0
6	0.1.1.2.7.6.2	Rothia	1e-05	0	0	0.000212	0	0	0	0	0	0	0	0	0	0	0	0	0	0	0	0	0	0	0	0	0	0	0	0	0	0	0	0	0	0	0	0	0	0	0	0	0	0	0	0	0	0	0
6	0.1.1.2.7.7.1	Micrococcales_unclassified	1.6e-05	0.000425	0	0	0	0	0	0	0	0	0	0	0	0	0	0	0	0	0	0	0	0	0	0	0	0	0	0	0	0	0	0.000213	0	0	0	0	0	0	0	0	0	0	0	0	0	0	0
6	0.1.1.2.7.8.1	Sanguibacter	6e-06	0	0	0	0	0	0	0	0	0	0	0	0	0	0	0	0	0	0	0	0	0	0	0	0	0	0	0.000212	0	0	0	0	0	0	0	0	0	0	0	0	0	0	0	0	0	0	0
6	0.1.1.2.8.1.1	Actinoplanes	2e-06	0	0	0	0	0	0	0	0	0	0	0	0	0	0	0	0	0	0	0	0	0	0	0	0	0	0	0	0	0	0	0	0	0	0	0	0	0	0	0	0	0	0	0	0	0	0
6	0.1.1.2.9.1.1	Aeromicrobium	2e-06	0	0	0	0	0	0	0	0	0	0	0	0	0	0	0	0	0	0	0	0	0	0	0	0	0	0	0	0	0	0	0	0	0	0	0	0	0	0	0	0	0	0	0	0	0	0
6	0.1.1.2.9.1.2	Nocardioidaceae_unclassified	4e-06	0	0	0	0	0	0	0	0	0	0	0	0	0	0	0	0	0	0	0	0	0	0	0	0	0	0	0.000212	0	0	0	0	0	0	0	0	0	0	0	0	0	0	0	0	0	0	0
6	0.1.1.2.9.1.3	Nocardioides	4e-06	0	0	0	0	0	0	0	0	0	0	0	0	0	0	0	0	0	0	0	0	0	0	0	0	0	0	0	0	0	0	0	0	0	0	0	0	0	0	0	0	0	0	0	0	0	0
6	0.1.1.2.9.2.1	Aestuariimicrobium	2e-06	0	0	0	0	0	0	0	0	0	0	0	0	0	0	0	0	0	0	0	0	0	0.000214	0	0	0	0	0	0	0	0	0	0	0	0	0	0	0	0	0	0	0	0	0	0	0	0
6	0.1.1.2.9.2.2	Cutibacterium	4e-06	0	0	0	0	0	0	0	0	0	0	0	0	0	0	0.000211	0	0	0	0	0	0	0	0	0	0	0	0	0	0	0	0	0	0	0	0	0	0	0	0	0	0	0	0	0	0	0
6	0.1.1.2.9.2.3	Microlunatus	2e-06	0	0	0	0	0	0	0	0	0	0	0	0	0	0	0	0	0	0	0	0	0	0	0	0	0	0	0	0	0	0	0	0	0	0	0	0	0	0	0	0	0	0	0	0	0	0
6	0.1.1.2.9.2.4	uncultured	2e-06	0	0	0	0	0	0	0	0	0	0	0	0	0	0	0	0	0	0	0	0	0	0	0	0	0	0	0	0	0	0	0	0	0	0	0	0	0	0	0	0	0	0	0	0	0	0
6	0.1.1.2.10.1.1	Actinomycetospora	2e-06	0	0	0	0	0	0	0	0	0	0	0	0	0	0	0	0	0	0	0	0	0	0	0	0	0	0	0	0	0	0	0	0	0	0	0	0	0	0	0	0	0	0	0	0	0	0
6	0.1.1.2.10.1.2	Pseudonocardiaceae_ge	2e-06	0	0	0	0	0	0	0	0	0	0	0	0	0	0	0	0	0	0	0	0	0	0	0	0	0	0	0	0	0	0	0	0	0	0	0	0	0	0	0	0	0	0	0	0	0	0.000209
6	0.1.1.2.10.1.3	Saccharopolyspora	1e-05	0	0	0	0.000212	0	0	0	0	0	0	0	0	0	0	0	0	0	0	0	0	0	0	0	0	0	0	0	0	0	0	0	0	0	0	0	0	0	0	0	0	0	0	0.000222	0	0	0
6	0.1.1.2.11.1.1	Kitasatospora	2e-06	0	0	0	0	0	0	0	0	0	0	0	0	0	0	0	0	0	0	0	0	0	0	0	0	0	0	0	0	0	0	0	0	0	0	0	0	0	0	0	0	0	0	0	0	0	0
6	0.1.1.2.11.1.2	Streptomyces	2e-06	0	0	0	0	0	0	0	0	0	0	0	0	0	0	0	0	0	0	0	0	0	0	0	0	0	0	0	0	0	0	0	0	0	0	0	0	0	0	0	0	0	0	0	0	0	0
6	0.1.1.3.1.1.1	Actinobacteria_unclassified	7.3e-05	0	0	0.000212	0	0.000427	0	0	0.000211	0.000212	0.000211	0	0	0	0	0	0	0	0	0.000213	0.000421	0	0.000214	0	0	0	0	0	0.000429	0	0	0	0	0	0	0	0	0	0	0	0	0.000218	0	0	0	0.000214	0
6	0.1.1.4.1.1.1	Atopobiaceae_unclassified	0.000325	0	0.001258	0.000424	0	0.000427	0	0	0	0.000424	0.000634	0.00021	0.000209	0	0.000212	0.000211	0	0.000422	0	0.001279	0.000421	0	0.000641	0.000214	0.000627	0	0.001552	0	0.000858	0.000425	0.00021	0	0.000844	0.000211	0.00063	0.00021	0	0.000422	0	0.000423	0	0.000437	0.000421	0	0.000639	0.000214	0.000209
6	0.1.1.4.1.1.2	Atopobium	1.8e-05	0	0	0	0	0	0	0	0	0	0.000211	0.00021	0.000209	0	0	0	0	0	0	0	0	0	0	0	0	0	0	0	0	0	0	0	0	0	0	0	0	0	0	0	0	0	0	0	0	0	0
6	0.1.1.4.1.1.3	Olsenella	0.00046	0.000212	0.002307	0	0.000212	0.000854	0	0	0.000211	0.001272	0.00148	0	0.000209	0	0	0	0	0	0.000223	0.002558	0.000211	0	0	0.000642	0.000836	0.000209	0.000222	0	0.00193	0.000212	0	0.000426	0	0	0.00063	0.001052	0	0.000632	0	0.000423	0	0	0.001262	0	0.000851	0.001286	0.000418
6	0.1.1.4.1.1.4	uncultured	4e-06	0	0	0	0	0	0	0	0	0	0	0	0	0	0	0	0	0	0	0	0	0	0	0	0	0	0	0	0	0	0	0	0	0	0	0	0	0	0	0	0	0	0	0.000222	0	0	0
6	0.1.1.4.1.2.1	Coriobacteriales_Incertae_Sedis_unclassified	1e-05	0	0	0	0	0	0	0	0	0	0	0	0	0	0	0	0	0	0	0	0	0	0	0	0	0	0	0	0	0	0	0	0	0	0	0	0.00021	0	0	0	0	0	0	0	0	0	0
6	0.1.1.4.1.3.1	Coriobacteriales_unclassified	0.000291	0	0	0.000212	0	0	0	0	0	0	0	0.00021	0.000209	0	0.000636	0.000632	0.000438	0	0	0.000426	0.000842	0	0.000641	0.000428	0.000418	0.001045	0.000443	0.000425	0.000214	0.000425	0.00021	0.000213	0.000211	0	0	0.00021	0	0.000422	0.000212	0.000212	0	0.000437	0.00021	0.000222	0.000851	0.000214	0.000418
6	0.1.1.4.1.4.1	DNF00809	9.7e-05	0	0	0	0	0	0	0	0	0	0.000423	0.00021	0.000209	0.000427	0	0.000211	0	0	0	0	0	0.000209	0	0	0	0.000209	0	0	0.000214	0	0	0.000213	0.000211	0.000211	0	0	0	0	0	0	0	0	0	0	0.000213	0.000643	0.000209
6	0.1.1.4.1.4.2	Denitrobacterium	4e-06	0	0	0	0	0	0	0	0	0	0	0	0	0	0	0	0	0	0	0	0	0	0	0	0	0	0	0	0.000429	0	0	0	0	0	0	0	0	0	0	0	0	0	0	0	0	0	0
6	0.1.1.4.1.4.3	Eggerthellaceae_unclassified	0.000392	0.000637	0	0.000847	0	0.000213	0	0.000639	0.000422	0.000636	0.000634	0.00021	0.000418	0.000213	0.000424	0.000632	0.000438	0.000211	0	0.000213	0.000421	0.000419	0.000214	0	0.000209	0.001045	0.000443	0.000425	0.000214	0.000425	0.00021	0.000213	0.000211	0.000211	0.00042	0.001684	0.00021	0.000422	0	0.000847	0	0.000874	0.000421	0	0	0.000214	0.000835
6	0.1.1.4.1.4.4	Enterorhabdus	4e-05	0	0	0	0	0	0	0	0	0	0	0	0	0	0	0	0	0	0	0.00064	0	0	0.000214	0	0	0	0	0	0.000214	0	0.00021	0.000213	0	0	0	0	0	0	0	0	0	0	0	0	0	0	0
6	0.1.1.4.1.4.5	Parvibacter	6.7e-05	0	0	0	0	0	0	0	0	0	0	0	0	0	0	0.000422	0	0	0	0.000213	0.000421	0	0	0	0	0.000418	0	0	0	0.000425	0.00021	0	0	0	0	0	0	0.000211	0	0	0	0	0.00021	0	0.000213	0	0
6	0.1.1.5.1.1.1	Gaiella	2e-06	0	0	0	0	0	0	0	0	0	0	0	0	0	0	0	0	0	0	0	0	0	0	0	0	0	0	0	0	0	0	0	0	0	0	0	0	0	0	0	0	0	0	0	0	0	0
6	0.1.1.5.2.1.1	Solirubrobacteraceae_unclassified	2e-06	0	0	0	0	0	0	0	0	0	0	0	0	0	0	0	0	0	0	0	0	0	0	0	0	0	0	0	0	0	0	0	0	0	0	0	0	0	0	0	0	0	0	0	0	0	0
6	0.1.1.5.2.1.2	uncultured	2e-06	0	0	0	0	0	0	0	0	0	0	0	0	0	0	0	0	0	0	0	0	0	0	0	0	0	0	0	0	0	0	0	0	0	0	0	0	0	0	0	0	0	0	0	0	0	0
6	0.1.2.1.1.1.1	Bacteria_unclassified	0.290058	0.300998	0.291317	0.245975	0.295652	0.273484	0.309237	0.29785	0.296601	0.301187	0.256237	0.285564	0.308304	0.305508	0.281687	0.330944	0.271732	0.27752	0.29333	0.289064	0.287218	0.298932	0.306903	0.27691	0.284908	0.301903	0.262749	0.277766	0.249786	0.307709	0.320505	0.294656	0.281375	0.291711	0.281303	0.26936	0.287185	0.298693	0.299236	0.281812	0.290108	0.321538	0.281119	0.302687	0.272456	0.250964	0.284819
6	0.1.3.1.1.1.1	Bacteroidetes_unclassified	0.000161	0	0	0	0.000212	0	0	0	0	0	0.000211	0	0	0	0	0	0.001095	0.000211	0.000223	0.000426	0	0	0	0	0.000418	0	0.000222	0.000637	0	0	0.000421	0.000213	0.000633	0	0	0	0.00021	0	0	0	0.000215	0	0	0	0	0.001072	0.000209
6	0.1.3.2.1.1.1	Bacteroides	0.015051	0.007854	0.022441	0.020551	0.018028	0.018147	0.021137	0.012774	0.015622	0.015685	0.016913	0.020143	0.013177	0.024338	0.012505	0.017707	0.014233	0.02383	0.020745	0.030058	0.01832	0.01277	0.013892	0.01819	0.01944	0.015053	0.008204	0.011043	0.022727	0.023572	0.010936	0.02129	0.019194	0.011812	0.009454	0.016835	0.013445	0.012226	0.012309	0.017574	0.017634	0.014417	0.021447	0.017322	0.021499	0.012002	0.021508
6	0.1.3.2.1.2.1	Bacteroidales_BS11_gut_group_ge	4.8e-05	0	0	0	0	0	0	0	0	0	0.000634	0	0	0	0	0	0.000219	0	0	0	0	0	0	0	0	0	0	0	0	0	0	0	0	0	0	0	0	0	0	0	0	0	0	0	0	0.001715	0
6	0.1.3.2.1.3.1	Bacteroidales_RF16_group_ge	0.006517	0.010613	0.012584	0.002966	0.011029	0.010248	0.004439	0.012987	0.008022	0.018228	0.00592	0.006714	0.005647	0.010461	0.00212	0.007167	0.005036	0.005483	0.023199	0.016414	0.006738	0.007117	0.006198	0.008132	0.016931	0.012544	0.004435	0.021448	0.006861	0.00446	0.004837	0.010645	0.008437	0.004008	0.015756	0.002315	0.004622	0.011804	0.003183	0.002964	0.004731	0.002403	0.006518	0.003109	0.003831	0.014574	0.007726
6	0.1.3.2.1.4.1	Bacteroidales_unclassified	0.023419	0.026321	0.027265	0.024788	0.030117	0.033518	0.029381	0.032574	0.028921	0.020983	0.038055	0.014478	0.026563	0.030316	0.023527	0.027614	0.032406	0.022986	0.025652	0.017693	0.037271	0.021143	0.020731	0.024181	0.023829	0.022789	0.028381	0.020174	0.022298	0.027394	0.018717	0.026613	0.020882	0.028053	0.026891	0.026305	0.020168	0.020447	0.020586	0.02075	0.019785	0.017912	0.020185	0.018654	0.031077	0.033433	0.042389
6	0.1.3.2.1.5.1	Barnesiellaceae_unclassified	2e-06	0	0	0	0	0	0	0	0	0	0	0	0	0	0	0	0	0	0	0	0	0	0	0	0	0	0	0	0	0	0	0	0	0	0	0	0	0	0	0	0	0	0	0	0	0	0
6	0.1.3.2.1.5.2	uncultured	0.000212	0	0.000839	0	0	0	0	0	0	0.000212	0	0.001049	0	0	0.000212	0.000632	0	0	0.000223	0.000853	0	0	0.001069	0	0	0.002927	0.000222	0.000212	0	0.000637	0	0	0.000844	0.000844	0	0.00021	0.00021	0.000211	0	0.000423	0	0	0.000421	0.000222	0.000213	0	0.000418
6	0.1.3.2.1.6.1	COB_P4-1_termite_group_ge	0.000279	0	0	0.000424	0.001485	0.001281	0.000845	0	0	0	0.000846	0	0	0	0	0	0.001971	0.000633	0	0	0.002737	0	0	0	0	0	0.001774	0.001062	0	0	0.001472	0	0	0.001687	0.00084	0	0	0	0.000849	0	0	0	0	0.000444	0	0.000643	0
6	0.1.3.2.1.7.1	Dysgonomonadaceae_unclassified	2e-06	0	0	0	0	0	0	0	0	0	0	0	0	0	0	0	0	0	0	0	0	0	0	0	0	0	0	0	0	0	0	0	0	0	0	0	0	0	0	0	0	0	0	0	0	0	0
6	0.1.3.2.1.8.1	F082_ge	1.8e-05	0	0	0	0	0	0	0	0	0	0	0	0	0	0	0	0	0	0	0	0	0	0	0	0	0	0.000222	0	0	0	0	0	0	0	0	0	0	0	0.000212	0	0	0	0	0	0	0.000214	0
6	0.1.3.2.1.9.1	M2PB4-65_termite_group_ge	0.003976	0.004458	0	0.003178	0.005514	0.005124	0.005284	0.004258	0.001267	0.006994	0.011839	0.007344	0.002928	0.001921	0.007206	0.001476	0	0.008013	0.001115	0	0.003369	0.005233	0.001923	0.004708	0.001672	0.001254	0.006874	0.00361	0	0.002336	0.003575	0.001703	0.004008	0.007171	0.004202	0.007997	0.001471	0.006113	0.002122	0.006775	0.003226	0.001092	0	0.003331	0.008514	0.008573	0.003967
6	0.1.3.2.1.10.1	Sanguibacteroides	8e-06	0	0	0	0	0	0	0	0	0	0	0	0	0	0	0	0	0	0	0	0	0	0	0	0	0	0	0.000212	0	0	0	0	0	0	0	0	0	0	0	0	0	0	0	0	0	0.000214	0
6	0.1.3.2.1.11.1	Muribaculaceae_ge	0.000198	0	0	0	0	0	0	0	0.000211	0	0	0.00042	0	0.000427	0.000212	0	0	0	0	0	0	0	0	0.000856	0.003554	0	0	0.001487	0	0	0	0	0	0.000844	0	0	0.00021	0	0	0	0	0	0	0	0	0.002572	0.000209
6	0.1.3.2.1.12.1	uncultured	1e-05	0	0	0	0	0	0	0	0	0.000212	0	0	0	0	0	0	0	0	0	0.000213	0	0	0	0	0	0	0	0	0	0	0	0	0	0	0	0	0	0	0	0	0	0	0.000421	0	0	0	0
6	0.1.3.2.1.13.1	Porphyromonadaceae_ge	6e-06	0	0	0	0	0.000213	0	0	0	0	0	0	0	0	0	0	0	0	0.000223	0	0	0	0	0	0	0	0	0	0	0	0	0	0	0	0	0	0	0	0	0	0	0	0	0	0	0	0
6	0.1.3.2.1.14.1	Alloprevotella	0.000281	0	0	0	0	0.000213	0.001057	0.000213	0	0	0.000423	0	0	0.000213	0	0	0	0.001054	0	0.001492	0.002106	0.002512	0.001282	0.000214	0.002299	0.000418	0	0.000425	0.000214	0	0	0	0.001055	0	0.00021	0	0	0.000211	0.000212	0	0	0	0.002523	0	0	0.000214	0
6	0.1.3.2.1.14.2	Prevotella_1	0.001047	0	0	0.000636	0	0.001921	0	0	0	0	0.001903	0	0	0	0	0	0.000657	0.000211	0	0	0	0.000209	0	0	0.000209	0	0	0	0.000214	0	0	0	0.000211	0	0	0	0	0	0	0	0	0	0	0.000222	0	0.066009	0
6	0.1.3.2.1.14.3	Prevotellaceae_NK3B31_group	1e-05	0	0	0	0	0	0	0	0	0	0	0	0	0	0	0	0	0	0	0	0	0	0	0	0	0	0	0	0	0	0	0	0	0	0	0	0	0	0	0	0	0	0	0	0	0.000857	0
6	0.1.3.2.1.14.4	Prevotellaceae_UCG-001	0.00087	0.001486	0.001468	0.000212	0.001273	0.000213	0.000634	0.000852	0.000844	0.001272	0	0	0	0.000427	0.000848	0.000422	0.001314	0.000211	0	0	0.000421	0.001047	0.001069	0.000856	0.000209	0.000209	0	0.001062	0	0	0.000421	0.000426	0.000211	0.001266	0.00063	0.00021	0.004412	0	0	0.001059	0	0.001311	0	0	0	0.001286	0
6	0.1.3.2.1.14.5	Prevotellaceae_UCG-003	0.001518	0.000849	0.001049	0.002542	0.000424	0.001494	0.002959	0.001703	0.002533	0	0.003383	0.003567	0.001046	0.001281	0.000848	0.002108	0.000876	0.001265	0.002677	0	0.000211	0.000628	0.001923	0.001712	0.002926	0.001464	0.000443	0.002336	0	0	0.002944	0.002555	0.003375	0.004219	0.001261	0.001263	0.004832	0.001265	0.000849	0.000847	0.00172	0	0.002103	0.001555	0.001277	0.0015	0.000626
6	0.1.3.2.1.14.6	Prevotellaceae_UCG-004	0.003935	0.005519	0.005663	0.002119	0.00509	0.005337	0.006553	0.003406	0.004644	0.002755	0.002537	0.007344	0.003974	0.005124	0.001908	0.006535	0.00416	0.002952	0.005354	0.007461	0.004422	0.003559	0.003847	0.004494	0.005435	0.001254	0.002661	0.003185	0.004288	0.00361	0.003365	0.00511	0.004008	0.004219	0.003361	0.003367	0.001681	0.004216	0.004244	0.004446	0.003441	0.003713	0.005257	0.005774	0.004896	0.000214	0.006891
6	0.1.3.2.1.14.7	Prevotellaceae_YAB2003_group	6e-06	0	0	0	0	0.000213	0	0	0	0	0	0	0	0	0	0	0	0	0	0	0	0	0	0	0	0	0	0	0	0	0	0	0	0	0	0	0	0	0	0	0	0	0	0	0	0.000429	0
6	0.1.3.2.1.14.8	Prevotellaceae_unclassified	2.8e-05	0	0	0	0	0.000213	0	0	0	0.000212	0	0	0	0	0	0	0	0	0	0	0	0	0	0	0	0	0	0	0	0	0	0	0	0	0	0	0	0	0	0	0	0	0	0	0	0.001715	0
6	0.1.3.2.1.14.9	uncultured	8e-06	0	0	0	0	0	0	0	0	0	0	0	0	0	0	0	0	0	0	0	0	0	0	0	0	0	0	0	0	0	0	0	0	0	0	0	0	0	0	0	0	0	0	0	0	0.000214	0
6	0.1.3.2.1.15.1	Alistipes	0.014323	0.014434	0.021393	0.008898	0.016331	0.015371	0.018178	0.021716	0.015833	0.015685	0.01649	0.019303	0.010458	0.016439	0.007842	0.019604	0.008758	0.012653	0.01963	0.022596	0.014529	0.014026	0.01261	0.015408	0.021112	0.010872	0.009756	0.013591	0.016295	0.013379	0.008623	0.012987	0.014976	0.015819	0.020168	0.010311	0.011345	0.013491	0.007852	0.015245	0.015914	0.013325	0.013877	0.012214	0.018944	0.005787	0.013364
6	0.1.3.2.1.15.2	Anaerocella	0.000297	0.000637	0	0	0	0.001921	0	0	0	0	0	0	0	0	0	0	0.003284	0.000211	0	0	0	0	0	0	0	0	0.000222	0	0	0.001699	0.00021	0	0	0	0.00084	0.001894	0.002101	0	0	0	0	0	0	0	0	0	0
6	0.1.3.2.1.15.3	Rikenellaceae_RC9_gut_group	0.009499	0.009128	0.017198	0.006356	0.01421	0.013237	0.009089	0.014477	0.008233	0.008266	0.008034	0.016786	0.009203	0.013023	0.006994	0.015809	0.010948	0.009279	0.015391	0.011938	0.008002	0.010676	0.00919	0.00749	0.015886	0.00899	0.007317	0.008282	0.016509	0.008707	0.00694	0.011923	0.009281	0.013077	0.004622	0.007997	0.006092	0.009064	0.009975	0.008893	0.008817	0.004587	0.009041	0.009771	0.007237	0.003643	0.012738
6	0.1.3.2.1.15.4	Rikenellaceae_unclassified	0.003671	0.004882	0.005453	0.001695	0.004242	0.00491	0.003593	0.004471	0.002955	0.004027	0.003171	0.005036	0.005647	0.003629	0.003179	0.004848	0.007007	0.004639	0.004907	0.002558	0.004843	0.002512	0.006839	0.00535	0.003763	0.002509	0.004213	0.00361	0.002787	0.003398	0.001472	0.005748	0.005906	0.00232	0.006723	0.001684	0.002941	0.003583	0.002971	0.004235	0.005591	0.00415	0.004626	0.003331	0.003619	0.003429	0.004594
6	0.1.3.2.1.15.5	dgA-11_gut_group	0.005471	0.004245	0.006921	0.002966	0.008484	0.002562	0.004016	0.007026	0.006966	0.008266	0.0074	0.005665	0.006275	0.005764	0.004027	0.008642	0.004817	0.008224	0.008476	0.009593	0.008633	0.005233	0.007908	0.00642	0.00648	0.005018	0.002661	0.005097	0.007719	0.005521	0.003365	0.0066	0.005695	0.008437	0.005042	0.005261	0.003151	0.007799	0.008277	0.005928	0.007097	0.004587	0.0082	0.003775	0.005747	0.003429	0.006056
6	0.1.3.2.1.15.6	hoa5-07d05_gut_group	8.9e-05	0	0	0	0.000636	0.000213	0	0.000213	0	0.000212	0.000211	0	0	0	0	0	0	0	0.000223	0	0	0.000628	0.000214	0.000428	0	0	0	0	0	0	0.00021	0	0	0.000211	0.00021	0	0	0	0.000212	0	0	0	0	0	0	0.000214	0
6	0.1.3.2.1.16.1	Tannerellaceae_unclassified	0.00019	0.000212	0.000419	0.000212	0	0	0	0	0	0	0.000423	0.00042	0.000209	0	0.000212	0	0.000219	0	0.000223	0	0	0.001047	0.000214	0.000214	0	0	0.000222	0	0	0	0	0	0	0.000211	0.00021	0.000421	0	0.000211	0.000212	0	0	0	0.001051	0	0	0	0
6	0.1.3.2.1.17.1	p-251-o5_ge	0.001471	0	0	0.000212	0.000212	0	0	0	0	0.001908	0.000846	0.000629	0	0.002348	0.023103	0.000843	0.001095	0	0.001338	0	0.000211	0.001256	0.000641	0	0.000209	0	0	0.000212	0	0.005097	0.000421	0	0.005273	0.000422	0.00084	0.00021	0	0.000211	0.000424	0.002541	0.004516	0.000218	0	0	0.000426	0.001715	0
6	0.1.3.2.1.18.1	p-2534-18B5_gut_group_ge	0.0038	0.002547	0	0.011653	0.006151	0.016225	0.009723	0.002981	0	0	0.001057	0	0.001046	0	0	0.001265	0.00416	0.006537	0.004907	0.003624	0.018741	0.007745	0.013464	0.008132	0.003554	0.00899	0.004878	0.004035	0.015437	0	0.003575	0.012774	0.006539	0.004219	0.006513	0	0.006513	0.003794	0.004669	0.006564	0.003011	0	0.013457	0.003331	0	0.005787	0.000626
6	0.1.3.2.1.19.1	uncultured_ge	0.001021	0.001698	0.007131	0.000424	0.002121	0.001494	0.001268	0.000639	0.000844	0.001696	0.000423	0.001679	0.000627	0.001281	0.000424	0.001054	0.000438	0	0.001561	0.001919	0.000421	0.001047	0.000214	0	0.002508	0.000209	0.000222	0.000425	0.001072	0.001699	0.000841	0.000426	0.000844	0.000633	0.00021	0.000842	0.00021	0.001897	0.001273	0.000847	0.00129	0.001311	0.000631	0.000444	0.001064	0.001072	0.000835
6	0.1.3.2.2.1.1	Bacteroidia_unclassified	0.02644	0.030991	0.025797	0.026271	0.033298	0.020709	0.022828	0.028103	0.026177	0.023739	0.024947	0.029794	0.032838	0.027754	0.022679	0.030354	0.030655	0.025095	0.034575	0.041356	0.030112	0.024911	0.027784	0.024395	0.024457	0.031361	0.021951	0.029306	0.02337	0.025908	0.031546	0.030871	0.030584	0.0251	0.023529	0.017466	0.021639	0.021501	0.026952	0.024561	0.022581	0.030363	0.028175	0.036642	0.032567	0.025289	0.022134
6	0.1.3.2.3.1.1	Flavobacteriaceae_unclassified	5.2e-05	0	0	0	0	0	0	0	0	0	0	0	0	0	0	0	0	0.001898	0	0	0	0	0	0	0	0	0	0	0	0	0.002313	0	0	0	0	0	0	0	0	0	0	0	0	0.000222	0	0.000214	0
6	0.1.4.1.1.1.1	Flexilinea	0.000254	0.000425	0.00021	0.000424	0.000424	0.000213	0	0	0.000422	0.000424	0.000634	0.00042	0.000209	0.000213	0.000424	0	0.000438	0.000211	0.000223	0	0.000421	0.000209	0.000641	0.000428	0.000209	0.000209	0	0	0.000429	0.000637	0	0	0.000422	0	0	0.00021	0.00021	0.000211	0.000424	0	0	0.000218	0.00021	0	0	0	0.000418
6	0.1.5.1.1.1.1	Cyanobacteria_unclassified	0.000212	0	0	0	0	0.000213	0.000211	0	0.000211	0.000848	0.000211	0	0.000418	0.000213	0.000424	0.000211	0	0.000422	0	0.000213	0.000842	0	0	0.000428	0	0.000209	0.000887	0.000425	0	0	0.00021	0	0	0	0	0.00021	0	0	0.000424	0	0	0.000437	0	0	0.000213	0.000429	0.000209
6	0.1.5.2.1.1.1	Gastranaerophilales_ge	0.002335	0.001486	0.001258	0.000847	0.002757	0.002989	0.001902	0.001277	0.002533	0.002543	0.001691	0.00042	0.001882	0.002348	0.001272	0.004005	0.000438	0.001265	0.002008	0.001279	0.002106	0.000837	0.002351	0.001498	0.001045	0.0023	0.001109	0.000637	0.000429	0.002336	0.002944	0.001277	0.001898	0.001055	0.00063	0.002104	0.00021	0.003583	0.003396	0.001059	0.00172	0.004806	0.001051	0.001777	0.002129	0.000857	0.00167
6	0.1.5.3.1.1.1	Chloroplast_ge	3e-05	0	0.000419	0	0	0	0	0	0	0.000212	0	0	0	0	0	0	0	0	0	0	0	0	0	0	0	0	0	0	0	0	0	0.000213	0	0	0	0	0	0.000632	0	0	0	0	0.00021	0	0	0	0
6	0.1.6.1.1.1.1	Elusimicrobium	0.000196	0.000425	0.00021	0	0.000212	0.000213	0.000211	0.000213	0.000211	0	0	0	0.000209	0	0	0	0.000219	0.000211	0	0.000426	0.000632	0	0.000427	0.000214	0.000209	0	0	0.000212	0	0	0.000421	0	0	0	0.00042	0	0	0.000211	0	0	0.000645	0	0.000631	0.000222	0	0.000214	0.000209
6	0.1.6.2.1.1.1	Candidatus_Endomicrobium	4e-06	0	0	0	0	0	0	0	0	0	0	0	0	0	0	0	0	0	0	0	0	0	0	0	0	0	0	0	0	0	0	0	0	0	0	0	0	0	0	0	0	0	0	0	0	0.000214	0
6	0.1.7.1.1.1.1	Campylobacter	5.2e-05	0	0	0	0	0.000213	0	0	0.000211	0.000212	0	0.00021	0	0	0	0.002108	0	0	0	0	0	0	0	0.000214	0	0	0	0	0	0	0	0	0	0	0	0	0	0	0	0	0	0	0	0	0	0	0
6	0.1.7.1.1.2.1	Helicobacter	7.1e-05	0	0.00021	0.000424	0	0	0.000634	0	0	0	0	0	0.000209	0	0	0.001686	0	0	0	0.000213	0	0	0	0	0	0	0	0	0	0	0	0	0	0	0	0	0	0	0	0	0	0	0.00021	0	0	0	0
6	0.1.8.1.1.1.1	Bacillaceae_unclassified	6.1e-05	0	0	0	0	0	0	0	0	0	0	0	0	0	0	0	0	0	0	0.000213	0	0	0.001282	0	0	0.000209	0	0.000425	0	0	0	0	0	0	0	0	0.00021	0	0	0	0	0	0	0	0.000213	0	0
6	0.1.8.1.1.1.2	Bacillus	0.000285	0.000637	0	0	0	0.000213	0.000211	0	0.000211	0	0	0	0	0	0	0.001054	0	0.000422	0.000223	0.00064	0	0	0.00171	0	0	0.003136	0	0.001062	0	0	0	0	0.000211	0	0	0	0.00063	0	0.000212	0.000212	0.000215	0	0	0	0.000639	0	0.000209
6	0.1.8.1.1.1.3	Sinobaca	2e-06	0	0	0	0	0	0	0	0	0	0	0	0	0	0	0	0	0	0	0	0	0	0	0	0	0	0	0	0	0	0	0	0	0	0	0	0	0	0	0	0	0	0	0	0	0	0
6	0.1.8.1.1.1.4	uncultured	2e-06	0	0	0	0	0	0	0	0	0	0	0	0	0	0	0	0	0	0	0	0	0	0	0	0	0	0	0	0	0	0	0	0	0	0	0	0	0	0	0	0	0	0	0	0	0	0
6	0.1.8.1.1.2.1	Bacillales_unclassified	0.000303	0.000637	0.00021	0	0.000212	0.000213	0	0	0	0	0	0	0	0	0	0.000843	0.000219	0	0	0.00064	0	0	0.001282	0	0	0.001673	0	0.001062	0	0	0	0.000639	0.000633	0	0.00063	0	0	0.000211	0.000424	0	0.00043	0.000655	0.00021	0	0	0	0
6	0.1.8.1.1.3.1	Paenibacillaceae_unclassified	6e-06	0	0	0	0	0	0	0	0	0	0	0	0	0	0	0	0	0	0	0	0	0	0	0	0	0	0	0	0	0	0.00021	0	0	0	0	0	0	0	0	0	0	0	0	0	0	0	0
6	0.1.8.1.1.3.2	Paenibacillus	8e-06	0	0	0	0	0	0	0	0	0	0	0	0	0	0	0	0	0.000211	0.000223	0	0	0	0	0	0	0	0	0	0	0	0	0	0	0	0	0	0	0	0	0	0	0	0	0	0	0	0
6	0.1.8.1.1.3.3	Thermobacillus	2e-06	0	0	0	0	0	0	0	0	0	0	0	0	0	0	0	0	0	0	0	0	0	0.000214	0	0	0	0	0	0	0	0	0	0	0	0	0	0	0	0	0	0	0	0	0	0	0	0
6	0.1.8.1.1.4.1	Lysinibacillus	2.4e-05	0	0	0	0	0	0	0	0	0	0	0	0	0	0	0.000211	0	0	0	0	0	0	0.000427	0	0	0	0	0	0	0	0	0	0	0	0	0	0	0	0	0	0	0	0	0	0	0	0
6	0.1.8.1.1.4.2	Planococcaceae_unclassified	0.000123	0.000212	0	0.000212	0	0	0	0	0	0	0.000211	0	0	0	0	0.000211	0	0	0	0	0	0	0.000641	0	0	0.000627	0	0	0	0	0.00021	0	0.000211	0	0	0	0.00063	0.000211	0	0	0	0	0	0	0	0	0
6	0.1.8.1.1.4.3	Planococcus	4e-06	0	0	0	0	0	0	0	0	0	0	0	0	0	0	0	0	0	0	0	0	0	0	0	0	0	0	0	0	0.000212	0	0	0	0	0	0	0	0	0	0	0	0	0	0	0	0	0
6	0.1.8.1.1.4.4	Planomicrobium	2e-06	0	0	0	0	0	0	0	0	0	0	0	0	0	0	0	0	0	0	0	0	0	0	0	0	0	0	0	0	0	0	0	0	0	0	0	0	0	0	0	0	0	0	0	0	0	0
6	0.1.8.1.1.4.5	Solibacillus	4.6e-05	0	0	0	0	0.000213	0	0	0.000422	0	0	0	0	0	0	0	0	0.000211	0	0	0	0	0.000427	0	0	0	0.000665	0	0	0	0	0	0	0	0	0	0	0	0	0	0	0	0	0	0	0	0.000209
6	0.1.8.1.1.4.6	uncultured	5.4e-05	0	0	0	0	0	0	0	0	0	0	0	0	0	0	0.000211	0	0	0	0	0	0	0	0	0	0.000209	0	0.000212	0	0	0	0	0	0	0	0	0.00021	0	0	0	0.000215	0	0	0	0	0	0
6	0.1.8.1.1.5.1	Staphylococcus	2e-06	0	0	0	0	0	0	0	0	0	0	0	0	0	0	0	0	0	0	0	0	0	0	0	0	0	0	0	0	0	0	0	0	0	0	0	0	0	0	0	0	0	0	0	0	0	0
6	0.1.8.1.1.6.1	Planifilum	2e-06	0	0	0	0	0	0	0	0	0	0	0	0	0	0	0	0	0	0	0	0	0	0	0	0	0	0	0	0	0	0	0	0	0	0	0	0	0	0	0	0	0	0	0	0	0	0
6	0.1.8.1.2.1.1	Bacilli_unclassified	6e-06	0	0	0	0	0	0	0	0	0	0	0	0	0	0	0	0	0	0	0	0	0	0	0	0	0	0	0	0	0	0	0	0	0	0	0	0	0	0	0	0	0	0	0	0	0	0
6	0.1.8.1.3.1.1	Atopostipes	6e-06	0	0	0	0	0	0	0	0	0.000212	0	0	0	0	0	0	0	0	0	0	0	0	0	0	0	0	0	0	0	0	0	0	0	0	0	0	0	0	0	0	0	0	0	0	0.000213	0	0
6	0.1.8.1.3.1.2	Isobaculum	4e-06	0	0	0	0	0	0	0	0	0	0	0	0	0	0	0	0	0	0	0	0	0	0	0	0	0	0	0	0	0	0	0	0	0	0	0	0	0	0	0	0	0	0	0	0	0	0
6	0.1.8.1.3.2.1	Enterococcus	1e-05	0	0	0.000212	0.000424	0	0	0	0	0	0	0	0	0	0	0	0	0	0	0	0	0	0	0	0	0	0	0	0	0	0	0	0	0	0	0	0	0	0	0.000212	0	0	0	0	0	0	0
6	0.1.8.1.3.3.1	Lactobacillus	4e-06	0	0	0	0	0	0	0	0	0	0	0	0	0	0	0	0	0	0	0	0	0	0	0	0	0	0	0	0	0	0	0	0	0	0	0	0	0	0	0	0	0	0	0	0	0	0
6	0.1.8.1.3.4.1	Lactobacillales_unclassified	2e-06	0	0	0	0	0	0.000211	0	0	0	0	0	0	0	0	0	0	0	0	0	0	0	0	0	0	0	0	0	0	0	0	0	0	0	0	0	0	0	0	0	0	0	0	0	0	0	0
6	0.1.8.1.3.5.1	Streptococcaceae_unclassified	5.4e-05	0	0	0	0	0.000427	0	0	0	0.000212	0.000423	0	0.000209	0	0	0	0	0	0	0	0	0	0	0	0.000209	0	0	0.000212	0.000214	0	0	0	0.000211	0	0	0	0	0	0	0	0.000215	0	0	0	0	0.000214	0
6	0.1.8.1.3.5.2	Streptococcus	0.000131	0.000212	0.000629	0.000212	0.000424	0.00064	0	0.000639	0	0	0.000211	0.00021	0	0.000213	0	0.000211	0.000219	0	0	0	0	0	0.000214	0	0	0.000209	0	0	0.000429	0.000425	0	0	0.000211	0.000422	0	0.000421	0	0	0	0	0	0	0	0	0	0.001072	0
6	0.1.8.1.4.1.1	uncultured_ge	2e-06	0	0	0	0	0	0	0	0	0	0	0	0	0	0	0	0	0	0	0	0	0	0	0	0	0	0	0	0	0	0	0	0	0	0	0	0	0	0	0	0	0	0	0	0	0	0
6	0.1.8.2.1.1.1	Clostridia_unclassified	0.001215	0.001486	0.001049	0.000847	0.000848	0.000213	0.000845	0.001065	0.001056	0.000636	0.00148	0.001259	0.000418	0.000213	0.002755	0.000632	0.001533	0.000422	0.000669	0.001066	0.000632	0.000419	0.00171	0.000642	0.001254	0.000627	0.000887	0.001062	0.001072	0.000425	0.001682	0.000639	0.001898	0.001898	0.00084	0.001263	0.00021	0.001054	0.001486	0.000847	0.00086	0.000437	0.001472	0.001777	0.001703	0.000643	0.000626
6	0.1.8.2.2.1.1	Caldicoprobacter	6e-06	0	0	0	0	0	0	0	0	0	0	0	0	0	0	0	0	0	0	0	0	0	0	0	0	0	0	0	0	0	0	0	0	0	0	0	0	0	0	0	0	0	0	0	0	0	0
6	0.1.8.2.2.2.1	Christensenellaceae_R-7_group	0.048058	0.05243	0.041527	0.062712	0.039873	0.03608	0.048193	0.044284	0.045387	0.048114	0.053911	0.041334	0.055219	0.038856	0.054048	0.028457	0.058682	0.042176	0.042828	0.035387	0.0478	0.038309	0.049797	0.046009	0.035117	0.036588	0.06408	0.035464	0.043954	0.046082	0.049211	0.043432	0.044505	0.057161	0.039286	0.054924	0.04979	0.039629	0.046265	0.055473	0.04129	0.05308	0.041001	0.051743	0.051511	0.041363	0.04051
6	0.1.8.2.2.2.2	Christensenellaceae_unclassified	0.001397	0.001061	0.000629	0.000424	0.003606	0.002775	0.000423	0.00149	0.001056	0.001484	0.001903	0.000839	0.002301	0.001494	0.001272	0.001265	0.00219	0.000844	0.000446	0.001919	0.001474	0.000419	0.001923	0.000214	0.001045	0.001254	0.000665	0.001274	0	0.000637	0.000421	0.000213	0.000633	0.000844	0.001471	0.001894	0.00063	0.000843	0.002971	0.002117	0.002151	0.000874	0.000631	0.000888	0.001916	0.002572	0.000209
6	0.1.8.2.2.2.3	uncultured	0.000757	0.001061	0.000419	0.000847	0.000424	0.00064	0.000634	0.000639	0.000211	0.000636	0.000423	0.000839	0.000418	0.00064	0.000636	0.000211	0.000438	0.001898	0.000892	0.001279	0.000842	0.000209	0.000427	0.00107	0.000836	0.000209	0.000222	0.000425	0.000643	0.001487	0.00021	0.001065	0.000633	0.000422	0.00105	0.001473	0.00042	0.000843	0.001273	0.000847	0.001075	0.000437	0.001262	0.00111	0	0.000429	0.000418
6	0.1.8.2.2.3.1	Clostridiaceae_1_unclassified	5.9e-05	0.000425	0	0	0	0	0	0	0	0	0	0	0	0	0	0	0	0	0	0	0	0	0	0	0	0	0	0.001062	0.000214	0	0	0.001277	0	0	0	0	0	0	0	0	0	0	0	0.000222	0	0	0
6	0.1.8.2.2.3.2	Clostridium_sensu_stricto_1	6.7e-05	0.000212	0	0	0	0	0	0	0	0	0	0	0	0	0	0	0	0	0	0.000213	0.000211	0	0	0	0	0	0.000222	0.000212	0	0	0.00021	0	0	0	0	0	0.00021	0	0	0	0.000215	0	0	0	0.000213	0	0.000418
6	0.1.8.2.2.3.3	Clostridium_sensu_stricto_3	2e-06	0	0	0	0	0	0	0	0	0	0	0	0	0	0	0	0	0	0	0	0	0	0	0	0	0	0	0.000212	0	0	0	0	0	0	0	0	0	0	0	0	0	0	0	0	0	0	0
6	0.1.8.2.2.4.1	Clostridiales_unclassified	0.055285	0.05328	0.050965	0.060381	0.057476	0.054868	0.054957	0.058548	0.058898	0.054896	0.053488	0.047839	0.062958	0.051665	0.049385	0.046796	0.053427	0.058414	0.043275	0.051588	0.050116	0.054427	0.047446	0.057137	0.054557	0.052478	0.057428	0.063071	0.049528	0.053302	0.059727	0.046413	0.053153	0.055052	0.055252	0.04798	0.063235	0.050801	0.061969	0.061402	0.066667	0.050459	0.055088	0.057295	0.054704	0.040291	0.052621
6	0.1.8.2.2.5.1	Clostridiales_vadinBB60_group_ge	0.0013	0.001698	0.000839	0.000636	0.000636	0.000854	0	0.002768	0.000844	0.003391	0.001691	0.001469	0.001255	0.001067	0.000848	0.001054	0.000657	0	0.003123	0.001492	0.001685	0.001047	0.001282	0.00214	0.001045	0.002091	0.000887	0.001487	0.000643	0.001911	0.000631	0.000852	0.001055	0.000422	0.002731	0	0.00105	0.00253	0.000212	0.000423	0.00043	0.001747	0.001051	0.000888	0.001064	0.001715	0.001462
6	0.1.8.2.2.6.1	Defluviitaleaceae_UCG-011	0.000686	0.001061	0.001468	0.001059	0.000636	0.000854	0.000211	0.000426	0.000211	0.000424	0	0.000839	0.000627	0.001708	0.000636	0.000211	0.000438	0.000422	0.001561	0.001919	0.000421	0.000837	0.000427	0.00107	0.000836	0.001045	0.000222	0.000849	0.000643	0.000425	0.001262	0.000639	0.000633	0.000844	0.00084	0.000842	0.001681	0.000632	0.000849	0.000423	0	0.000218	0.000841	0.000444	0.000639	0.000857	0.001044
6	0.1.8.2.2.7.1	Anaerofustis	0.000218	0.000212	0.00021	0.000212	0	0	0.000211	0.000426	0.000211	0	0.000634	0.00021	0	0.00064	0	0.000211	0.000219	0	0.000446	0.000213	0.000421	0.000209	0.000427	0.000428	0.000209	0.000209	0.000443	0	0	0	0.00021	0	0	0	0	0.00021	0.00021	0.000211	0	0.000212	0.00043	0.000437	0.00021	0	0	0	0.000209
6	0.1.8.2.2.7.2	Eubacteriaceae_unclassified	6.7e-05	0.000212	0	0	0.000212	0	0	0	0	0	0	0.00021	0.000209	0	0.000212	0.000422	0	0	0	0	0	0	0	0	0	0.000209	0	0.000212	0	0	0	0	0	0	0	0.00021	0.00021	0.000422	0	0	0	0	0	0.000222	0	0	0
6	0.1.8.2.2.7.3	Eubacterium	3e-05	0	0.00021	0	0.000212	0	0	0	0.000211	0	0	0	0	0.000213	0	0	0	0.000211	0	0	0	0	0	0	0	0	0	0	0	0	0	0	0	0	0	0	0	0	0	0	0	0	0	0	0	0	0
6	0.1.8.2.2.8.1	Anaerococcus	2e-06	0	0	0	0	0	0	0	0	0	0	0	0	0	0	0	0	0	0	0	0	0	0	0	0	0	0	0	0	0	0	0	0	0	0	0	0	0	0	0	0	0	0	0	0	0	0
6	0.1.8.2.2.9.1	Anaerovorax	0.000702	0.000849	0.000629	0.000424	0.000424	0.000854	0.000211	0.000639	0.000211	0.001696	0.001691	0.001049	0.000627	0.000854	0.000424	0.000632	0.000876	0.001265	0.000669	0.000213	0.001263	0.000628	0.000641	0.000642	0	0.000209	0.002439	0.000849	0	0.000425	0.00021	0.001065	0.000211	0.000211	0	0.000631	0.00021	0.000422	0.001698	0.000212	0.00129	0.000874	0.000631	0.000222	0.000213	0.000429	0.000835
6	0.1.8.2.2.9.2	Family_XIII_AD3011_group	0.002888	0.001698	0.004195	0.003814	0.003181	0.002989	0.001902	0.002342	0.003589	0.002755	0.004863	0.003567	0.004183	0.004056	0.00212	0.002951	0.002628	0.003163	0.002677	0.006182	0.001685	0.002721	0.002137	0.00321	0.004808	0.002509	0.0051	0.002548	0.004503	0.002761	0.003575	0.005535	0.00464	0.003586	0.001891	0.002104	0.003992	0.001897	0.001061	0.002964	0.003871	0.002184	0.003995	0.002221	0.003193	0.001929	0.004176
6	0.1.8.2.2.9.3	Family_XIII_UCG-001	6.9e-05	0	0.00021	0	0	0.000213	0	0	0	0.000212	0.000211	0	0	0	0	0.000211	0	0	0	0.000213	0	0	0	0	0	0.000209	0	0.000849	0	0	0	0	0	0.000211	0	0	0	0.000211	0	0	0	0	0.00021	0	0.000426	0.000214	0
6	0.1.8.2.2.9.4	Family_XIII_ge	0.000874	0.000425	0.001258	0.001483	0.001485	0.000427	0.000634	0.000426	0.000844	0.000848	0.001057	0	0.000627	0.000213	0.000424	0.001476	0.001971	0.000844	0.000223	0.000213	0.000842	0.000628	0.000427	0.001284	0.000209	0.000627	0.000443	0.000849	0.002144	0.000849	0.000631	0.001065	0.000633	0.001476	0.00105	0.001052	0.001261	0.001054	0.000849	0.002329	0.00129	0.000437	0.001892	0.000444	0.000639	0.001072	0.002088
6	0.1.8.2.2.9.5	Family_XIII_unclassified	0.006085	0.004033	0.006921	0.006144	0.003818	0.006618	0.006553	0.002981	0.006333	0.003815	0.004651	0.002937	0.005438	0.004697	0.005935	0.006113	0.005693	0.006537	0.004684	0.00469	0.005475	0.003977	0.004488	0.004922	0.002508	0.006063	0.011973	0.005521	0.007719	0.004884	0.006099	0.003619	0.005484	0.005062	0.007143	0.007786	0.011345	0.006113	0.00764	0.006775	0.003226	0.005679	0.006098	0.004441	0.006811	0.003	0.00877
6	0.1.8.2.2.9.6	Mogibacterium	0.000452	0.000212	0.000419	0.000847	0.000212	0.001281	0.000211	0.000213	0.000422	0	0.000634	0.001259	0.000209	0.00064	0.000636	0	0.000219	0	0.000446	0	0.000842	0.000628	0.000214	0.000428	0.000627	0	0	0.001062	0.001072	0	0	0.000639	0.000422	0.000633	0.00021	0	0.00105	0.000422	0.000637	0	0.000215	0.000874	0.001051	0	0.000426	0.000643	0.000626
6	0.1.8.2.2.10.1	Hydrogenispora	2e-06	0	0	0	0	0	0	0	0	0	0	0	0	0	0	0	0	0	0	0	0	0	0	0	0	0	0	0	0	0	0	0	0	0	0	0	0	0	0	0	0	0	0	0	0	0	0
6	0.1.8.2.2.11.1	28-4	4e-06	0	0	0	0	0	0	0	0	0	0	0	0	0	0	0	0	0	0	0	0	0	0	0	0	0	0	0	0	0	0	0	0	0	0	0	0	0	0	0	0	0	0	0	0	0	0
6	0.1.8.2.2.11.2	Acetitomaculum	0.001514	0.001274	0.002936	0.001059	0.000636	0.002348	0.001057	0.000852	0.000211	0.00106	0.004651	0.001469	0.000627	0.001281	0	0.001265	0.002628	0.001476	0.002454	0.004903	0.00379	0.000419	0.001069	0.001498	0.000418	0.003763	0.000443	0.001062	0.007719	0.000637	0	0.000213	0.000633	0.000633	0.00042	0.002315	0.00021	0.001897	0.001061	0.002117	0.001075	0.000437	0.00841	0.000666	0.00149	0.003215	0.001044
6	0.1.8.2.2.11.3	Agathobacter	3.6e-05	0	0.00021	0	0.000212	0	0.000211	0	0	0	0	0	0	0	0.000212	0	0.000219	0	0	0	0	0	0	0	0	0	0	0	0	0	0	0	0	0	0	0	0	0	0	0	0	0	0	0	0	0	0.000626
6	0.1.8.2.2.11.4	Anaerosporobacter	5.9e-05	0	0	0	0	0	0	0	0	0	0	0	0	0	0.000212	0	0	0	0	0.000213	0	0	0	0	0	0.000209	0	0.000212	0	0.000212	0	0	0	0.000211	0	0	0	0	0	0	0	0.000218	0.00021	0	0	0	0
6	0.1.8.2.2.11.5	Blautia	0.000323	0.001274	0	0.000424	0.000212	0.000427	0	0.000213	0.000633	0.000636	0.000211	0.00042	0.000209	0.000213	0.000212	0	0	0.000211	0	0	0	0.000209	0	0.000214	0.000209	0.000418	0.00133	0.000212	0.000214	0.000425	0.00021	0.000639	0.000211	0	0.00063	0.000421	0.001261	0.000422	0.000212	0	0	0.000218	0.00021	0.000222	0.000639	0	0.000209
6	0.1.8.2.2.11.6	Butyrivibrio	0.000131	0	0	0.000212	0.000212	0	0.000211	0	0	0.000212	0.000211	0	0	0	0	0.000211	0	0	0	0	0.000211	0.000419	0	0	0.000209	0	0	0	0	0	0.00021	0.000213	0	0	0	0	0.00063	0.000422	0	0.000212	0	0.000218	0.00021	0	0	0	0.000626
6	0.1.8.2.2.11.7	Butyrivibrio_2	0.000644	0.000425	0.000419	0.002331	0.000636	0.002775	0.000211	0.000426	0	0.000212	0.00444	0	0.000209	0.000854	0.000212	0.000632	0.002628	0.000211	0.000892	0.000213	0.000211	0.000209	0.000641	0.000428	0.001045	0.000209	0.000665	0.000212	0.001286	0.000212	0.00021	0.000426	0.001266	0.001266	0	0.000421	0	0.000211	0.000212	0	0	0	0.00021	0	0.000213	0.008144	0
6	0.1.8.2.2.11.8	Cellulosilyticum	6.5e-05	0	0.00021	0	0.000212	0	0	0	0	0	0	0	0	0	0	0	0	0	0	0	0	0	0	0	0	0	0	0	0	0	0	0	0	0	0	0	0	0	0.000637	0.000212	0.001075	0.000218	0	0	0	0	0
6	0.1.8.2.2.11.9	Coprococcus_1	6.3e-05	0	0	0	0	0.000213	0.000211	0	0	0.000212	0	0	0	0	0	0	0	0	0	0	0.000211	0	0	0	0	0	0	0.000212	0.000429	0.000425	0	0.000213	0	0	0	0	0	0	0	0	0	0	0	0	0.000426	0.000643	0
6	0.1.8.2.2.11.10	Coprococcus_2	1.4e-05	0	0	0	0	0	0	0	0	0.000212	0	0	0	0	0	0	0	0	0.000223	0	0	0	0	0	0	0	0	0	0	0.000212	0	0	0	0	0	0	0	0	0	0	0	0.000218	0	0	0	0	0
6	0.1.8.2.2.11.11	Coprococcus_3	0.000339	0.000849	0.000419	0.000212	0.000212	0	0.000423	0.000213	0	0.000212	0.000211	0.001259	0.000209	0.000213	0.000636	0.000422	0.000876	0.000844	0.000223	0.001279	0.000842	0.000628	0.000214	0.000214	0	0.000627	0.001109	0.000212	0	0	0.000421	0	0.000211	0.000844	0.00021	0.00021	0.00042	0.000422	0.000424	0.000212	0.00086	0	0.000421	0.000444	0	0.000429	0
6	0.1.8.2.2.11.12	Cuneatibacter	6.9e-05	0	0	0	0.000212	0	0	0	0	0	0	0.00021	0	0	0	0.000211	0	0.000211	0	0	0	0	0	0.000214	0.000209	0	0	0	0.000643	0	0	0	0	0.000211	0	0	0.00042	0	0	0	0	0	0.000631	0	0	0	0.000209
6	0.1.8.2.2.11.13	Dorea	2.6e-05	0	0	0.000636	0	0	0	0	0.000211	0	0	0	0.000209	0	0	0	0	0	0	0	0	0	0	0	0	0	0	0	0	0	0.00021	0	0	0	0	0	0.00021	0	0	0	0	0	0	0	0	0	0
6	0.1.8.2.2.11.14	Eisenbergiella	2.8e-05	0	0	0	0	0	0	0.000639	0	0	0	0	0	0	0	0	0	0	0	0	0	0	0.000214	0	0	0.000209	0	0	0	0	0	0	0	0	0	0	0	0	0	0	0	0	0.00021	0	0	0	0
6	0.1.8.2.2.11.15	FD2005	0.000133	0	0	0.000212	0.000212	0.000213	0	0	0	0	0.000211	0.00021	0.000209	0.000213	0.000424	0.000211	0.000219	0	0.000446	0	0	0.000419	0.000214	0	0.000418	0	0	0	0	0	0	0	0.000633	0	0.00042	0.000421	0	0.000422	0	0	0.000215	0	0	0.000222	0.000213	0.0015	0
6	0.1.8.2.2.11.16	GCA-900066575	2e-05	0	0	0.000212	0.000212	0	0	0	0	0	0.000211	0	0	0	0	0	0	0	0	0	0	0	0	0	0	0	0	0	0	0	0	0	0	0	0.00021	0	0	0	0	0	0.000215	0	0	0	0	0	0
6	0.1.8.2.2.11.17	Lachnoclostridium	9.1e-05	0	0	0	0	0	0	0	0	0.000212	0.000211	0	0	0	0	0.000211	0.000876	0	0	0	0.000421	0.000209	0	0	0	0	0	0.000212	0	0	0	0	0.000422	0	0.00042	0	0	0	0	0	0	0	0	0.000444	0	0	0
6	0.1.8.2.2.11.18	Lachnoclostridium_1	2e-06	0	0	0	0	0	0	0	0	0	0	0	0	0	0	0	0.000219	0	0	0	0	0	0	0	0	0	0	0	0	0	0	0	0	0	0	0	0	0	0	0	0	0	0	0	0	0	0
6	0.1.8.2.2.11.19	Lachnoclostridium_10	0.004498	0.002547	0.001258	0.004449	0.002333	0.002989	0.004016	0.002342	0.002955	0.004239	0.004017	0.003987	0.009203	0.002135	0.007418	0.005481	0.005255	0.005272	0.003346	0.005116	0.004001	0.007117	0.005984	0.002782	0.002926	0.005436	0.002882	0.002973	0.001715	0.006795	0.005468	0.004684	0.005273	0.002109	0.003151	0.006524	0.003151	0.004216	0.005093	0.005717	0.005376	0.00415	0.002733	0.006884	0.005109	0.001929	0.006682
6	0.1.8.2.2.11.20	Lachnoclostridium_12	8e-06	0	0	0	0	0	0	0	0	0	0	0	0	0	0	0	0	0	0	0	0	0	0	0	0	0	0	0	0	0	0	0	0	0	0	0	0	0	0	0.000212	0	0	0.000421	0	0	0	0
6	0.1.8.2.2.11.21	Lachnospira	3e-05	0	0.00021	0	0	0	0.000211	0	0	0.000212	0	0	0	0.000213	0	0	0	0	0	0	0	0	0.000214	0	0	0	0	0	0	0	0	0	0	0	0	0	0	0	0	0	0	0	0.00021	0	0	0	0
6	0.1.8.2.2.11.22	Lachnospiraceae_AC2044_group	0.000979	0.000425	0.000839	0.001483	0.001273	0.00064	0.001057	0.000213	0.000422	0.000848	0.000211	0.000839	0.000209	0.000427	0.000848	0.000843	0.000438	0.000211	0.000446	0.00469	0.000842	0.001047	0.001496	0.00321	0	0.000418	0	0.001062	0	0.000849	0.00021	0.000639	0	0.000633	0.00063	0.000631	0.00084	0.000211	0.000637	0	0	0.001311	0.001682	0.002221	0.00149	0.001286	0.000418
6	0.1.8.2.2.11.23	Lachnospiraceae_FCS020_group	0.000232	0	0	0.000212	0	0.000427	0	0.000213	0.001056	0	0.000211	0	0.000418	0	0.000212	0.000632	0	0.000211	0.000446	0.000213	0.000842	0.000209	0.000427	0.000214	0.000418	0.000418	0	0.000212	0	0.000425	0	0.000426	0	0.000211	0.00042	0	0.00042	0.000422	0.000849	0	0.000215	0	0.00021	0.000444	0	0	0
6	0.1.8.2.2.11.24	Lachnospiraceae_FE2018_group	1.8e-05	0	0	0	0	0	0	0	0	0	0	0.00021	0	0	0	0	0	0	0	0	0.000211	0.000209	0	0	0	0	0	0	0	0	0	0	0	0	0	0	0	0	0	0	0	0	0	0	0	0	0.000209
6	0.1.8.2.2.11.25	Lachnospiraceae_NK3A20_group	0.002464	0.001486	0.003775	0.001695	0.002969	0.002348	0.004439	0.001916	0.001267	0.00106	0.008879	0.001679	0.000627	0.001708	0.000212	0.001265	0.001971	0.002109	0.000446	0.003411	0.00358	0.000837	0.002351	0.002996	0.002717	0.000627	0.005322	0.001699	0.004717	0.000849	0	0.000852	0.001687	0.00232	0.001471	0.002525	0.001261	0.003583	0.001273	0.000847	0.001935	0.000874	0.002944	0.002665	0.002554	0.01243	0.00167
6	0.1.8.2.2.11.26	Lachnospiraceae_NK4A136_group	0.000702	0.000425	0.000419	0.001059	0.000424	0.000427	0	0.001065	0.000211	0.001696	0.000423	0.00021	0.000627	0.000427	0.000636	0.000211	0.001095	0.000633	0.001115	0.001279	0.001474	0.001675	0.001923	0.000428	0.000627	0.001254	0	0.000212	0.000643	0.000849	0.000631	0.000426	0.001687	0	0.00063	0.001894	0.00042	0.000211	0.001273	0.000212	0.000645	0.000437	0	0.000888	0.000851	0.000214	0.000418
6	0.1.8.2.2.11.27	Lachnospiraceae_UCG-002	6.1e-05	0	0	0	0	0.000213	0	0	0	0.000212	0	0	0	0.000213	0	0	0	0	0	0.00064	0.000211	0	0	0.000214	0	0	0	0	0	0	0	0	0	0.000211	0.00021	0	0	0	0.000212	0.000212	0	0.000218	0	0	0	0	0
6	0.1.8.2.2.11.28	Lachnospiraceae_UCG-004	8e-06	0	0	0	0	0	0.000211	0	0	0	0	0	0	0	0	0	0	0	0	0	0	0	0	0	0	0	0	0	0	0	0	0	0	0	0	0	0.00021	0	0	0	0	0	0	0	0	0	0
6	0.1.8.2.2.11.29	Lachnospiraceae_UCG-006	4e-06	0	0	0	0	0	0	0	0	0	0	0	0	0	0	0	0	0	0	0	0	0	0	0	0	0	0	0	0	0	0	0	0	0	0.00021	0	0	0	0	0	0	0	0	0	0	0	0
6	0.1.8.2.2.11.30	Lachnospiraceae_UCG-008	0.000216	0.000212	0.00021	0.000424	0	0	0.000211	0.000426	0	0.000424	0.000423	0.00042	0	0.000213	0.000424	0.000211	0	0	0.000223	0.000213	0.000632	0	0.000855	0.000214	0	0	0	0.000425	0.000643	0.000212	0.00021	0	0.000422	0.000422	0	0.00021	0	0.000211	0	0.000423	0.000215	0	0.00021	0.000222	0.000213	0	0.000626
6	0.1.8.2.2.11.31	Lachnospiraceae_UCG-009	3.2e-05	0	0	0	0.000212	0	0	0	0	0	0	0	0	0	0.000212	0	0	0	0	0	0	0	0	0	0	0	0	0	0.000429	0.000212	0	0	0.000211	0	0	0.00021	0	0	0	0	0	0	0	0	0.000213	0	0
6	0.1.8.2.2.11.32	Lachnospiraceae_UCG-010	0.000115	0.000212	0	0.000212	0	0	0.000423	0.000213	0.000211	0.000212	0.000211	0.00042	0.000209	0	0	0	0	0	0	0	0	0	0	0.000214	0	0	0.00133	0	0	0	0	0.000213	0	0	0	0	0	0.000211	0	0.000212	0	0	0	0	0.000213	0	0.000209
6	0.1.8.2.2.11.33	Lachnospiraceae_XPB1014_group	0.000307	0	0	0.001271	0.000424	0.00064	0.000211	0	0.000211	0.000424	0.000846	0	0	0.000427	0	0.000211	0.001533	0	0.000223	0.000213	0	0.000209	0	0	0.000209	0	0.000222	0	0	0	0	0	0.000633	0.000422	0	0.000631	0	0.000211	0	0	0.000215	0	0	0.000666	0	0.003429	0.000418
6	0.1.8.2.2.11.34	Lachnospiraceae_ge	0.000129	0	0.00021	0	0	0.000427	0	0.000213	0.000211	0.000212	0.000211	0.00021	0	0.000213	0.000212	0	0.001095	0	0	0	0	0.000209	0	0.000214	0	0	0.000222	0.000212	0.000429	0	0	0.000213	0	0	0.00021	0.00021	0	0	0	0	0	0	0	0	0.000213	0.000643	0.000209
6	0.1.8.2.2.11.35	Lachnospiraceae_unclassified	0.069953	0.059011	0.061242	0.090042	0.062142	0.066183	0.056648	0.060038	0.067131	0.059347	0.074207	0.065464	0.083455	0.06298	0.094108	0.056914	0.087804	0.07655	0.07718	0.062886	0.067804	0.078501	0.07694	0.06912	0.049749	0.062722	0.047672	0.057549	0.073542	0.073901	0.067928	0.053651	0.066231	0.067918	0.062815	0.114899	0.081303	0.060287	0.070883	0.073682	0.06129	0.052643	0.084735	0.08883	0.085781	0.066867	0.057423
6	0.1.8.2.2.11.36	Marvinbryantia	7.9e-05	0	0.00021	0.000424	0	0.000213	0	0	0	0	0	0	0	0	0.000212	0	0.000657	0	0	0	0.000421	0.000209	0	0	0.000209	0.000209	0	0	0	0	0.00021	0	0	0	0	0	0.00042	0	0.000212	0	0	0	0	0	0	0	0
6	0.1.8.2.2.11.37	Moryella	1.2e-05	0	0	0	0	0	0	0	0	0	0	0	0	0	0	0	0.000219	0	0	0	0	0	0	0	0	0	0	0	0	0	0	0	0	0	0	0	0	0	0	0	0	0	0	0	0	0.000214	0
6	0.1.8.2.2.11.38	Oribacterium	0.000159	0	0.00021	0.000212	0	0.001281	0	0	0	0	0.000846	0	0	0	0	0	0.000876	0	0	0	0	0	0.000214	0	0	0.000209	0	0	0.000214	0	0	0	0.000211	0	0	0	0	0	0	0	0	0	0	0	0	0.004072	0.000418
6	0.1.8.2.2.11.39	Pseudobutyrivibrio	0.000119	0	0	0.000847	0	0.00064	0	0	0	0	0	0	0	0.000427	0	0	0	0	0	0	0	0	0	0	0	0	0	0	0.000643	0	0	0	0	0.000211	0	0	0	0	0.000212	0	0	0	0	0	0.000213	0.006215	0
6	0.1.8.2.2.11.40	Roseburia	0.000236	0	0.00021	0	0.000212	0.000427	0	0	0.000211	0.000424	0.000211	0.000629	0.000627	0	0	0	0	0.001054	0.000223	0	0.000632	0.000628	0	0.000214	0.000209	0.000209	0.000665	0.000425	0.000429	0.000212	0.00021	0	0	0.000422	0	0.000842	0	0	0	0	0.000645	0	0.000841	0	0	0.000214	0.000626
6	0.1.8.2.2.11.41	Shuttleworthia	6e-06	0	0	0	0	0	0	0	0	0	0	0	0	0	0	0	0	0	0	0	0.000211	0	0	0	0	0	0	0	0	0	0	0	0	0	0	0	0	0	0	0	0	0	0	0	0	0.000214	0
6	0.1.8.2.2.11.42	Syntrophococcus	2.4e-05	0	0	0	0	0	0	0	0	0	0	0	0	0	0.000636	0	0	0	0	0	0	0	0	0	0	0	0	0	0	0	0	0.000213	0	0.000211	0	0	0	0	0	0	0	0	0	0	0	0	0
6	0.1.8.2.2.11.43	Tyzzerella	0.00198	0.001274	0.003356	0.001695	0.001485	0.001494	0.003171	0.00149	0.001056	0.001484	0.003383	0.001259	0.000627	0.001921	0.001696	0.001476	0.001095	0.001476	0.000892	0.004263	0.004422	0.001675	0.00171	0.002354	0.00209	0.003554	0.000887	0.003398	0.002787	0.001911	0.001052	0.000852	0.000844	0.001687	0.003151	0.001052	0.002731	0.002108	0.001061	0.003811	0.00043	0.001747	0.001892	0.002665	0.001064	0	0.002088
6	0.1.8.2.2.11.44	Tyzzerella_3	2e-06	0	0	0.000212	0	0	0	0	0	0	0	0	0	0	0	0	0	0	0	0	0	0	0	0	0	0	0	0	0	0	0	0	0	0	0	0	0	0	0	0	0	0	0	0	0	0	0
6	0.1.8.2.2.11.45	possible_genus_Sk018	2e-06	0	0	0	0	0	0	0	0	0	0	0	0	0	0	0	0	0	0	0	0	0	0	0	0	0	0	0	0	0	0	0	0	0	0	0	0	0	0	0	0	0	0	0	0	0	0
6	0.1.8.2.2.11.46	uncultured	9.5e-05	0.000212	0.000419	0.000212	0	0.000213	0	0	0	0.000212	0.000423	0.00021	0.000418	0	0.000848	0	0.000219	0	0	0.000213	0	0	0	0	0	0	0	0	0	0	0.00021	0.000213	0.000211	0	0	0	0	0.000211	0.000212	0	0.00086	0.000218	0	0	0	0.000214	0
6	0.1.8.2.2.12.1	Paeniclostridium	0.000107	0.000212	0.00021	0	0	0	0	0	0	0.000212	0	0	0	0	0	0	0.000219	0	0	0	0	0	0	0	0	0	0	0.000425	0.000429	0	0	0	0.000422	0	0	0	0	0	0	0.000212	0.00086	0.000437	0	0.000222	0.000213	0	0.000209
6	0.1.8.2.2.12.2	Peptostreptococcaceae_unclassified	0.000234	0.000637	0.000629	0.000424	0.000212	0	0	0	0	0.000636	0	0	0	0	0	0.000211	0	0.000211	0	0.000426	0	0.000209	0.000214	0.000428	0	0.000209	0.000443	0.000425	0.000214	0.000212	0	0.000213	0.000422	0.000422	0	0	0	0.000843	0.000424	0.000212	0.00043	0.000218	0	0.000666	0.000213	0	0.000626
6	0.1.8.2.2.12.3	Peptostreptococcus	2e-06	0	0	0	0	0	0	0	0.000211	0	0	0	0	0	0	0	0	0	0	0	0	0	0	0	0	0	0	0	0	0	0	0	0	0	0	0	0	0	0	0	0	0	0	0	0	0	0
6	0.1.8.2.2.12.4	Romboutsia	0.003824	0.009128	0.000419	0.009322	0.00106	0.002775	0.000634	0.001703	0.000633	0.002755	0.000211	0.003357	0.003137	0.001921	0.002331	0.001054	0.001752	0.002952	0.000669	0.001492	0.000211	0.001047	0.006198	0.003852	0	0.002091	0.003769	0.005521	0.005789	0.002336	0.003996	0.006387	0.005273	0.003797	0.002731	0.001263	0.003151	0.001054	0.007852	0.01101	0.007742	0.006772	0.001262	0.011326	0.003831	0.0015	0.013155
6	0.1.8.2.2.12.5	Terrisporobacter	6e-06	0	0	0	0	0	0	0	0	0	0	0	0	0	0	0	0	0	0	0	0	0	0	0	0	0	0	0	0	0	0	0	0	0	0	0	0	0	0	0	0	0	0	0	0	0	0.000209
6	0.1.8.2.2.13.1	Anaerofilum	2e-06	0	0	0	0	0	0	0	0	0	0	0	0	0	0	0	0	0	0	0	0	0	0	0	0	0	0	0	0	0	0	0	0	0	0	0	0	0	0	0	0	0	0	0.000222	0	0	0
6	0.1.8.2.2.13.2	Candidatus_Soleaferrea	0.000111	0.000212	0	0.000424	0.000212	0	0	0	0	0	0	0.00021	0	0.000213	0	0.001054	0	0.000422	0	0	0.000211	0	0	0	0.000627	0.000209	0.000443	0	0	0	0.00021	0	0	0	0	0	0	0.000211	0	0.000212	0	0.000218	0	0	0.000213	0	0.000209
6	0.1.8.2.2.13.3	Caproiciproducens	1.8e-05	0.000212	0	0	0	0	0	0	0	0	0	0	0	0	0	0	0	0	0	0	0	0	0	0	0	0	0	0	0	0	0	0	0.000211	0	0	0	0	0.000211	0	0	0	0	0	0	0	0	0
6	0.1.8.2.2.13.4	Flavonifractor	0.000979	0.001061	0.002097	0.000847	0.000212	0.00064	0.000845	0.000213	0.001267	0.001272	0.001268	0.001259	0.000418	0.000854	0.00106	0.001476	0.001314	0.000211	0.001338	0.001492	0.002106	0.000628	0.001496	0.00107	0.000418	0.000627	0.001552	0.000849	0.003216	0.000637	0.001262	0.000213	0.000422	0.000422	0.00105	0.001052	0.00042	0.001265	0.001486	0.004023	0.00043	0.000874	0.001051	0.000888	0.000213	0.000214	0.000626
6	0.1.8.2.2.13.5	Fournierella	2.2e-05	0	0	0	0.000212	0	0.000211	0	0	0	0	0.00021	0	0	0	0	0	0	0	0	0	0	0	0	0	0	0	0	0	0	0	0	0	0	0	0	0	0	0	0	0	0	0	0	0	0	0
6	0.1.8.2.2.13.6	Harryflintia	4e-06	0	0	0	0.000212	0	0	0	0	0	0	0	0	0	0	0	0	0	0	0	0	0	0	0	0	0	0	0	0	0	0	0	0	0	0	0	0	0	0	0	0	0	0	0	0	0	0
6	0.1.8.2.2.13.7	Hydrogenoanaerobacterium	4e-06	0	0	0	0	0	0	0	0	0	0	0.00021	0	0	0	0	0	0	0	0	0	0	0	0	0	0	0	0	0	0	0	0	0	0	0	0	0	0	0	0	0	0	0	0	0	0	0
6	0.1.8.2.2.13.8	Intestinimonas	2.2e-05	0	0	0	0	0	0	0	0	0	0	0	0	0.000213	0	0	0	0	0	0	0	0.000209	0	0	0	0	0	0	0.000429	0	0	0	0	0	0	0	0	0	0	0	0	0.000218	0	0	0	0	0
6	0.1.8.2.2.13.9	Negativibacillus	0.000115	0	0	0	0.000636	0	0	0	0	0	0.000423	0	0.000418	0.00064	0	0	0.000219	0.000422	0	0	0.000211	0	0.000214	0	0.000209	0	0	0	0	0	0	0.000426	0	0	0.00042	0	0.00042	0	0.000212	0.000423	0.000215	0	0	0	0.000213	0	0.000835
6	0.1.8.2.2.13.10	Oscillibacter	0.001177	0.002335	0.001468	0.001271	0	0.00064	0.00148	0.001065	0.000633	0.001272	0.000423	0.001049	0.001046	0.001281	0.000636	0.001686	0.000876	0.000422	0.000892	0.001279	0.000842	0.001047	0.001069	0.000428	0.000627	0.003972	0.002661	0.001062	0.001286	0.002548	0.001052	0.001065	0.00232	0.000844	0.00042	0.001052	0.00105	0	0.000849	0.001694	0.000645	0.001092	0.000841	0.000666	0.000851	0.000643	0.002506
6	0.1.8.2.2.13.11	Oscillospira	0.000607	0.000425	0.000419	0.000636	0.000212	0.000427	0.000423	0.000426	0.001267	0.000848	0.000211	0.00042	0.000627	0	0.000212	0	0.000657	0.000211	0.000223	0.000213	0.000632	0	0.000427	0.000642	0.000836	0.000836	0.000443	0.000637	0	0	0.000841	0.001277	0.001055	0.000633	0.00084	0.000842	0.00021	0.000211	0.000424	0.001694	0.000215	0.001092	0.001262	0.000222	0	0.000643	0.000209
6	0.1.8.2.2.13.12	Phocea	0.000168	0.000212	0	0.000212	0.000212	0	0	0	0.000844	0.000424	0.000211	0	0.000209	0.000213	0.00106	0.000422	0	0.000211	0.000446	0.000853	0.000421	0.000209	0.000641	0	0	0.000209	0	0	0.000429	0.000212	0	0.000213	0.000844	0	0	0.000421	0.00021	0	0.000212	0	0.000215	0.000218	0	0	0.000426	0	0
6	0.1.8.2.2.13.13	Pseudoflavonifractor	5e-05	0	0	0	0	0.000213	0	0	0	0.000636	0	0	0	0	0	0	0	0	0	0	0	0	0	0	0	0	0.000222	0.000425	0	0	0	0	0	0	0	0	0	0	0	0	0	0	0	0.000222	0.000426	0	0
6	0.1.8.2.2.13.14	Pygmaiobacter	0.000529	0.000849	0.00021	0.001695	0.000212	0	0.000634	0.000213	0.000633	0.000848	0.000211	0	0.000627	0.001067	0.000424	0.000211	0.000219	0.000844	0.000669	0.000213	0.000842	0.000837	0.000855	0	0.000627	0	0.000222	0.001274	0.000643	0	0.000421	0	0.001055	0.000422	0.00105	0.000421	0.001261	0.000211	0.001061	0.000212	0	0.000218	0.00021	0.000444	0.000851	0	0.000835
6	0.1.8.2.2.13.15	Ruminiclostridium	0.000159	0	0	0	0	0	0	0	0	0.000212	0.000211	0	0.000418	0.000213	0	0	0.000438	0	0.000223	0	0.000211	0.000209	0	0	0.000209	0	0	0.000637	0	0	0	0.000213	0.000211	0.000211	0	0.001052	0.00021	0	0.000424	0	0.000215	0	0	0	0.000213	0.000643	0.000418
6	0.1.8.2.2.13.16	Ruminiclostridium_1	0.001064	0.001061	0.000629	0.000212	0.000424	0.000854	0.001268	0.00149	0.002111	0.001908	0.001691	0.002098	0.000418	0.00064	0.000212	0.000843	0.000657	0.001054	0	0.002132	0.000842	0.000837	0.00171	0.002568	0.002926	0.000836	0.002439	0.001062	0.001501	0.000212	0.000631	0.000213	0.000844	0	0.001891	0.000842	0.00042	0.001897	0.000424	0.00127	0.000645	0.000218	0.001682	0.000222	0.000213	0.001929	0.000418
6	0.1.8.2.2.13.17	Ruminiclostridium_5	0.000343	0	0.000629	0.000212	0	0	0.000423	0	0.000422	0.000424	0	0	0.000418	0.000213	0	0.001054	0.000219	0.000211	0.000223	0.000213	0.000211	0.000209	0.000214	0.000642	0	0.000209	0.000443	0.000425	0.000643	0.000212	0.00021	0	0.000211	0.000211	0.00021	0.000631	0	0.000843	0.000424	0.001059	0.00043	0.000437	0.00021	0.000888	0	0	0.000418
6	0.1.8.2.2.13.18	Ruminiclostridium_6	0.000159	0	0.000629	0	0	0.000427	0	0	0.000422	0	0.000211	0.00042	0	0.000213	0	0.000843	0	0.000211	0	0	0.000421	0.000419	0.000214	0.000214	0	0	0.001996	0	0	0.000212	0.00021	0.000213	0.000211	0	0.00021	0.00021	0	0	0	0	0	0.000218	0	0.000222	0.000426	0.000214	0
6	0.1.8.2.2.13.19	Ruminiclostridium_9	0.001493	0.001486	0.001258	0.001695	0.002121	0.002348	0.002536	0.001703	0.001689	0.001484	0.001903	0.001049	0.000837	0.001494	0.001484	0.002319	0.001971	0.002952	0.001561	0.001705	0.001474	0.000628	0.000855	0.001284	0.000627	0.001464	0.001996	0.000849	0.003002	0.001487	0.000841	0.001065	0.001055	0.001687	0.001681	0.000421	0.001261	0.001265	0.002122	0.001906	0.001075	0.001092	0.001472	0.001332	0.000851	0.000643	0.001879
6	0.1.8.2.2.13.20	Ruminococcaceae_NK4A214_group	0.005112	0.003821	0.001678	0.005508	0.004242	0.003416	0.00465	0.004684	0.0038	0.007842	0.007611	0.003357	0.003974	0.004056	0.005087	0.004637	0.00635	0.005061	0.004238	0.002984	0.004422	0.003559	0.00342	0.003424	0.003554	0.006899	0.007317	0.005309	0.004074	0.005946	0.005047	0.003406	0.005484	0.004851	0.005252	0.007155	0.004622	0.004637	0.007216	0.002541	0.006022	0.003058	0.003364	0.007328	0.004257	0.005572	0.002506
6	0.1.8.2.2.13.21	Ruminococcaceae_UCG-001	7.7e-05	0	0	0	0	0	0	0.000213	0	0	0	0	0	0	0	0.000211	0	0	0	0	0	0	0	0	0	0	0	0	0	0.000425	0.000421	0	0	0	0	0	0.00042	0	0	0	0.000215	0.000218	0	0	0	0.000214	0
6	0.1.8.2.2.13.22	Ruminococcaceae_UCG-002	0.003645	0.004033	0.003356	0.00678	0.002333	0.003843	0.003171	0.001065	0.0057	0.003603	0.002114	0.001469	0.002719	0.002348	0.001484	0.00274	0.003503	0.001898	0.002231	0.002771	0.003369	0.002721	0.003847	0.002354	0.001254	0.002718	0.0051	0.004247	0.003216	0.001274	0.003996	0.003406	0.002531	0.003375	0.007773	0.00484	0.001261	0.004005	0.004244	0.004023	0.002366	0.003058	0.001051	0.000888	0.003193	0.003215	0.00355
6	0.1.8.2.2.13.23	Ruminococcaceae_UCG-003	2e-06	0	0	0	0	0	0	0	0	0	0	0	0	0	0	0	0	0	0	0	0	0	0	0	0	0	0	0	0	0	0	0	0	0	0	0	0	0	0	0	0	0	0	0	0	0	0
6	0.1.8.2.2.13.24	Ruminococcaceae_UCG-004	0.001261	0.001274	0.001049	0.003814	0.001485	0.001281	0.00148	0.001277	0.001267	0.00106	0.002326	0.000629	0.000627	0.000854	0.000424	0.000843	0.00219	0.001476	0.001785	0.001919	0.000842	0.001884	0.000427	0.000642	0.000627	0.000836	0.001996	0.001062	0.001072	0.000212	0.001262	0.001065	0.001476	0.001898	0.001261	0.001052	0.00105	0.000843	0.000849	0.001059	0.00086	0	0.000841	0.001555	0.001916	0.001929	0.001044
6	0.1.8.2.2.13.25	Ruminococcaceae_UCG-005	0.05005	0.055402	0.053272	0.05911	0.057476	0.055508	0.058127	0.050671	0.046865	0.041543	0.04186	0.065464	0.045806	0.046541	0.044298	0.04532	0.048829	0.052088	0.052197	0.043061	0.043378	0.057777	0.04018	0.061845	0.076714	0.054986	0.056319	0.058824	0.078045	0.044171	0.046267	0.053651	0.052099	0.046826	0.056513	0.047348	0.058824	0.052066	0.045628	0.047639	0.050323	0.036916	0.071068	0.02998	0.042358	0.036005	0.057006
6	0.1.8.2.2.13.26	Ruminococcaceae_UCG-007	5e-05	0	0	0	0	0	0.000211	0	0.000211	0	0.000211	0	0	0.000213	0	0	0.000438	0	0	0	0	0.000209	0.000427	0	0	0	0	0	0	0	0	0	0	0	0	0	0	0.000211	0	0	0	0.000218	0.00021	0	0.000426	0	0
6	0.1.8.2.2.13.27	Ruminococcaceae_UCG-009	0.000448	0.000849	0	0	0.002969	0.000213	0	0.002981	0	0	0.000846	0.00021	0.000209	0.000854	0.00106	0.000211	0.000219	0	0	0.000213	0.001263	0	0.000427	0	0	0	0	0.001062	0.001715	0.000425	0	0.000639	0.000633	0.001687	0.00021	0	0	0.000211	0.000212	0.000212	0.000215	0.000437	0.000421	0.000666	0	0.0015	0.00167
6	0.1.8.2.2.13.28	Ruminococcaceae_UCG-010	0.009663	0.007854	0.011745	0.004661	0.008271	0.007045	0.005707	0.011071	0.006544	0.016744	0.005497	0.009442	0.007321	0.013023	0.007206	0.011594	0.005255	0.004218	0.012046	0.00938	0.010107	0.005861	0.006198	0.006206	0.015677	0.012335	0.004878	0.006795	0.007075	0.014653	0.007361	0.006174	0.013921	0.005484	0.007563	0.007786	0.006723	0.014545	0.00764	0.007834	0.007742	0.013325	0.011144	0.005996	0.006386	0.008573	0.00877
6	0.1.8.2.2.13.29	Ruminococcaceae_UCG-011	1e-05	0	0	0	0	0	0	0	0	0	0	0	0	0	0	0	0	0	0	0	0	0	0	0	0	0	0	0	0	0	0	0.000213	0	0.000211	0	0	0	0	0	0	0	0	0	0	0	0	0
6	0.1.8.2.2.13.30	Ruminococcaceae_UCG-012	4e-06	0	0	0	0	0	0	0	0	0	0	0	0	0	0	0	0	0	0	0	0	0	0	0	0	0	0	0	0	0	0	0	0	0	0	0	0	0	0	0	0	0	0	0	0	0	0
6	0.1.8.2.2.13.31	Ruminococcaceae_UCG-013	0.002541	0.001698	0.003146	0.00339	0.004878	0.001708	0.002325	0.001916	0.002955	0.001908	0.002114	0.002098	0.003556	0.003202	0.003815	0.004848	0.003065	0.004429	0.003569	0.001279	0.001685	0.002303	0.00171	0.003852	0.002508	0.001254	0.001996	0.002548	0.003002	0.004672	0.001682	0.002342	0.002531	0.005273	0.002521	0.001684	0.002521	0.003373	0.001698	0.003388	0.002151	0.002403	0.001472	0.002443	0.001277	0.001929	0.002297
6	0.1.8.2.2.13.32	Ruminococcaceae_UCG-014	0.0154	0.014434	0.009438	0.006356	0.017391	0.019855	0.013105	0.018097	0.017944	0.015049	0.016702	0.009022	0.009831	0.016012	0.018016	0.008221	0.00854	0.016238	0.010707	0.00938	0.006949	0.014863	0.014319	0.017334	0.009197	0.005645	0.01663	0.015927	0.008576	0.015715	0.016824	0.013413	0.010546	0.023413	0.022689	0.018098	0.018908	0.016863	0.020161	0.006775	0.023226	0.022936	0.008831	0.018876	0.016177	0.009216	0.009605
6	0.1.8.2.2.13.33	Ruminococcaceae_V9D2013_group	0.000803	0.001061	0.001468	0.001483	0.001697	0.001067	0.000845	0.000213	0.001056	0.001484	0.000423	0.001049	0.000209	0.00064	0.000636	0.000422	0.000438	0.002531	0.000223	0.000213	0	0.000837	0.000855	0.001284	0.001254	0.001464	0.00133	0	0.000858	0.000637	0.001052	0.001703	0.000633	0.000844	0.00105	0.00021	0	0	0.000849	0.000847	0.00086	0.001092	0.002523	0.000222	0.000213	0.000643	0.001253
6	0.1.8.2.2.13.34	Ruminococcaceae_ge	0.005017	0.003821	0.00776	0.005932	0.003181	0.002348	0.004862	0.00511	0.0038	0.002755	0.003383	0.008812	0.004811	0.005978	0.009962	0.004637	0.002847	0.004007	0.003792	0.002984	0.006949	0.006071	0.006198	0.005778	0.009406	0.003972	0.004435	0.003822	0.002573	0.006158	0.001262	0.007239	0.003164	0.00232	0.005462	0.005892	0.005252	0.00527	0.00382	0.003388	0.004731	0.005679	0.005677	0.003331	0.006173	0.004072	0.006891
6	0.1.8.2.2.13.35	Ruminococcaceae_unclassified	0.149692	0.168966	0.138423	0.144068	0.133404	0.127669	0.136969	0.139451	0.159806	0.14095	0.138901	0.165967	0.13972	0.141973	0.150276	0.145025	0.143858	0.144032	0.129155	0.146664	0.133923	0.151978	0.134858	0.156431	0.14653	0.146561	0.172949	0.170525	0.150515	0.146528	0.149106	0.139451	0.154398	0.139	0.170378	0.141835	0.166387	0.166315	0.144525	0.150963	0.154409	0.155963	0.15307	0.130802	0.150064	0.105015	0.148883
6	0.1.8.2.2.13.36	Ruminococcus_1	0.007035	0.00467	0.002727	0.016525	0.009544	0.001494	0.003382	0.004471	0.005489	0.006359	0.003594	0.005455	0.010249	0.006832	0.012717	0.003162	0.01051	0.005483	0.002008	0.001705	0.010739	0.007536	0.006625	0.002354	0.004181	0.013381	0.001996	0.002548	0.00193	0.009981	0.014932	0.004684	0.00675	0.00675	0.002311	0.010101	0.007983	0.003794	0.006154	0.010586	0.007097	0.006335	0.002733	0.006884	0.00596	0.005572	0.004385
6	0.1.8.2.2.13.37	Ruminococcus_2	0.000355	0	0.000419	0.000424	0.000424	0.000854	0.000211	0.000213	0.000422	0.000212	0	0.00021	0.000418	0.000427	0	0.000211	0.000876	0.000211	0.000446	0.000213	0.000842	0.000419	0.000641	0.000214	0.000418	0.000627	0	0.000212	0.000214	0.000212	0.00021	0.000639	0.000422	0.000211	0.00021	0.000842	0.00063	0	0.000424	0.000212	0	0.000218	0.000421	0.000222	0.000639	0.001715	0.000209
6	0.1.8.2.2.13.38	Saccharofermentans	0.002353	0.001698	0.004824	0.003814	0.003393	0.002775	0.002325	0.004045	0.001056	0.001272	0.006342	0.003147	0.001464	0.002989	0.003391	0.000632	0.003722	0.002741	0.002231	0.002984	0.002737	0.001465	0.000641	0.003424	0.002717	0.003136	0.000887	0.001274	0.001715	0.004247	0.001472	0.000852	0.002531	0.003164	0.002731	0.002525	0.001261	0.001054	0.004244	0.002752	0.001935	0.000655	0.002313	0.001999	0.001064	0.002786	0.00167
6	0.1.8.2.2.13.39	Sporobacter	2.6e-05	0	0	0	0	0	0.000423	0	0.000211	0	0	0	0.000209	0	0	0	0	0	0	0	0	0	0	0	0	0	0	0	0	0	0	0	0	0	0	0	0	0	0	0	0	0	0	0	0	0	0
6	0.1.8.2.2.13.40	Subdoligranulum	2e-05	0	0	0	0	0	0	0	0	0	0	0	0	0	0	0	0	0	0	0	0	0	0.000214	0	0	0.000209	0	0	0	0	0	0	0	0	0	0	0	0	0	0	0	0	0	0	0.000426	0	0
6	0.1.8.2.2.13.41	uncultured	0.000299	0.000637	0	0.000636	0	0	0	0	0.000211	0.000212	0	0	0	0.00064	0.000212	0.000211	0	0.000422	0	0.000213	0.000211	0.001047	0	0	0.000209	0.000209	0.000887	0.000425	0.000858	0.000212	0.001682	0.000213	0.000422	0	0.00021	0.000421	0.001261	0.000843	0	0.000423	0.000215	0	0	0	0.000213	0.000429	0
6	0.1.8.3.1.1.1	Allobaculum	3e-05	0	0	0.002331	0	0	0	0	0	0	0	0	0	0	0	0	0	0	0	0	0	0	0	0	0	0	0	0	0	0	0	0	0	0	0	0	0	0	0	0.000423	0	0	0	0	0	0	0
6	0.1.8.3.1.1.2	Candidatus_Stoquefichus	2e-06	0	0	0	0	0	0	0	0	0	0	0	0	0	0	0	0	0	0	0	0	0	0	0	0.000209	0	0	0	0	0	0	0	0	0	0	0	0	0	0	0	0	0	0	0	0	0	0
6	0.1.8.3.1.1.3	Dielma	6.7e-05	0	0.000419	0	0	0.000213	0.000211	0	0	0	0	0	0.000209	0	0	0	0	0	0.000223	0	0	0	0	0	0	0	0	0	0	0	0	0	0	0	0	0	0	0	0	0	0	0	0	0	0.000426	0	0
6	0.1.8.3.1.1.4	Erysipelotrichaceae_UCG-004	4.4e-05	0	0	0.000212	0	0.000213	0.000634	0.000213	0	0	0	0	0	0	0	0	0	0	0.000446	0	0	0.000209	0	0	0.000209	0	0.000665	0	0	0	0	0	0	0.000422	0	0	0	0	0	0	0	0	0	0	0	0.000214	0
6	0.1.8.3.1.1.5	Erysipelotrichaceae_UCG-008	1.4e-05	0	0	0.000212	0	0	0	0	0	0	0	0	0	0	0	0	0	0	0	0	0	0	0	0	0	0	0	0	0	0	0	0	0	0.000211	0	0	0.00021	0	0	0	0	0	0	0	0	0	0
6	0.1.8.3.1.1.6	Erysipelotrichaceae_UCG-009	6.1e-05	0	0	0	0	0	0	0	0	0.000424	0	0	0	0	0	0	0	0	0	0	0	0	0.000214	0	0	0	0.000222	0	0	0	0	0	0	0.000211	0	0	0	0.000211	0	0.000212	0	0	0	0	0	0	0
6	0.1.8.3.1.1.7	Erysipelotrichaceae_ge	0.000115	0	0.00021	0	0.000212	0.000213	0	0	0.000211	0	0.000423	0.00021	0	0	0	0.000211	0.000219	0.000211	0.000223	0	0.000421	0.000209	0	0	0	0.000209	0	0	0	0	0	0.000426	0	0	0	0.000421	0	0	0.000212	0	0	0.000218	0.000421	0	0.000639	0	0
6	0.1.8.3.1.1.8	Erysipelotrichaceae_unclassified	0.001029	0.000425	0.000839	0.001059	0.001485	0.001067	0.00148	0.001916	0.000633	0.000636	0.000423	0.000629	0	0.00064	0	0.000632	0.001095	0.000422	0.001561	0.000426	0.001053	0.004605	0.000214	0.000214	0.002717	0.000627	0.000665	0.000425	0.000858	0.000637	0.00021	0	0.002531	0.000633	0.00063	0.000631	0.001261	0.000843	0.001061	0	0	0	0.000421	0.000222	0.000213	0.000214	0.001462
6	0.1.8.3.1.1.9	Kandleria	2e-05	0	0	0	0	0	0	0	0	0	0	0.00021	0	0.000213	0	0	0	0.000211	0	0	0	0	0	0	0	0	0	0	0	0	0	0	0	0	0	0	0	0	0	0	0	0	0	0	0	0.000429	0
6	0.1.8.3.1.1.10	Solobacterium	0.000361	0	0.000419	0	0.000424	0.001281	0.000845	0	0.000211	0.000212	0.001268	0.00042	0.000209	0.000427	0	0.000211	0.000438	0	0.000223	0	0.000421	0	0.000427	0.000214	0.001045	0.000209	0.000887	0.000212	0.001286	0.000212	0.000631	0.000213	0	0.000422	0	0.000421	0.00021	0	0.001061	0.000212	0	0	0.000421	0	0.000426	0.000429	0.000418
6	0.1.8.3.1.1.11	Turicibacter	0.000438	0.000212	0.00021	0.000424	0	0.000213	0	0.000213	0.000211	0.000212	0.000211	0	0.001046	0	0.000424	0	0	0.000422	0.000446	0	0	0	0.000641	0.000214	0	0	0.000443	0.001274	0.000858	0.000212	0.000421	0.00149	0.001266	0	0.00084	0.00021	0.00021	0	0.001061	0.00127	0.00043	0.002184	0.00021	0.001332	0.000639	0	0.000626
6	0.1.8.3.1.1.12	uncultured	5e-05	0	0	0.000212	0	0	0	0	0	0	0	0	0.000418	0	0	0	0	0	0	0.000213	0	0	0	0	0	0	0	0.000212	0	0	0	0	0	0	0	0	0	0	0	0	0	0	0	0	0.000213	0.000214	0
6	0.1.8.4.1.1.1	Firmicutes_unclassified	0.016581	0.015496	0.014052	0.017373	0.012937	0.015585	0.017755	0.015968	0.015622	0.01632	0.013319	0.015527	0.012759	0.01772	0.014837	0.016231	0.010072	0.015816	0.016507	0.016414	0.014951	0.018631	0.016029	0.018618	0.024038	0.019862	0.015299	0.018475	0.016295	0.014228	0.016824	0.018097	0.014554	0.016452	0.013866	0.020833	0.017437	0.022766	0.016978	0.013339	0.016774	0.02097	0.014508	0.015323	0.012984	0.010073	0.013364
6	0.1.8.5.1.1.1	Acidaminococcaceae_unclassified	6.3e-05	0	0	0	0	0	0	0	0.000422	0	0.000211	0	0	0	0	0	0	0	0	0	0	0	0	0.000214	0	0	0.000222	0	0	0.000212	0	0.000852	0	0	0	0	0	0	0.000212	0	0	0	0.00021	0.000222	0	0.000214	0
6	0.1.8.5.1.1.2	Phascolarctobacterium	0.006511	0.005944	0.006921	0.008898	0.004242	0.005337	0.009089	0.009368	0.008022	0.006783	0.00592	0.003987	0.006693	0.00427	0.002755	0.003794	0.007007	0.009701	0.004684	0.005329	0.010107	0.005861	0.005129	0.008132	0.005017	0.005645	0.013747	0.005097	0.007504	0.003185	0.00715	0.007026	0.006117	0.005695	0.006513	0.007365	0.005462	0.005691	0.007428	0.007622	0.009892	0.005898	0.005677	0.009993	0.005109	0	0.006056
6	0.1.8.5.1.1.3	Succiniclasticum	0.00045	0	0	0.001695	0.000424	0.002135	0	0	0	0	0.004228	0	0	0	0	0	0.00219	0.000211	0	0	0	0	0.000427	0	0.001045	0	0	0	0.000214	0	0	0	0	0.000211	0	0	0	0	0	0	0	0	0	0	0	0.024861	0
6	0.1.8.5.1.2.1	Selenomonadales_unclassified	2e-05	0	0	0	0	0	0	0.000213	0	0	0	0	0	0	0	0	0	0	0	0	0	0	0	0	0	0	0	0	0	0	0	0	0	0	0	0	0	0	0	0	0	0	0	0	0	0	0
6	0.1.8.5.1.3.1	Anaerovibrio	5e-05	0	0	0.000212	0	0.001067	0	0	0	0	0.000211	0	0	0	0	0	0	0	0	0	0	0	0	0	0.000209	0	0	0	0	0	0	0	0	0	0	0	0	0	0	0	0	0	0	0	0	0.002357	0
6	0.1.8.5.1.3.2	Quinella	0.000105	0	0	0.000636	0	0.001921	0	0	0	0	0.002114	0	0	0	0	0	0.000438	0	0	0	0	0	0	0	0.000418	0	0	0	0	0	0	0	0.000211	0	0	0	0	0	0	0	0	0	0	0	0	0.001715	0.000209
6	0.1.8.5.1.3.3	Schwartzia	2e-06	0	0	0	0	0	0	0	0	0	0	0	0	0	0	0	0	0	0	0	0	0	0	0	0	0	0	0	0	0	0	0	0	0	0	0	0	0	0	0	0	0	0	0	0	0	0
6	0.1.8.5.1.3.4	Selenomonas_1	0.000151	0	0	0.000424	0	0.001494	0	0	0	0	0.000423	0	0	0	0	0	0.000438	0	0	0	0	0	0	0	0.000209	0	0	0	0	0	0	0	0	0	0	0	0	0	0	0	0	0	0	0	0	0.007287	0
6	0.1.8.5.1.3.5	Veillonellaceae_UCG-001	0.000127	0	0	0.000847	0	0.001921	0	0	0	0	0.001691	0	0	0	0	0	0.000657	0	0	0	0	0	0	0	0.000209	0	0	0	0	0	0	0	0	0.000211	0	0	0	0	0	0	0	0	0	0	0.000213	0.005144	0.000209
6	0.1.8.5.1.3.6	Veillonellaceae_unclassified	0.000121	0	0	0.000424	0	0.001067	0	0	0	0	0.000211	0	0	0.000213	0	0	0.000219	0	0	0	0	0	0	0	0.000209	0	0	0	0	0	0	0	0	0.000422	0	0	0	0	0	0	0	0	0	0	0	0.007715	0
6	0.1.8.5.1.3.7	uncultured	2e-06	0	0	0	0	0	0	0	0	0	0	0	0	0	0	0	0	0	0	0	0	0	0	0	0	0	0	0	0	0	0	0	0	0	0	0	0	0	0	0	0	0	0	0	0	0	0
6	0.1.9.1.1.1.1	Halocella	8e-06	0	0	0	0	0	0	0	0	0	0	0	0	0	0	0	0	0	0	0	0	0	0	0	0	0	0	0	0	0	0	0	0	0	0	0	0	0.000211	0	0	0.000215	0	0	0	0	0	0.000209
6	0.1.10.1.1.1.1	WCHB1-41_ge	0.001021	0.000637	0.000419	0	0	0.001067	0.000423	0.000426	0.000844	0.000212	0.001057	0	0.000837	0.00064	0.000424	0.000422	0.001314	0	0	0.000426	0.002106	0	0.001069	0.000214	0.000836	0.001254	0.000222	0.000637	0	0.000849	0.001052	0.000852	0.001266	0.000633	0	0.000421	0.00105	0.001054	0.003608	0.000212	0.00086	0.001092	0.00021	0.000222	0.000639	0.006644	0.001462
6	0.1.11.1.1.1.1	Lentisphaerae_unclassified	5.7e-05	0	0	0	0	0	0	0	0	0.000212	0	0	0.000209	0	0	0.000211	0	0	0	0	0	0	0	0	0	0.000209	0	0	0	0.000425	0	0	0	0	0	0	0	0.000211	0	0.000212	0	0.000218	0	0	0	0	0.000209
6	0.1.11.2.1.1.1	Lentisphaeria_unclassified	7.3e-05	0	0.00021	0	0	0	0	0	0	0.000424	0	0	0	0.000213	0	0	0.000219	0	0	0	0.000211	0	0	0	0	0	0.000222	0	0	0.000212	0	0	0.000211	0	0.00021	0	0	0.000211	0	0	0	0.000437	0	0	0	0	0
6	0.1.11.2.2.1.1	Victivallaceae_ge	0.000349	0	0	0.000212	0.000212	0	0	0	0.000211	0.001272	0	0	0.000837	0	0.000424	0.000211	0	0	0	0	0.000842	0.000419	0.000214	0.000214	0	0	0	0	0	0.000637	0.000421	0	0	0	0	0	0.00021	0.000422	0	0.000635	0.00043	0.000437	0.00021	0.000444	0.000213	0.000857	0.000209
6	0.1.11.2.2.1.2	Victivallaceae_unclassified	0.0004	0	0.00021	0	0	0	0.000211	0	0.000422	0.001696	0	0.00021	0.000837	0.000854	0	0.001054	0	0	0	0	0.001053	0	0	0	0.000209	0.000209	0.000887	0	0	0.000637	0.000421	0	0.000633	0.000211	0.00021	0.00021	0	0.001054	0.000212	0.000212	0.000645	0.000874	0	0.000444	0	0.000214	0
6	0.1.11.2.2.2.1	Victivallales_unclassified	0.000266	0.000212	0	0	0	0	0.000211	0	0	0.001272	0	0	0.000627	0	0	0.000843	0	0	0.000446	0.000213	0.000211	0	0	0	0	0.000418	0.000222	0	0	0.000637	0.000421	0	0.000211	0	0	0	0	0.000422	0.000212	0	0.000215	0.000874	0.00021	0	0.000213	0.000214	0.000209
6	0.1.11.2.2.3.1	vadinBE97_ge	0.000135	0	0	0.000636	0	0.000213	0.000211	0	0.000211	0.000636	0.000211	0	0.000209	0	0	0	0.000438	0	0	0	0.000211	0	0	0	0	0	0	0	0	0.000212	0	0	0.001055	0	0	0	0	0.000211	0.000212	0	0.000215	0	0	0	0.000213	0.000429	0
6	0.1.11.3.1.1.1	Oligosphaeraceae_unclassified	8e-06	0	0	0	0	0	0	0	0	0	0	0	0	0	0	0	0	0	0	0	0	0	0	0	0	0	0	0	0	0	0	0	0	0	0	0	0	0	0.000424	0	0	0	0	0	0	0	0
6	0.1.11.3.1.1.2	Z20	2e-06	0	0	0	0	0	0	0	0	0	0	0	0	0	0	0	0	0	0	0	0	0	0	0	0	0	0	0	0	0	0	0	0	0	0	0	0	0	0	0	0	0	0	0	0	0	0
6	0.1.11.3.1.1.3	horsej-a03	1.6e-05	0	0	0	0	0	0	0	0	0	0	0	0	0	0	0	0	0	0	0	0	0	0	0	0	0	0	0	0	0	0	0	0	0.000211	0	0	0	0	0	0	0	0	0	0	0.000213	0.000429	0
6	0.1.12.1.1.1.1	Absconditabacteriales_(SR1)_ge	4e-06	0	0	0	0	0	0	0	0	0	0	0	0	0	0	0.000211	0	0	0	0	0	0	0	0	0	0	0	0	0	0	0	0	0	0	0	0	0	0	0	0	0	0	0	0	0	0	0
6	0.1.12.2.1.1.1	Patescibacteria_unclassified	8e-06	0	0	0	0	0	0	0	0	0	0	0	0	0	0	0	0	0	0	0	0	0	0	0	0	0	0	0	0	0	0	0	0.000211	0	0	0	0	0	0	0	0	0	0	0	0	0	0
6	0.1.12.3.1.1.1	Candidatus_Saccharimonas	0.002926	0.002547	0.005034	0.002966	0.00403	0.007686	0.004862	0.002981	0.002955	0.003603	0.012474	0.005036	0.001464	0.002562	0.001484	0.00253	0.003941	0.003796	0.002454	0.002345	0.000842	0.005652	0.00171	0.00214	0.003554	0.000836	0.004435	0.002336	0.005146	0.000849	0.004416	0.002129	0.004851	0.006117	0.002311	0.000842	0.001261	0.00274	0.002122	0.001482	0.003011	0.001966	0.004205	0.001777	0.00298	0.005144	0.001253
6	0.1.12.3.1.1.2	Saccharimonadaceae_ge	8e-06	0	0	0	0	0	0	0	0	0	0	0	0	0	0	0	0	0	0	0.000213	0	0	0	0	0	0	0	0	0	0	0	0	0	0	0.00021	0	0	0	0	0	0	0	0	0	0	0	0
6	0.1.12.3.1.1.3	Saccharimonadaceae_unclassified	8.9e-05	0.000212	0.00021	0.000212	0	0	0	0	0	0	0	0.00021	0	0	0	0	0.000219	0.000211	0	0	0.000211	0.000209	0.000214	0	0	0	0	0	0	0	0.00021	0.000213	0	0.000422	0.00021	0	0.00042	0	0	0	0.000215	0	0	0	0	0	0
6	0.1.12.3.1.2.1	Saccharimonadales_ge	4e-06	0	0	0	0	0	0	0	0	0	0	0	0	0	0	0	0	0	0	0	0	0	0	0	0	0	0	0	0	0	0	0	0	0	0	0	0	0	0	0	0	0	0	0	0	0	0
6	0.1.12.3.1.3.1	Saccharimonadales_unclassified	6.1e-05	0	0.00021	0.000212	0	0	0.000211	0	0	0	0.000211	0.00021	0	0.000213	0	0	0	0	0	0.000213	0.000842	0	0	0.000214	0	0	0	0	0	0	0.00021	0	0	0	0	0	0.00021	0	0	0	0	0.000218	0	0.000222	0	0.000214	0
6	0.1.13.1.1.1.1	CPla-4_termite_group	8e-06	0	0	0	0	0	0	0	0	0	0	0	0	0	0	0	0	0	0	0	0	0.000209	0	0	0	0	0	0	0	0	0	0	0	0	0	0	0	0	0	0	0	0	0	0	0	0.000214	0
6	0.1.13.1.2.1.1	Planctomycetacia_unclassified	1.2e-05	0	0	0	0	0	0	0	0	0	0	0	0	0	0	0	0	0	0	0	0	0	0	0	0	0	0	0	0	0	0	0	0	0.000211	0	0.00021	0	0	0	0	0	0	0	0	0	0	0
6	0.1.14.1.1.1.1	Acetobacteraceae_unclassified	1e-05	0	0	0	0	0	0	0	0	0	0	0	0	0.000213	0	0	0	0	0	0	0	0	0	0	0	0	0	0	0	0	0	0.000213	0	0	0	0	0	0	0	0	0	0	0	0	0	0	0
6	0.1.14.1.1.1.2	Acidiphilium	2e-06	0	0	0.000212	0	0	0	0	0	0	0	0	0	0	0	0	0	0	0	0	0	0	0	0	0	0	0	0	0	0	0	0	0	0	0	0	0	0	0	0	0	0	0	0	0	0	0
6	0.1.14.1.2.1.1	Alphaproteobacteria_unclassified	0.000305	0.000212	0	0	0.000212	0.000427	0.000211	0.000852	0.000211	0.000212	0	0	0	0.000213	0	0.000211	0	0.000422	0.000223	0.000213	0	0.000419	0	0	0.000627	0.000836	0	0.000212	0.000214	0.000849	0.001052	0	0.000211	0	0.00084	0.000421	0	0	0.000212	0	0.001075	0.000437	0.00021	0	0.001916	0.000429	0
6	0.1.14.1.3.1.1	Caulobacteraceae_unclassified	2e-06	0	0	0	0	0	0	0	0	0	0	0	0	0	0	0	0	0	0	0	0	0	0	0	0	0	0	0	0	0	0	0	0	0	0	0	0	0	0	0	0	0	0	0	0	0	0
6	0.1.14.1.4.1.1	Beijerinckiaceae_unclassified	8e-06	0	0	0	0	0	0.000211	0	0	0	0	0	0	0	0	0	0	0	0	0	0	0	0	0	0	0	0	0	0	0	0	0	0	0	0	0	0	0	0	0	0	0	0	0	0	0	0
6	0.1.14.1.4.1.2	Bosea	6e-06	0	0	0	0	0	0	0	0	0	0	0	0	0	0	0	0	0	0	0	0	0	0	0	0	0	0	0	0	0	0	0	0	0	0	0	0	0	0	0	0	0	0	0	0	0	0
6	0.1.14.1.4.1.3	Methylobacterium	1e-05	0	0	0.000212	0	0	0	0	0	0	0	0	0	0	0	0	0	0	0	0	0	0	0	0	0	0	0	0	0	0	0	0	0	0	0	0	0	0	0	0	0	0	0	0	0	0	0
6	0.1.14.1.4.2.1	Devosia	2e-05	0	0	0	0	0	0	0	0	0	0	0	0	0	0	0	0	0	0	0	0	0.000419	0	0	0	0	0	0	0	0	0	0	0	0	0	0	0	0	0	0	0	0	0	0	0	0	0.000209
6	0.1.14.1.4.3.1	Methylopilaceae_unclassified	2e-06	0	0	0	0	0	0	0	0	0	0	0	0	0	0	0	0	0	0	0	0	0	0	0	0	0	0	0	0	0	0	0	0	0	0	0	0	0	0	0	0	0	0	0	0	0	0
6	0.1.14.1.4.4.1	Aliihoeflea	6e-06	0	0	0	0	0	0	0	0	0	0	0	0	0	0	0	0	0	0	0	0	0	0	0	0	0	0	0	0	0	0	0	0	0.000211	0	0	0	0	0	0	0	0	0	0	0	0	0
6	0.1.14.1.4.4.2	Allorhizobium-Neorhizobium-Pararhizobium-Rhizobium	6e-06	0	0	0	0	0	0	0	0	0	0	0	0	0	0	0	0	0	0	0	0	0	0.000214	0	0	0	0	0	0	0	0	0	0	0	0	0	0	0	0	0	0	0	0	0	0	0	0
6	0.1.14.1.4.4.3	Aureimonas	8e-06	0	0	0	0	0.000213	0	0	0.000211	0	0	0	0	0	0	0	0	0	0	0	0	0	0	0	0	0	0	0	0	0	0	0	0	0	0	0	0	0	0	0	0	0	0	0	0	0	0
6	0.1.14.1.4.4.4	Ensifer	2e-06	0	0	0	0	0	0	0	0	0.000212	0	0	0	0	0	0	0	0	0	0	0	0	0	0	0	0	0	0	0	0	0	0	0	0	0	0	0	0	0	0	0	0	0	0	0	0	0
6	0.1.14.1.4.4.5	Neorhizobium	4e-06	0	0	0	0	0	0	0	0	0	0	0	0	0	0	0	0	0	0	0	0	0	0	0	0	0	0	0	0	0	0	0	0	0	0	0	0	0	0	0	0	0	0	0	0	0	0
6	0.1.14.1.4.4.6	Rhizobiaceae_unclassified	0.000141	0.000212	0.00021	0	0	0	0	0.000213	0.000211	0.000424	0	0.00042	0.000209	0	0	0.000211	0	0.000211	0	0.000213	0	0.000209	0	0	0	0	0	0.000425	0	0.000212	0.00021	0.000213	0	0	0.00063	0	0	0.000632	0	0	0.00043	0.000218	0.00021	0	0	0.000214	0
6	0.1.14.1.4.5.1	Rhizobiales_unclassified	2e-05	0.000212	0	0	0	0.000213	0.000211	0.000213	0	0	0	0	0.000209	0	0	0	0	0	0	0	0	0	0	0	0	0	0	0.000425	0	0	0	0	0	0	0	0	0	0	0	0	0	0	0	0	0	0	0
6	0.1.14.1.4.6.1	Bradyrhizobium	4e-06	0	0	0	0	0	0	0	0	0	0	0	0	0	0	0	0	0	0	0	0	0	0	0	0	0	0	0	0	0	0	0	0	0	0	0	0	0	0	0	0	0	0	0	0	0	0
6	0.1.14.1.4.6.2	Xanthobacteraceae_unclassified	2e-06	0	0	0	0	0	0	0	0	0	0	0	0	0	0	0	0	0	0	0	0	0	0	0	0	0	0	0	0	0	0	0	0	0	0	0	0	0	0	0	0	0	0	0	0	0	0
6	0.1.14.1.5.1.1	Rhodobacteraceae_unclassified	2e-06	0	0	0	0	0	0	0	0	0	0	0	0	0	0	0	0	0	0	0	0	0	0	0	0	0	0.000222	0	0	0	0	0	0	0	0	0	0	0	0	0	0	0	0	0	0	0	0
6	0.1.14.1.6.1.1	Mitochondria_ge	4e-06	0	0	0	0	0	0	0	0	0	0	0	0	0	0	0	0	0	0	0	0	0	0	0	0	0	0	0	0	0	0	0	0	0	0	0	0	0	0	0	0	0.000218	0	0	0	0	0
6	0.1.14.1.6.2.1	uncultured_ge	1.8e-05	0	0	0	0	0	0	0	0	0	0	0	0	0	0	0	0	0	0	0	0	0	0	0	0	0	0	0	0	0	0	0	0	0	0.00021	0	0	0	0	0	0	0	0	0	0	0	0
6	0.1.14.1.7.1.1	Sphingobium	2e-06	0	0	0	0	0	0	0	0	0	0	0	0	0	0	0	0	0	0	0	0	0	0	0	0	0	0	0	0	0	0	0	0	0	0	0	0	0	0	0	0.000215	0	0	0	0	0	0
6	0.1.14.1.7.1.2	Sphingomonadaceae_unclassified	2e-06	0	0	0	0	0	0	0	0	0	0	0	0	0	0	0	0	0	0	0	0	0	0	0	0	0	0	0	0	0	0	0	0	0	0.00021	0	0	0	0	0	0	0	0	0	0	0	0
6	0.1.14.2.1.1.1	Bilophila	2e-06	0	0	0.000212	0	0	0	0	0	0	0	0	0	0	0	0	0	0	0	0	0	0	0	0	0	0	0	0	0	0	0	0	0	0	0	0	0	0	0	0	0	0	0	0	0	0	0
6	0.1.14.2.1.1.2	Desulfovibrio	1.8e-05	0	0	0	0	0.000427	0.000211	0	0	0	0.000211	0	0	0	0	0	0	0	0	0	0	0	0	0	0	0	0	0	0	0	0	0	0	0	0	0	0	0	0	0	0	0	0	0	0	0.000429	0
6	0.1.14.2.1.1.3	Desulfovibrionaceae_unclassified	9.3e-05	0	0	0	0	0.000427	0	0	0.000211	0	0	0	0	0.000213	0	0.000211	0.000219	0.000422	0	0	0.000211	0	0	0.000214	0	0	0	0	0	0.000212	0	0	0.000633	0.000211	0	0	0	0.000422	0	0	0.000215	0.000655	0	0.000222	0.000213	0	0
6	0.1.14.2.1.1.4	Mailhella	6.1e-05	0	0	0	0	0	0.000211	0	0.000211	0	0.000211	0.00021	0	0	0	0	0.000219	0.000422	0.000223	0	0	0	0	0	0.000418	0	0.000222	0	0	0	0	0.000213	0	0	0	0	0	0	0.000212	0	0	0	0	0.000222	0	0.000643	0
6	0.1.14.3.1.1.1	Succinivibrio	2.4e-05	0	0	0	0	0.000213	0	0	0	0	0.000634	0	0	0	0	0	0	0	0	0	0	0	0	0	0	0	0	0	0	0	0	0	0	0	0	0	0	0	0	0	0	0	0	0	0	0.000214	0
6	0.1.14.3.1.1.2	Succinivibrionaceae_unclassified	2e-06	0	0	0	0	0	0	0	0	0	0	0	0	0	0	0	0	0	0	0	0	0	0	0	0	0	0	0	0	0	0	0	0	0	0	0	0	0	0	0	0	0	0	0	0	0.000214	0
6	0.1.14.3.2.1.1	Betaproteobacteriales_unclassified	1.6e-05	0	0	0	0	0	0	0	0	0	0	0	0	0	0	0.000211	0	0	0	0.000213	0.000211	0	0	0	0	0	0	0	0	0	0	0	0	0	0	0	0	0	0	0	0	0	0.00021	0	0	0	0
6	0.1.14.3.2.2.1	Burkholderiaceae_unclassified	0.000345	0	0.001468	0.000424	0	0	0.000423	0.000852	0	0.000424	0.000211	0.001469	0.001255	0.000213	0	0.000843	0.000219	0	0	0.000853	0.000211	0.000419	0	0	0.000209	0.000418	0.00133	0.000425	0.000429	0	0	0.00149	0.000211	0	0.00021	0	0	0	0	0.000212	0.00043	0	0.000421	0	0.000213	0	0.001879
6	0.1.14.3.2.2.2	Parasutterella	0.000129	0	0	0	0	0	0.000634	0.000426	0	0.000212	0	0	0.000418	0	0	0	0	0	0.000223	0.00064	0	0.000209	0.000641	0	0.001254	0.000209	0	0	0.000429	0.000212	0	0.000639	0.001266	0	0	0	0	0.000422	0	0	0	0	0.000631	0	0	0	0
6	0.1.14.3.2.2.3	Sutterella	6e-06	0	0	0	0	0.000427	0	0	0	0	0	0	0	0	0	0	0	0	0	0	0	0	0	0	0	0	0	0	0	0	0	0	0	0	0	0	0	0	0	0	0	0	0	0	0	0.000214	0
6	0.1.14.3.2.3.1	Neisseriaceae_unclassified	4e-06	0	0	0	0	0	0	0	0	0	0	0	0	0	0	0	0	0	0	0	0	0	0	0	0.000209	0	0	0	0	0	0	0	0	0	0	0	0	0	0	0	0	0	0	0	0	0	0
6	0.1.14.3.3.1.1	Rickettsiella	2e-06	0.000212	0	0	0	0	0	0	0	0	0	0	0	0	0	0	0	0	0	0	0	0	0	0	0	0	0	0	0	0	0	0	0	0	0	0	0	0	0	0	0	0	0	0	0	0	0
6	0.1.14.3.4.1.1	Enterobacteriaceae_unclassified	8.7e-05	0	0	0	0	0	0.000211	0	0	0	0	0	0.000209	0	0.000424	0.000632	0	0.000422	0	0	0.000421	0	0	0	0	0	0.000443	0	0.000214	0	0	0	0	0.000211	0	0	0	0	0	0	0	0	0	0	0	0	0
6	0.1.14.3.5.1.1	Gammaproteobacteria_unclassified	5e-05	0	0	0	0	0.001067	0	0	0	0	0	0	0	0.000213	0	0.000211	0	0	0	0	0	0	0.000214	0	0	0	0	0	0	0	0	0	0	0	0	0	0	0	0.000212	0	0.000215	0	0	0.000222	0	0.000643	0.000209
6	0.1.14.3.6.1.1	Legionella	6e-06	0	0	0	0	0	0	0	0	0	0	0	0	0	0	0	0	0	0	0	0	0	0	0	0	0	0	0	0	0	0	0	0	0	0	0	0	0	0	0	0	0	0	0	0	0	0
6	0.1.14.3.7.1.1	Pasteurellaceae_unclassified	8e-06	0	0	0	0	0	0.000211	0	0	0	0	0	0	0	0	0	0	0	0	0	0	0	0	0	0	0	0	0	0	0	0	0	0	0	0	0	0	0	0	0	0	0	0	0	0	0.000429	0
6	0.1.14.4.1.1.1	Proteobacteria_unclassified	0.000993	0.000425	0.00021	0.001059	0.001273	0.002775	0.001057	0.001916	0.001478	0.00106	0.000211	0.00042	0.000627	0.000213	0.000636	0.000843	0.000438	0.001687	0.000446	0.001279	0.001053	0.000419	0.000855	0.000642	0.000627	0.000836	0.000443	0.001062	0.000429	0.001487	0.000631	0.002129	0.000844	0.000844	0.00084	0.000842	0.00042	0.000632	0.001273	0.001694	0.001935	0.001747	0.00021	0.00111	0.001064	0.001286	0
6	0.1.15.1.1.1.1	Sediminispirochaeta	2e-06	0	0	0	0	0	0	0	0	0	0	0	0	0	0	0	0	0	0	0	0	0	0	0	0	0	0	0	0	0	0	0	0	0	0	0	0	0	0	0	0	0	0	0	0	0.000214	0
6	0.1.15.1.1.1.2	Spirochaetaceae_unclassified	0.000765	0.000212	0.000419	0.000424	0	0.000213	0.000423	0.000426	0.000844	0.000848	0	0.000629	0.000209	0.001281	0.00106	0.002951	0.000438	0.000422	0.001115	0.001705	0.000421	0.003349	0.000214	0	0.000836	0.000209	0.000222	0.001487	0.000429	0.000425	0.000631	0.001703	0.001687	0.000211	0.003151	0.000631	0	0.000422	0.000212	0	0.00129	0.000655	0.000421	0.000888	0	0.000857	0.000418
6	0.1.15.1.1.1.3	Treponema_2	0.001433	0.000425	0.00021	0.001695	0.001909	0.000427	0.000634	0.001703	0.001689	0.000848	0.00296	0.000629	0.001255	0.000854	0.003815	0.001897	0	0.000422	0.0029	0	0.001053	0.000419	0.003847	0.000642	0.000418	0.002509	0.000443	0.001062	0	0.000212	0.006519	0.001277	0.001898	0.001266	0.004622	0.00021	0.00042	0.000632	0.003608	0.000212	0.00086	0	0.000631	0.00111	0.001064	0.002357	0.000209
6	0.1.16.1.1.1.1	Fretibacterium	1e-05	0	0	0	0	0	0	0	0	0	0.000423	0	0	0	0	0	0	0	0	0	0	0	0	0	0	0	0	0.000212	0	0	0	0	0	0	0	0	0	0	0	0	0	0	0	0	0	0	0
6	0.1.16.1.1.1.2	Pyramidobacter	1.2e-05	0	0	0	0	0	0	0	0	0	0.000211	0	0	0	0	0	0	0	0	0	0	0	0	0	0	0	0	0	0	0	0	0	0	0	0	0	0	0	0	0	0	0	0	0	0	0.000643	0
6	0.1.16.1.1.1.3	Synergistaceae_unclassified	4e-06	0	0	0	0	0	0	0	0	0	0	0	0	0	0	0	0	0	0	0	0	0	0	0	0	0	0	0	0	0	0	0	0	0	0	0	0	0	0	0	0	0	0	0	0	0	0
6	0.1.17.1.1.1.1	Anaeroplasma	5.2e-05	0	0	0	0	0.000213	0	0	0	0	0	0	0	0.000213	0	0	0	0	0.000223	0	0	0.000419	0	0	0.000418	0	0	0	0	0	0	0	0	0	0	0	0	0	0	0	0	0	0	0	0	0	0.000209
6	0.1.17.1.2.1.1	EMP-G18_ge	3e-05	0	0.00021	0	0	0	0	0	0	0.000212	0	0	0	0	0	0	0	0	0	0.000213	0	0	0	0	0	0	0	0	0.000643	0	0	0.000213	0	0.000211	0	0	0	0	0	0	0	0	0	0	0	0	0
6	0.1.17.1.3.1.1	Izimaplasmatales_ge	0.000279	0.000212	0	0	0.000424	0.000427	0.000211	0.000213	0	0.000424	0	0	0	0.000213	0.000212	0	0	0.000211	0.001561	0	0.000211	0.000209	0	0.000642	0.001045	0.000209	0	0	0.000429	0.000212	0	0.000639	0.000422	0.000633	0.00042	0.00021	0	0.001054	0.000424	0	0	0	0	0	0.000639	0.001929	0.000418
6	0.1.17.1.3.2.1	Izimaplasmatales_unclassified	0.000133	0	0	0.000212	0.000212	0	0.000211	0.000213	0	0.000424	0	0.00021	0	0.000854	0	0	0	0.000211	0.000669	0.000426	0	0.000209	0	0	0	0	0	0.000212	0.000429	0	0	0.000213	0.000211	0	0	0.00021	0	0.000211	0	0.000212	0	0.000218	0	0	0	0	0
6	0.1.17.1.4.1.1	Mollicutes_RF39_ge	0.016672	0.01401	0.018456	0.009958	0.019088	0.022844	0.017121	0.021929	0.024066	0.016956	0.023679	0.009652	0.014641	0.016866	0.015473	0.013912	0.013357	0.018979	0.02186	0.014496	0.009055	0.014654	0.014106	0.020116	0.012124	0.012335	0.026386	0.019962	0.020798	0.015502	0.011567	0.028955	0.018983	0.015819	0.018277	0.020833	0.013655	0.019604	0.015068	0.012492	0.019355	0.019878	0.009672	0.023318	0.017029	0.007287	0.016287
6	0.1.17.1.5.1.1	Mollicutes_unclassified	0.001201	0.00191	0.00021	0.000424	0.001485	0.001494	0.002325	0.001703	0.000844	0.003603	0.001268	0.001679	0.000627	0.001067	0.000424	0.000632	0.000219	0	0.000669	0.000853	0.001474	0.001465	0.001923	0.001712	0.003135	0.001045	0.001552	0.002548	0.000429	0.001062	0.000631	0.001703	0.001687	0.000422	0.001261	0.00021	0.00021	0.001686	0.000637	0.001059	0.00086	0.001529	0.000631	0.000444	0.000851	0.001715	0.000209
6	0.1.17.1.6.1.1	Mycoplasma	4e-06	0	0	0	0	0	0	0	0	0	0	0	0	0	0	0	0	0	0	0	0	0	0	0	0	0	0	0	0	0	0	0	0	0	0	0	0	0	0	0	0	0	0	0	0	0	0
6	0.1.18.1.1.1.1	LD1-PB3_ge	1e-05	0	0	0	0	0.000213	0	0	0	0	0	0	0	0	0	0	0	0	0	0	0	0	0	0	0	0	0	0	0	0	0	0	0	0	0	0	0	0	0	0	0	0	0	0	0	0.000214	0
6	0.1.18.1.2.1.1	Opitutales_unclassified	8e-06	0	0	0	0	0	0	0	0	0	0	0	0.000209	0	0	0	0	0	0	0.000213	0.000211	0	0	0	0	0	0	0	0	0	0	0	0	0	0	0	0	0	0	0	0	0	0	0	0	0	0
6	0.1.18.1.2.2.1	Puniceicoccaceae_unclassified	2e-06	0	0	0	0	0	0	0	0	0	0	0	0	0	0	0	0	0	0	0	0	0	0	0	0	0	0	0	0	0	0	0	0	0	0	0	0	0	0	0	0	0	0	0	0	0	0
6	0.1.18.1.3.1.1	Verrucomicrobiae_unclassified	4e-06	0	0	0	0	0	0	0	0	0	0	0	0	0	0	0	0	0	0	0	0	0	0	0	0	0	0	0	0	0	0	0	0	0	0	0	0	0	0	0	0	0	0	0	0	0	0
6	0.1.18.1.4.1.1	Akkermansia	0.011362	0.004882	0.014681	0.01589	0.005726	0.018787	0.010357	0.014052	0.010555	0.008266	0.011205	0.015736	0.009831	0.011956	0.018864	0.013491	0.012919	0.022353	0.0087	0.009806	0.008633	0.007745	0.014319	0.014124	0.010661	0.018817	0.011308	0.005734	0.012436	0.007433	0.007992	0.011284	0.012023	0.014132	0.010294	0.013678	0.012185	0.007589	0.011672	0.016303	0.007527	0.012669	0.006098	0.014213	0.015751	0.006001	0.015452
6	0.1.18.1.4.2.1	Verrucomicrobiales_unclassified	2e-06	0	0	0	0	0	0	0	0	0.000212	0	0	0	0	0	0	0	0	0	0	0	0	0	0	0	0	0	0	0	0	0	0	0	0	0	0	0	0	0	0	0	0	0	0	0	0	0
6	0.2.1.1.1.1.1	Eukaryota_unclassified	0.000276	0	0.00021	0.000212	0.000212	0	0.000211	0	0.000211	0.000212	0.000211	0.00021	0	0.000213	0	0.000422	0	0.000422	0.000223	0.000426	0	0	0.000641	0.000428	0.000418	0.000836	0.000887	0.000425	0	0.000425	0.000421	0.000426	0.000422	0.000211	0	0.000631	0.00021	0.000211	0	0	0.000215	0.000437	0.00021	0.000222	0.000426	0.000429	0
6	0.3.1.1.1.1.1	unknown_unclassified	0.040964	0.040119	0.041737	0.03411	0.041782	0.039496	0.040372	0.035768	0.040954	0.045358	0.034461	0.043223	0.038277	0.045047	0.040271	0.040472	0.045544	0.043863	0.04439	0.043274	0.046536	0.043542	0.04424	0.038305	0.037416	0.042233	0.043681	0.044595	0.042882	0.040985	0.042271	0.044284	0.030795	0.041974	0.032983	0.038089	0.034034	0.040472	0.044992	0.043405	0.042796	0.048493	0.033221	0.043304	0.040656	0.041363	0.043224
[truncated: 59 more columns]

## Sheet: timepoint2
taxlevel	rankID	taxon	total	0074_141220_TCATTC	0081_141220_TGCCGG	1316_141220_ATGTTG	1340_141220_CGATGT	1340_141220_GTTGTC	1410_141220_GACTAA	1417_141220_GTCTCT	1455_141220_CTGCTC	1459_141220_AGGCTT	1509_141220_GCTTGG	1516_141220_GGCCGT	1550_141220_ACTGAT	1613_141220_ACTTGA	1658_011220_CTTATT	1675_141220_GCACGG	1676_141220_CACAAC	1685_141220_TAGATA	1712_141220_AGCCGT	1734_141220_AAAGCG	1750_141220_CCCAAG	1751_141220_ACGACC	1767_141220_TCGGGC	1770_141220_TTCTGG	1798_141220_CGACCA	1809_141220_CGACGC	1834_141220_TTCAAC	1836_141220_GTTCCA	1867_141220_TCGGTG	1872_141220_AAGGAC	1892_141220_TTGCGT	1919_141220_AGCGTG	1938_141220_TAGACC	1948_141220_GGTTGG	1950_141220_GCAGGA	1954_141220_CCCGAG	1992_141220_ACTGCC	2010_141220_CCCGAA	2014_141220_TAATTC	2038_141220_GTGAAA	2058_141220_CAATAA	2080_141220_ACATCA	2087_141220_CATTAG	2127_141220_ACTCTG	2130_141220_GAATCT	2134_141220_CACTGG	2151_141220_ACGTCT
1	0.1	Bacteria	0.976894	0.97602	0.979125	0.974336	0.977886	0.979096	0.975852	0.978928	0.979407	0.976604	0.978213	0.978366	0.981038	0.971879	0.975779	0.975685	0.975499	0.980317	0.979116	0.974456	0.977523	0.979881	0.979046	0.979181	0.974159	0.97495	0.974353	0.977385	0.97761	0.977416	0.980458	0.979181	0.979361	0.975637	0.972235	0.974638	0.974681	0.972384	0.979986	0.981608	0.973839	0.978872	0.975731	0.976942	0.9753	0.974278	0.979574
1	0.2	Eukaryota	5e-06	0	0	0	0	0	0	0	0	0	0	0	0	0	0	0	0	0	0	0.000222	0	0	0	0	0	0	0	0	0	0	0	0	0	0	0	0	0	0	0	0	0	0	0	0.000224	0	0	0
1	0.3	unknown	0.023102	0.02398	0.020875	0.025664	0.022114	0.020904	0.024148	0.021072	0.020593	0.023396	0.021787	0.021634	0.018962	0.028121	0.024221	0.024315	0.024501	0.019683	0.020884	0.025322	0.022477	0.020119	0.020954	0.020819	0.025841	0.02505	0.025647	0.022615	0.02239	0.022584	0.019542	0.020819	0.020639	0.024363	0.027765	0.025362	0.025319	0.027616	0.020014	0.018392	0.026161	0.021128	0.024269	0.022834	0.0247	0.025722	0.020426
2	0.1.1	Actinobacteria	0.003952	0.003459	0.00835	0.004204	0.007298	0.005844	0.003385	0.002061	0.00792	0.002674	0.00956	0.004636	0.004289	0.003825	0.003691	0.004642	0.002722	0.00543	0.00511	0.002665	0.004495	0.002653	0.00691	0.005149	0.005124	0.005368	0.004539	0.00403	0.002438	0.007001	0.004268	0.00403	0.003551	0.005316	0.005598	0.00178	0.001793	0.005837	0.00253	0.00545	0.001885	0.004495	0.003175	0.007164	0.002039	0.005641	0.003591
3	0.1.1.1	Actinobacteria	0.00131	0.001614	0.003296	0.000664	0.001548	0.000899	0.000226	0.000229	0.00181	0.000223	0.003779	0.001987	0.002257	0.002475	0.001845	0.000884	0.000681	0.00181	0.000889	0.001333	0.001124	0.000663	0.002452	0.001119	0.001559	0.002237	0.001589	0.000896	0.001552	0.003162	0.001348	0.001119	0.000666	0.00155	0.003135	0.000445	0.00112	0.003592	0.00115	0.002498	0.000943	0.001573	0.00068	0.003134	0	0.001579	0.002918
4	0.1.1.1.1	Actinobacteria_unclassified	6.8e-05	0	0	0	0	0	0	0	0.000226	0.000223	0	0	0	0	0	0	0	0	0	0.000222	0	0	0	0	0.000891	0	0	0	0	0.000226	0.000225	0	0	0	0.000224	0	0.000224	0	0	0	0	0.000225	0	0	0	0.000226	0.000224
5	0.1.1.1.1.1	Actinobacteria_unclassified	6.8e-05	0	0	0	0	0	0	0	0.000226	0.000223	0	0	0	0	0	0	0	0	0	0.000222	0	0	0	0	0.000891	0	0	0	0	0.000226	0.000225	0	0	0	0.000224	0	0.000224	0	0	0	0	0.000225	0	0	0	0.000226	0.000224
6	0.1.1.1.1.1.1	Actinobacteria_unclassified	6.8e-05	0	0	0	0	0	0	0	0.000226	0.000223	0	0	0	0	0	0	0	0	0	0.000222	0	0	0	0	0.000891	0	0	0	0	0.000226	0.000225	0	0	0	0.000224	0	0.000224	0	0	0	0	0.000225	0	0	0	0.000226	0.000224
4	0.1.1.1.10	Pseudonocardiales	2.5e-05	0	0.00022	0	0	0	0	0	0	0	0	0	0	0	0	0	0	0	0	0	0	0	0.000446	0	0.000223	0	0	0	0	0	0.000225	0	0	0	0	0	0	0	0	0.000227	0	0	0	0	0	0.000226	0
5	0.1.1.1.10.1	Pseudonocardiaceae	2.5e-05	0	0.00022	0	0	0	0	0	0	0	0	0	0	0	0	0	0	0	0	0	0	0	0.000446	0	0.000223	0	0	0	0	0	0.000225	0	0	0	0	0	0	0	0	0.000227	0	0	0	0	0	0.000226	0
6	0.1.1.1.10.1.1	Actinomycetospora	1.4e-05	0	0.00022	0	0	0	0	0	0	0	0	0	0	0	0	0	0	0	0	0	0	0	0.000223	0	0.000223	0	0	0	0	0	0.000225	0	0	0	0	0	0	0	0	0.000227	0	0	0	0	0	0	0
6	0.1.1.1.10.1.2	Pseudonocardia	7e-06	0	0	0	0	0	0	0	0	0	0	0	0	0	0	0	0	0	0	0	0	0	0.000223	0	0	0	0	0	0	0	0	0	0	0	0	0	0	0	0	0	0	0	0	0	0	0	0
6	0.1.1.1.10.1.3	Pseudonocardiaceae_unclassified	5e-06	0	0	0	0	0	0	0	0	0	0	0	0	0	0	0	0	0	0	0	0	0	0	0	0	0	0	0	0	0	0	0	0	0	0	0	0	0	0	0	0	0	0	0	0	0.000226	0
4	0.1.1.1.11	Streptosporangiales	2e-06	0	0	0	0	0	0	0	0	0	0	0	0	0	0	0	0	0	0	0	0	0	0	0	0	0	0	0	0	0	0	0	0	0	0	0	0.000224	0	0	0	0	0	0	0	0	0	0
5	0.1.1.1.11.1	Streptosporangiales_unclassified	2e-06	0	0	0	0	0	0	0	0	0	0	0	0	0	0	0	0	0	0	0	0	0	0	0	0	0	0	0	0	0	0	0	0	0	0	0	0.000224	0	0	0	0	0	0	0	0	0	0
6	0.1.1.1.11.1.1	Streptosporangiales_unclassified	2e-06	0	0	0	0	0	0	0	0	0	0	0	0	0	0	0	0	0	0	0	0	0	0	0	0	0	0	0	0	0	0	0	0	0	0	0	0.000224	0	0	0	0	0	0	0	0	0	0
4	0.1.1.1.2	Actinomycetales	7e-06	0	0	0	0	0	0	0	0	0	0	0	0	0	0	0	0	0	0	0	0	0	0	0	0	0	0	0.000224	0	0	0.000225	0	0	0	0	0	0	0.000225	0	0	0	0	0	0	0	0	0
5	0.1.1.1.2.1	Actinomycetaceae	7e-06	0	0	0	0	0	0	0	0	0	0	0	0	0	0	0	0	0	0	0	0	0	0	0	0	0	0	0.000224	0	0	0.000225	0	0	0	0	0	0	0.000225	0	0	0	0	0	0	0	0	0
6	0.1.1.1.2.1.1	Actinomycetaceae_unclassified	2e-06	0	0	0	0	0	0	0	0	0	0	0	0	0	0	0	0	0	0	0	0	0	0	0	0	0	0	0	0	0	0	0	0	0	0	0	0	0.000225	0	0	0	0	0	0	0	0	0
6	0.1.1.1.2.1.2	uncultured	5e-06	0	0	0	0	0	0	0	0	0	0	0	0	0	0	0	0	0	0	0	0	0	0	0	0	0	0	0.000224	0	0	0.000225	0	0	0	0	0	0	0	0	0	0	0	0	0	0	0	0
4	0.1.1.1.3	Bifidobacteriales	0.000713	0.001383	0.002417	0.000664	0.000442	0.000225	0	0.000229	0.001131	0	0.002446	0.000883	0.001806	0.001575	0.001845	0.000884	0.000454	0.001357	0	0.000888	0.000674	0.000221	0.000892	0.000672	0.000446	0.001789	0.001135	0.000224	0.000887	0.002033	0	0.000895	0.000666	0.001107	0.002239	0.000445	0.000448	0.002694	0.00069	0.002044	0.000707	0.000674	0	0.002239	0	0.000226	0.002469
5	0.1.1.1.3.1	Bifidobacteriaceae	0.000713	0.001383	0.002417	0.000664	0.000442	0.000225	0	0.000229	0.001131	0	0.002446	0.000883	0.001806	0.001575	0.001845	0.000884	0.000454	0.001357	0	0.000888	0.000674	0.000221	0.000892	0.000672	0.000446	0.001789	0.001135	0.000224	0.000887	0.002033	0	0.000895	0.000666	0.001107	0.002239	0.000445	0.000448	0.002694	0.00069	0.002044	0.000707	0.000674	0	0.002239	0	0.000226	0.002469
6	0.1.1.1.3.1.1	Aeriscardovia	0.000677	0.001153	0.002197	0.000442	0.000442	0.000225	0	0.000229	0.001131	0	0.002001	0.000883	0.001354	0.001575	0.001845	0.000884	0.000454	0.001357	0	0.000888	0.000674	0.000221	0.000892	0.000672	0.000446	0.001789	0.001135	0.000224	0.000887	0.002033	0	0.000895	0.000666	0.000886	0.002239	0.000445	0.000448	0.002694	0.00069	0.002044	0.000471	0.000674	0	0.002239	0	0.000226	0.002469
6	0.1.1.1.3.1.2	Bifidobacteriaceae_unclassified	3.6e-05	0.000231	0.00022	0.000221	0	0	0	0	0	0	0.000445	0	0.000451	0	0	0	0	0	0	0	0	0	0	0	0	0	0	0	0	0	0	0	0	0.000221	0	0	0	0	0	0	0.000236	0	0	0	0	0	0
4	0.1.1.1.4	Corynebacteriales	5.7e-05	0	0.00022	0	0.000221	0.00045	0.000226	0	0	0	0	0.000221	0	0	0	0	0	0	0	0	0	0	0.000223	0	0	0	0.000227	0	0	0	0	0.000224	0	0.000221	0	0	0	0.000225	0.00023	0	0	0.000225	0	0	0	0	0
5	0.1.1.1.4.1	Corynebacteriaceae	5e-06	0	0	0	0	0	0	0	0	0	0	0	0	0	0	0	0	0	0	0	0	0	0	0	0	0	0	0	0	0	0	0	0	0	0	0	0	0.000225	0	0	0	0	0	0	0	0	0
6	0.1.1.1.4.1.1	Corynebacteriaceae_unclassified	2e-06	0	0	0	0	0	0	0	0	0	0	0	0	0	0	0	0	0	0	0	0	0	0	0	0	0	0	0	0	0	0	0	0	0	0	0	0	0	0	0	0	0	0	0	0	0	0
6	0.1.1.1.4.1.2	Corynebacterium_1	2e-06	0	0	0	0	0	0	0	0	0	0	0	0	0	0	0	0	0	0	0	0	0	0	0	0	0	0	0	0	0	0	0	0	0	0	0	0	0.000225	0	0	0	0	0	0	0	0	0
5	0.1.1.1.4.2	Corynebacteriales_unclassified	1.4e-05	0	0	0	0.000221	0	0	0	0	0	0	0	0	0	0	0	0	0	0	0	0	0	0.000223	0	0	0	0.000227	0	0	0	0	0	0	0	0	0	0	0	0.00023	0	0	0	0	0	0	0	0
6	0.1.1.1.4.2.1	Corynebacteriales_unclassified	1.4e-05	0	0	0	0.000221	0	0	0	0	0	0	0	0	0	0	0	0	0	0	0	0	0	0.000223	0	0	0	0.000227	0	0	0	0	0	0	0	0	0	0	0	0.00023	0	0	0	0	0	0	0	0
5	0.1.1.1.4.3	Dietziaceae	2e-06	0	0	0	0	0	0	0	0	0	0	0	0	0	0	0	0	0	0	0	0	0	0	0	0	0	0	0	0	0	0	0	0	0	0	0	0	0	0	0	0	0	0	0	0	0	0
6	0.1.1.1.4.3.1	Dietzia	2e-06	0	0	0	0	0	0	0	0	0	0	0	0	0	0	0	0	0	0	0	0	0	0	0	0	0	0	0	0	0	0	0	0	0	0	0	0	0	0	0	0	0	0	0	0	0	0
5	0.1.1.1.4.4	Mycobacteriaceae	1.4e-05	0	0	0	0	0	0	0	0	0	0	0	0	0	0	0	0	0	0	0	0	0	0	0	0	0	0	0	0	0	0	0.000224	0	0	0	0	0	0	0	0	0	0.000225	0	0	0	0	0
6	0.1.1.1.4.4.1	Mycobacterium	1.4e-05	0	0	0	0	0	0	0	0	0	0	0	0	0	0	0	0	0	0	0	0	0	0	0	0	0	0	0	0	0	0	0.000224	0	0	0	0	0	0	0	0	0	0.000225	0	0	0	0	0
5	0.1.1.1.4.5	Nocardiaceae	2.3e-05	0	0.00022	0	0	0.00045	0.000226	0	0	0	0	0.000221	0	0	0	0	0	0	0	0	0	0	0	0	0	0	0	0	0	0	0	0	0	0.000221	0	0	0	0	0	0	0	0	0	0	0	0	0
6	0.1.1.1.4.5.1	Rhodococcus	2e-05	0	0.00022	0	0	0.00045	0	0	0	0	0	0.000221	0	0	0	0	0	0	0	0	0	0	0	0	0	0	0	0	0	0	0	0	0	0.000221	0	0	0	0	0	0	0	0	0	0	0	0	0
6	0.1.1.1.4.5.2	Williamsia	2e-06	0	0	0	0	0	0.000226	0	0	0	0	0	0	0	0	0	0	0	0	0	0	0	0	0	0	0	0	0	0	0	0	0	0	0	0	0	0	0	0	0	0	0	0	0	0	0	0
4	0.1.1.1.5	Frankiales	5.7e-05	0	0	0	0	0	0	0	0	0	0	0	0	0	0	0	0	0	0	0	0	0	0.000223	0	0	0	0.000227	0	0	0.000226	0.000225	0	0	0	0	0	0	0.000225	0.00023	0	0	0.000225	0	0	0	0.000226	0
5	0.1.1.1.5.1	Frankiaceae	2e-06	0	0	0	0	0	0	0	0	0	0	0	0	0	0	0	0	0	0	0	0	0	0	0	0	0	0	0	0	0	0	0	0	0	0	0	0	0	0	0	0	0	0	0	0	0	0
6	0.1.1.1.5.1.1	Jatrophihabitans	2e-06	0	0	0	0	0	0	0	0	0	0	0	0	0	0	0	0	0	0	0	0	0	0	0	0	0	0	0	0	0	0	0	0	0	0	0	0	0	0	0	0	0	0	0	0	0	0
5	0.1.1.1.5.2	Geodermatophilaceae	3.9e-05	0	0	0	0	0	0	0	0	0	0	0	0	0	0	0	0	0	0	0	0	0	0.000223	0	0	0	0.000227	0	0	0	0.000225	0	0	0	0	0	0	0.000225	0.00023	0	0	0.000225	0	0	0	0	0
6	0.1.1.1.5.2.1	Blastococcus	5e-06	0	0	0	0	0	0	0	0	0	0	0	0	0	0	0	0	0	0	0	0	0	0	0	0	0	0	0	0	0	0	0	0	0	0	0	0	0	0	0	0	0	0	0	0	0	0
6	0.1.1.1.5.2.2	Geodermatophilaceae_unclassified	1.1e-05	0	0	0	0	0	0	0	0	0	0	0	0	0	0	0	0	0	0	0	0	0	0.000223	0	0	0	0	0	0	0	0	0	0	0	0	0	0	0.000225	0	0	0	0	0	0	0	0	0
6	0.1.1.1.5.2.3	Geodermatophilus	2.3e-05	0	0	0	0	0	0	0	0	0	0	0	0	0	0	0	0	0	0	0	0	0	0	0	0	0	0.000227	0	0	0	0.000225	0	0	0	0	0	0	0	0.00023	0	0	0.000225	0	0	0	0	0
5	0.1.1.1.5.3	Nakamurellaceae	1.6e-05	0	0	0	0	0	0	0	0	0	0	0	0	0	0	0	0	0	0	0	0	0	0	0	0	0	0	0	0	0.000226	0	0	0	0	0	0	0	0	0	0	0	0	0	0	0	0.000226	0
6	0.1.1.1.5.3.1	Nakamurella	1.6e-05	0	0	0	0	0	0	0	0	0	0	0	0	0	0	0	0	0	0	0	0	0	0	0	0	0	0	0	0	0.000226	0	0	0	0	0	0	0	0	0	0	0	0	0	0	0	0.000226	0
4	0.1.1.1.6	Kineosporiales	1.6e-05	0	0	0	0	0	0	0	0	0	0.000222	0	0	0	0	0	0	0	0	0	0	0	0	0.000224	0	0	0	0	0	0.000226	0	0	0	0	0.000224	0	0	0	0	0	0	0	0	0	0	0	0
5	0.1.1.1.6.1	Kineosporiaceae	1.6e-05	0	0	0	0	0	0	0	0	0	0.000222	0	0	0	0	0	0	0	0	0	0	0	0	0.000224	0	0	0	0	0	0.000226	0	0	0	0	0.000224	0	0	0	0	0	0	0	0	0	0	0	0
6	0.1.1.1.6.1.1	Kineococcus	1.4e-05	0	0	0	0	0	0	0	0	0	0.000222	0	0	0	0	0	0	0	0	0	0	0	0	0.000224	0	0	0	0	0	0.000226	0	0	0	0	0.000224	0	0	0	0	0	0	0	0	0	0	0	0
6	0.1.1.1.6.1.2	Quadrisphaera	2e-06	0	0	0	0	0	0	0	0	0	0	0	0	0	0	0	0	0	0	0	0	0	0	0	0	0	0	0	0	0	0	0	0	0	0	0	0	0	0	0	0	0	0	0	0	0	0
4	0.1.1.1.7	Micrococcales	0.000295	0	0.00022	0	0.000663	0	0	0	0.000226	0	0.000445	0.000662	0.000451	0.0009	0	0	0.000227	0.000452	0.000889	0.000222	0.00045	0.000221	0.000446	0.000224	0	0.000447	0	0.000224	0.000443	0.000452	0.000449	0	0	0.000221	0.000224	0	0.000224	0	0	0	0.000236	0.000225	0.000454	0.000672	0	0.000451	0.000224
5	0.1.1.1.7.1	Beutenbergiaceae	2e-06	0	0	0	0	0	0	0	0	0	0	0	0	0	0	0	0	0.000226	0	0	0	0	0	0	0	0	0	0	0	0	0	0	0	0	0	0	0	0	0	0	0	0	0	0	0	0	0
6	0.1.1.1.7.1.1	Beutenbergiaceae_unclassified	2e-06	0	0	0	0	0	0	0	0	0	0	0	0	0	0	0	0	0.000226	0	0	0	0	0	0	0	0	0	0	0	0	0	0	0	0	0	0	0	0	0	0	0	0	0	0	0	0	0
5	0.1.1.1.7.10	Sanguibacteraceae	7e-06	0	0	0	0	0	0	0	0	0	0	0	0	0	0	0	0	0	0.000222	0	0	0	0	0	0	0	0	0	0	0	0	0	0	0	0	0	0	0	0	0	0	0	0	0	0	0	0
6	0.1.1.1.7.10.1	Sanguibacter	7e-06	0	0	0	0	0	0	0	0	0	0	0	0	0	0	0	0	0	0.000222	0	0	0	0	0	0	0	0	0	0	0	0	0	0	0	0	0	0	0	0	0	0	0	0	0	0	0	0
5	0.1.1.1.7.2	Cellulomonadaceae	5e-06	0	0	0	0	0	0	0	0	0	0	0	0	0	0	0	0	0	0	0	0	0	0	0	0	0	0	0	0	0	0	0	0	0	0	0	0	0	0	0	0	0	0	0	0	0	0
6	0.1.1.1.7.2.1	Cellulomonas	5e-06	0	0	0	0	0	0	0	0	0	0	0	0	0	0	0	0	0	0	0	0	0	0	0	0	0	0	0	0	0	0	0	0	0	0	0	0	0	0	0	0	0	0	0	0	0	0
5	0.1.1.1.7.3	Dermabacteraceae	2e-06	0	0	0	0	0	0	0	0	0	0	0	0	0	0	0	0	0	0	0	0	0	0	0	0	0	0	0	0	0	0	0	0	0	0	0	0	0	0	0	0	0	0	0	0	0	0
6	0.1.1.1.7.3.1	Brachybacterium	2e-06	0	0	0	0	0	0	0	0	0	0	0	0	0	0	0	0	0	0	0	0	0	0	0	0	0	0	0	0	0	0	0	0	0	0	0	0	0	0	0	0	0	0	0	0	0	0
5	0.1.1.1.7.4	Dermacoccaceae	7e-06	0	0	0	0	0	0	0	0	0	0	0	0	0	0	0	0	0	0	0	0	0	0	0	0	0	0	0	0	0.000452	0	0	0	0	0	0	0	0	0	0	0	0	0	0	0	0	0
6	0.1.1.1.7.4.1	Dermacoccus	7e-06	0	0	0	0	0	0	0	0	0	0	0	0	0	0	0	0	0	0	0	0	0	0	0	0	0	0	0	0	0.000452	0	0	0	0	0	0	0	0	0	0	0	0	0	0	0	0	0
5	0.1.1.1.7.5	Dermatophilaceae	2e-06	0	0	0	0	0	0	0	0	0	0.000222	0	0	0	0	0	0	0	0	0	0	0	0	0	0	0	0	0	0	0	0	0	0	0	0	0	0	0	0	0	0	0	0	0	0	0	0
6	0.1.1.1.7.5.1	Dermatophilaceae_ge	2e-06	0	0	0	0	0	0	0	0	0	0.000222	0	0	0	0	0	0	0	0	0	0	0	0	0	0	0	0	0	0	0	0	0	0	0	0	0	0	0	0	0	0	0	0	0	0	0	0
5	0.1.1.1.7.6	Intrasporangiaceae	2e-06	0	0	0	0	0	0	0	0	0	0	0	0	0.000225	0	0	0	0	0	0	0	0	0	0	0	0	0	0	0	0	0	0	0	0	0	0	0	0	0	0	0	0	0	0	0	0	0
6	0.1.1.1.7.6.1	Phycicoccus	2e-06	0	0	0	0	0	0	0	0	0	0	0	0	0.000225	0	0	0	0	0	0	0	0	0	0	0	0	0	0	0	0	0	0	0	0	0	0	0	0	0	0	0	0	0	0	0	0	0
5	0.1.1.1.7.7	Microbacteriaceae	0.000218	0	0.00022	0	0.000221	0	0	0	0.000226	0	0	0.000662	0.000451	0.000225	0	0	0.000227	0.000226	0.000444	0.000222	0.00045	0.000221	0.000223	0.000224	0	0.000447	0	0.000224	0.000222	0	0.000225	0	0	0	0	0	0.000224	0	0	0	0.000236	0.000225	0.000227	0.000448	0	0.000451	0.000224
6	0.1.1.1.7.7.1	Agreia	1.4e-05	0	0	0	0	0	0	0	0	0	0	0	0	0	0	0	0	0.000226	0	0	0	0	0	0	0	0	0	0	0	0	0	0	0	0	0	0	0	0	0	0	0	0	0	0	0	0	0
6	0.1.1.1.7.7.10	Microbacterium	5.7e-05	0	0	0	0.000221	0	0	0	0	0	0	0.000442	0	0	0	0	0	0	0	0.000222	0	0	0	0	0	0.000447	0	0	0.000222	0	0.000225	0	0	0	0	0	0.000224	0	0	0	0.000236	0.000225	0	0.000224	0	0.000226	0
6	0.1.1.1.7.7.11	Plantibacter	1.4e-05	0	0	0	0	0	0	0	0	0	0	0.000221	0	0	0	0	0	0	0	0	0	0	0	0	0	0	0	0	0	0	0	0	0	0	0	0	0	0	0	0	0	0	0	0	0	0	0
6	0.1.1.1.7.7.12	Pseudoclavibacter	1.6e-05	0	0	0	0	0	0	0	0	0	0	0	0.000226	0	0	0	0	0	0	0	0.000225	0.000221	0.000223	0	0	0	0	0	0	0	0	0	0	0	0	0	0	0	0	0	0	0	0.000227	0	0	0.000226	0
6	0.1.1.1.7.7.13	Rathayibacter	7e-06	0	0	0	0	0	0	0	0	0	0	0	0	0	0	0	0	0	0	0	0	0	0	0	0	0	0	0	0	0	0	0	0	0	0	0	0	0	0	0	0	0	0	0	0	0	0
6	0.1.1.1.7.7.14	Salinibacterium	2e-06	0	0	0	0	0	0	0	0	0	0	0	0	0	0	0	0	0	0.000222	0	0	0	0	0	0	0	0	0	0	0	0	0	0	0	0	0	0	0	0	0	0	0	0	0	0	0	0
6	0.1.1.1.7.7.15	Schumannella	2e-06	0	0	0	0	0	0	0	0	0	0	0	0	0	0	0	0	0	0	0	0	0	0	0	0	0	0	0	0	0	0	0	0	0	0	0	0	0	0	0	0	0	0	0	0	0	0
6	0.1.1.1.7.7.2	Agrococcus	1.1e-05	0	0	0	0	0	0	0	0	0	0	0	0	0	0	0	0	0	0	0	0	0	0	0.000224	0	0	0	0	0	0	0	0	0	0	0	0	0	0	0	0	0	0	0	0	0	0	0
6	0.1.1.1.7.7.3	Amnibacterium	2e-06	0	0	0	0	0	0	0	0	0	0	0	0	0	0	0	0	0	0	0	0.000225	0	0	0	0	0	0	0	0	0	0	0	0	0	0	0	0	0	0	0	0	0	0	0	0	0	0
6	0.1.1.1.7.7.4	Clavibacter	5e-06	0	0	0	0	0	0	0	0	0	0	0	0	0	0	0	0.000227	0	0	0	0	0	0	0	0	0	0	0	0	0	0	0	0	0	0	0	0	0	0	0	0	0	0	0	0	0	0
6	0.1.1.1.7.7.5	Curtobacterium	3.6e-05	0	0.00022	0	0	0	0	0	0.000226	0	0	0	0.000226	0	0	0	0	0	0	0	0	0	0	0	0	0	0	0	0	0	0	0	0	0	0	0	0	0	0	0	0	0	0	0	0	0	0.000224
6	0.1.1.1.7.7.6	Frigoribacterium	1.4e-05	0	0	0	0	0	0	0	0	0	0	0	0	0	0	0	0	0	0	0	0	0	0	0	0	0	0	0.000224	0	0	0	0	0	0	0	0	0	0	0	0	0	0	0	0	0	0	0
6	0.1.1.1.7.7.7	Herbiconiux	5e-06	0	0	0	0	0	0	0	0	0	0	0	0	0	0	0	0	0	0	0	0	0	0	0	0	0	0	0	0	0	0	0	0	0	0	0	0	0	0	0	0	0	0	0.000224	0	0	0
6	0.1.1.1.7.7.8	Leucobacter	5e-06	0	0	0	0	0	0	0	0	0	0	0	0	0	0	0	0	0	0	0	0	0	0	0	0	0	0	0	0	0	0	0	0	0	0	0	0	0	0	0	0	0	0	0	0	0	0
6	0.1.1.1.7.7.9	Microbacteriaceae_unclassified	3e-05	0	0	0	0	0	0	0	0	0	0	0	0	0.000225	0	0	0	0	0.000222	0	0	0	0	0	0	0	0	0	0	0	0	0	0	0	0	0	0	0	0	0	0	0	0	0	0	0	0
5	0.1.1.1.7.8	Micrococcaceae	3e-05	0	0	0	0.000442	0	0	0	0	0	0.000222	0	0	0	0	0	0	0	0	0	0	0	0.000223	0	0	0	0	0	0.000222	0	0	0	0	0.000221	0.000224	0	0	0	0	0	0	0	0.000227	0.000224	0	0	0
6	0.1.1.1.7.8.1	Arthrobacter	2.3e-05	0	0	0	0.000442	0	0	0	0	0	0	0	0	0	0	0	0	0	0	0	0	0	0.000223	0	0	0	0	0	0.000222	0	0	0	0	0.000221	0.000224	0	0	0	0	0	0	0	0	0.000224	0	0	0
6	0.1.1.1.7.8.2	Enteractinococcus	2e-06	0	0	0	0	0	0	0	0	0	0.000222	0	0	0	0	0	0	0	0	0	0	0	0	0	0	0	0	0	0	0	0	0	0	0	0	0	0	0	0	0	0	0	0	0	0	0	0
6	0.1.1.1.7.8.3	Micrococcaceae_unclassified	2e-06	0	0	0	0	0	0	0	0	0	0	0	0	0	0	0	0	0	0	0	0	0	0	0	0	0	0	0	0	0	0	0	0	0	0	0	0	0	0	0	0	0	0	0	0	0	0
6	0.1.1.1.7.8.4	Pseudarthrobacter	2e-06	0	0	0	0	0	0	0	0	0	0	0	0	0	0	0	0	0	0	0	0	0	0	0	0	0	0	0	0	0	0	0	0	0	0	0	0	0	0	0	0	0	0.000227	0	0	0	0
5	0.1.1.1.7.9	Micrococcales_unclassified	2e-05	0	0	0	0	0	0	0	0	0	0	0	0	0.00045	0	0	0	0	0.000222	0	0	0	0	0	0	0	0	0	0	0	0.000225	0	0	0	0	0	0	0	0	0	0	0	0	0	0	0	0
6	0.1.1.1.7.9.1	Micrococcales_unclassified	2e-05	0	0	0	0	0	0	0	0	0	0	0	0	0.00045	0	0	0	0	0.000222	0	0	0	0	0	0	0	0	0	0	0	0.000225	0	0	0	0	0	0	0	0	0	0	0	0	0	0	0	0
4	0.1.1.1.8	Micromonosporales	9e-06	0	0	0	0	0	0	0	0	0	0	0	0	0	0	0	0	0	0	0	0	0	0	0	0	0	0	0	0	0	0	0	0	0	0	0	0	0	0	0	0	0	0	0	0	0	0
5	0.1.1.1.8.1	Micromonosporaceae	9e-06	0	0	0	0	0	0	0	0	0	0	0	0	0	0	0	0	0	0	0	0	0	0	0	0	0	0	0	0	0	0	0	0	0	0	0	0	0	0	0	0	0	0	0	0	0	0
6	0.1.1.1.8.1.1	Actinoplanes	7e-06	0	0	0	0	0	0	0	0	0	0	0	0	0	0	0	0	0	0	0	0	0	0	0	0	0	0	0	0	0	0	0	0	0	0	0	0	0	0	0	0	0	0	0	0	0	0
6	0.1.1.1.8.1.2	Micromonosporaceae_unclassified	2e-06	0	0	0	0	0	0	0	0	0	0	0	0	0	0	0	0	0	0	0	0	0	0	0	0	0	0	0	0	0	0	0	0	0	0	0	0	0	0	0	0	0	0	0	0	0	0
4	0.1.1.1.9	Propionibacteriales	6.1e-05	0.000231	0.00022	0	0.000221	0.000225	0	0	0.000226	0	0.000667	0.000221	0	0	0	0	0	0	0	0	0	0.000221	0.000223	0	0	0	0	0.000224	0.000222	0	0	0	0	0	0.000224	0	0	0.000225	0	0.000227	0	0	0.000227	0.000224	0	0.000226	0
5	0.1.1.1.9.1	Nocardioidaceae	5e-05	0.000231	0.00022	0	0.000221	0.000225	0	0	0.000226	0	0.000222	0.000221	0	0	0	0	0	0	0	0	0	0	0.000223	0	0	0	0	0.000224	0.000222	0	0	0	0	0	0.000224	0	0	0.000225	0	0.000227	0	0	0.000227	0	0	0.000226	0
6	0.1.1.1.9.1.1	Aeromicrobium	1.4e-05	0.000231	0	0	0.000221	0	0	0	0	0	0	0	0	0	0	0	0	0	0	0	0	0	0	0	0	0	0	0	0	0	0	0	0	0	0.000224	0	0	0	0	0	0	0	0	0	0	0.000226	0
6	0.1.1.1.9.1.2	Marmoricola	2e-06	0	0	0	0	0	0	0	0	0	0	0	0	0	0	0	0	0	0	0	0	0	0	0	0	0	0	0	0	0	0	0	0	0	0	0	0	0	0	0	0	0	0	0	0	0	0
6	0.1.1.1.9.1.3	Nocardioidaceae_unclassified	9e-06	0	0	0	0	0	0	0	0.000226	0	0	0.000221	0	0	0	0	0	0	0	0	0	0	0.000223	0	0	0	0	0.000224	0	0	0	0	0	0	0	0	0	0	0	0	0	0	0	0	0	0	0
6	0.1.1.1.9.1.4	Nocardioides	2.5e-05	0	0.00022	0	0	0.000225	0	0	0	0	0.000222	0	0	0	0	0	0	0	0	0	0	0	0	0	0	0	0	0	0.000222	0	0	0	0	0	0	0	0	0.000225	0	0.000227	0	0	0.000227	0	0	0	0
5	0.1.1.1.9.2	Propionibacteriaceae	1.1e-05	0	0	0	0	0	0	0	0	0	0.000445	0	0	0	0	0	0	0	0	0	0	0.000221	0	0	0	0	0	0	0	0	0	0	0	0	0	0	0	0	0	0	0	0	0	0.000224	0	0	0
6	0.1.1.1.9.2.1	Cutibacterium	5e-06	0	0	0	0	0	0	0	0	0	0.000222	0	0	0	0	0	0	0	0	0	0	0	0	0	0	0	0	0	0	0	0	0	0	0	0	0	0	0	0	0	0	0	0	0.000224	0	0	0
6	0.1.1.1.9.2.2	Friedmanniella	5e-06	0	0	0	0	0	0	0	0	0	0.000222	0	0	0	0	0	0	0	0	0	0	0.000221	0	0	0	0	0	0	0	0	0	0	0	0	0	0	0	0	0	0	0	0	0	0	0	0	0
6	0.1.1.1.9.2.3	Microlunatus	2e-06	0	0	0	0	0	0	0	0	0	0	0	0	0	0	0	0	0	0	0	0	0	0	0	0	0	0	0	0	0	0	0	0	0	0	0	0	0	0	0	0	0	0	0	0	0	0
3	0.1.1.2	Actinobacteria_unclassified	0.00017	0	0	0	0	0.000674	0	0	0	0	0.000667	0	0	0	0.000923	0.000442	0.000227	0	0.000222	0.000222	0	0.000221	0	0.001343	0	0	0	0.000224	0	0	0	0	0.000222	0.000664	0	0.000667	0	0	0.00023	0.000908	0	0.00045	0	0.000224	0	0.000451	0
4	0.1.1.2.1	Actinobacteria_unclassified	0.00017	0	0	0	0	0.000674	0	0	0	0	0.000667	0	0	0	0.000923	0.000442	0.000227	0	0.000222	0.000222	0	0.000221	0	0.001343	0	0	0	0.000224	0	0	0	0	0.000222	0.000664	0	0.000667	0	0	0.00023	0.000908	0	0.00045	0	0.000224	0	0.000451	0
5	0.1.1.2.1.1	Actinobacteria_unclassified	0.00017	0	0	0	0	0.000674	0	0	0	0	0.000667	0	0	0	0.000923	0.000442	0.000227	0	0.000222	0.000222	0	0.000221	0	0.001343	0	0	0	0.000224	0	0	0	0	0.000222	0.000664	0	0.000667	0	0	0.00023	0.000908	0	0.00045	0	0.000224	0	0.000451	0
6	0.1.1.2.1.1.1	Actinobacteria_unclassified	0.00017	0	0	0	0	0.000674	0	0	0	0	0.000667	0	0	0	0.000923	0.000442	0.000227	0	0.000222	0.000222	0	0.000221	0	0.001343	0	0	0	0.000224	0	0	0	0	0.000222	0.000664	0	0.000667	0	0	0.00023	0.000908	0	0.00045	0	0.000224	0	0.000451	0
3	0.1.1.3	Coriobacteriia	0.002462	0.001845	0.005054	0.00354	0.005529	0.004271	0.002934	0.001832	0.00611	0.002451	0.005113	0.002428	0.002032	0.00135	0.000923	0.003316	0.001815	0.00362	0.003999	0.001111	0.003372	0.001769	0.004458	0.002686	0.003564	0.003131	0.002951	0.002911	0.000887	0.003839	0.00292	0.00291	0.002663	0.003101	0.002463	0.000667	0.000672	0.002245	0.00115	0.002044	0.000943	0.002472	0.002495	0.003806	0.002039	0.00361	0.000673
4	0.1.1.3.1	Coriobacteriales	0.002437	0.001845	0.004614	0.00354	0.005529	0.004271	0.002934	0.001832	0.00611	0.002451	0.005113	0.002428	0.002032	0.00135	0.000923	0.003316	0.001815	0.00362	0.003999	0.000888	0.003372	0.001769	0.004458	0.002686	0.003564	0.003131	0.002951	0.002911	0.000887	0.003839	0.00292	0.00291	0.002663	0.003101	0.002463	0.000445	0.000672	0.002245	0.00115	0.002044	0.000943	0.002472	0.002495	0.003806	0.002039	0.003384	0.000673
5	0.1.1.3.1.1	Atopobiaceae	0.001063	0.000231	0.003076	0.002434	0.003317	0.002472	0.00158	0.001374	0.002489	0.00156	0.001334	0.000662	0	0.00045	0	0.001326	0.000681	0.001357	0.001777	0.000222	0.000674	0.000884	0.002006	0.001119	0.002005	0.001118	0.001135	0.000672	0	0.002484	0.000898	0.001791	0.002219	0.00155	0.001343	0	0.000448	0.000225	0.00023	0.000227	0	0.002023	0.00068	0.001567	0.000453	0.001128	0
6	0.1.1.3.1.1.1	Atopobiaceae_ge	2e-06	0	0	0	0	0	0	0	0	0	0	0	0	0	0	0	0	0	0	0	0	0	0	0	0	0	0	0	0	0	0	0	0	0	0	0	0	0	0	0	0	0	0	0	0	0	0
6	0.1.1.3.1.1.2	Atopobiaceae_unclassified	0.000232	0	0.000439	0.000442	0.000885	0.00045	0.000451	0.000229	0.000453	0.000223	0.000445	0.000221	0	0	0	0	0	0.000452	0.000222	0	0.000225	0.000221	0.000669	0	0	0.000224	0	0	0	0.000903	0	0.000224	0.000444	0.000886	0.000224	0	0	0	0	0	0	0.00045	0.000227	0.000672	0.000453	0.000226	0
6	0.1.1.3.1.1.3	Atopobium	0.000145	0	0.000439	0.000221	0.000663	0.000225	0.000226	0.000458	0	0.000446	0.000445	0.000221	0	0.00045	0	0	0.000454	0	0	0	0	0.000221	0	0.000224	0.000223	0.000224	0	0.000224	0	0	0	0.000895	0.000222	0.000664	0.000224	0	0.000224	0	0	0	0	0	0	0.000448	0	0	0
6	0.1.1.3.1.1.4	Olsenella	0.000677	0.000231	0.002197	0.00177	0.001769	0.001798	0.000903	0.000687	0.002037	0.000891	0.000445	0.000221	0	0	0	0.001326	0.000227	0.000905	0.001555	0.000222	0.000225	0.000442	0.001337	0.000895	0.001782	0.000671	0.001135	0.000448	0	0.001581	0.000898	0.000672	0.001553	0	0.000896	0	0.000224	0.000225	0.00023	0.000227	0	0.001573	0.000454	0.000448	0	0.000903	0
6	0.1.1.3.1.1.5	uncultured	7e-06	0	0	0	0	0	0	0	0	0	0	0	0	0	0	0	0	0	0	0	0.000225	0	0	0	0	0	0	0	0	0	0	0	0	0	0	0	0	0	0	0	0	0	0	0	0	0	0
5	0.1.1.3.1.2	Coriobacteriales_unclassified	0.000168	0.000692	0.00022	0	0.000442	0.00045	0	0	0.000226	0.000223	0.000222	0	0.000226	0	0.000231	0.000221	0	0.000452	0.000444	0.000222	0.000225	0	0	0.000224	0.000446	0.000671	0.000227	0	0	0	0.000449	0	0	0	0	0	0	0	0.00023	0	0.000471	0.00045	0	0.000895	0	0.000677	0.000224
6	0.1.1.3.1.2.1	Coriobacteriales_unclassified	0.000168	0.000692	0.00022	0	0.000442	0.00045	0	0	0.000226	0.000223	0.000222	0	0.000226	0	0.000231	0.000221	0	0.000452	0.000444	0.000222	0.000225	0	0	0.000224	0.000446	0.000671	0.000227	0	0	0	0.000449	0	0	0	0	0	0	0	0.00023	0	0.000471	0.00045	0	0.000895	0	0.000677	0.000224
5	0.1.1.3.1.3	Eggerthellaceae	0.001206	0.000922	0.001318	0.001106	0.001769	0.001349	0.001354	0.000458	0.003394	0.000668	0.003557	0.001766	0.001806	0.0009	0.000692	0.001768	0.001134	0.00181	0.001777	0.000444	0.002472	0.000884	0.002452	0.001343	0.001114	0.001342	0.001589	0.002239	0.000887	0.001355	0.001572	0.001119	0.000444	0.00155	0.00112	0.000445	0.000224	0.002021	0.00069	0.001817	0.000471	0	0.001814	0.001343	0.001586	0.001579	0.000449
6	0.1.1.3.1.3.1	DNF00809	0.000191	0.000231	0.000659	0.000221	0.000442	0.00045	0.000226	0.000229	0.000679	0	0.000445	0.000442	0.000226	0	0	0.000884	0.000227	0.000452	0.000222	0	0.00045	0.000221	0.000446	0.000448	0	0.000224	0.000681	0.000448	0	0.000452	0.000225	0	0	0.000221	0	0.000222	0	0.000449	0	0	0	0	0	0.000224	0.000453	0	0
6	0.1.1.3.1.3.2	Denitrobacterium	2e-06	0	0	0	0	0	0	0	0	0	0	0	0	0	0	0	0	0	0	0	0	0	0	0	0	0	0	0	0	0	0	0	0	0	0	0	0	0	0	0	0	0	0	0	0	0	0
6	0.1.1.3.1.3.3	Eggerthellaceae_unclassified	0.000952	0.000461	0.000659	0.000885	0.001327	0.000899	0.001128	0.000229	0.002716	0.000668	0.00289	0.001325	0.001354	0.000675	0.000692	0.000663	0.000907	0.001131	0.001555	0.000444	0.002023	0.000663	0.002006	0.000672	0.001114	0.001118	0.000908	0.001791	0.000887	0.000903	0.001123	0.001119	0.000444	0.001107	0.000896	0.000222	0.000224	0.001572	0.00069	0.001362	0.000471	0	0.001814	0.000895	0.001133	0.001354	0.000449
6	0.1.1.3.1.3.4	Enterorhabdus	2e-06	0	0	0	0	0	0	0	0	0	0	0	0	0	0	0.000221	0	0	0	0	0	0	0	0	0	0	0	0	0	0	0	0	0	0	0	0	0	0	0	0	0	0	0	0	0	0	0
6	0.1.1.3.1.3.5	Parvibacter	4.3e-05	0.000231	0	0	0	0	0	0	0	0	0	0	0.000226	0.000225	0	0	0	0.000226	0	0	0	0	0	0.000224	0	0	0	0	0	0	0	0	0	0.000221	0.000224	0	0	0	0	0.000454	0	0	0	0	0	0	0
6	0.1.1.3.1.3.6	Senegalimassilia	2e-06	0	0	0	0	0	0	0	0	0	0	0	0	0	0	0	0	0	0	0	0	0	0	0	0	0	0	0	0	0	0	0	0	0	0	0	0	0	0	0	0	0	0	0	0	0	0
6	0.1.1.3.1.3.7	Slackia	9e-06	0	0	0	0	0	0	0	0	0	0.000222	0	0	0	0	0	0	0	0	0	0	0	0	0	0	0	0	0	0	0	0.000225	0	0	0	0	0	0	0	0	0	0	0	0	0.000224	0	0.000226	0
6	0.1.1.3.1.3.8	uncultured	5e-06	0	0	0	0	0	0	0	0	0	0	0	0	0	0	0	0	0	0	0	0	0	0	0	0	0	0	0	0	0	0	0	0	0	0	0	0	0	0	0	0	0	0	0	0	0	0
4	0.1.1.3.2	Coriobacteriia_unclassified	2.5e-05	0	0.000439	0	0	0	0	0	0	0	0	0	0	0	0	0	0	0	0	0.000222	0	0	0	0	0	0	0	0	0	0	0	0	0	0	0	0.000222	0	0	0	0	0	0	0	0	0	0.000226	0
5	0.1.1.3.2.1	Coriobacteriia_unclassified	2.5e-05	0	0.000439	0	0	0	0	0	0	0	0	0	0	0	0	0	0	0	0	0.000222	0	0	0	0	0	0	0	0	0	0	0	0	0	0	0	0.000222	0	0	0	0	0	0	0	0	0	0.000226	0
6	0.1.1.3.2.1.1	Coriobacteriia_unclassified	2.5e-05	0	0.000439	0	0	0	0	0	0	0	0	0	0	0	0	0	0	0	0	0.000222	0	0	0	0	0	0	0	0	0	0	0	0	0	0	0	0.000222	0	0	0	0	0	0	0	0	0	0.000226	0
3	0.1.1.4	Thermoleophilia	9e-06	0	0	0	0.000221	0	0.000226	0	0	0	0	0.000221	0	0	0	0	0	0	0	0	0	0	0	0	0	0	0	0	0	0	0	0	0	0	0	0	0	0	0	0	0	0	0	0	0	0	0
4	0.1.1.4.1	Gaiellales	5e-06	0	0	0	0.000221	0	0	0	0	0	0	0.000221	0	0	0	0	0	0	0	0	0	0	0	0	0	0	0	0	0	0	0	0	0	0	0	0	0	0	0	0	0	0	0	0	0	0	0
5	0.1.1.4.1.1	Gaiellaceae	2e-06	0	0	0	0.000221	0	0	0	0	0	0	0	0	0	0	0	0	0	0	0	0	0	0	0	0	0	0	0	0	0	0	0	0	0	0	0	0	0	0	0	0	0	0	0	0	0	0
6	0.1.1.4.1.1.1	Gaiella	2e-06	0	0	0	0.000221	0	0	0	0	0	0	0	0	0	0	0	0	0	0	0	0	0	0	0	0	0	0	0	0	0	0	0	0	0	0	0	0	0	0	0	0	0	0	0	0	0	0
5	0.1.1.4.1.2	uncultured	2e-06	0	0	0	0	0	0	0	0	0	0	0.000221	0	0	0	0	0	0	0	0	0	0	0	0	0	0	0	0	0	0	0	0	0	0	0	0	0	0	0	0	0	0	0	0	0	0	0
6	0.1.1.4.1.2.1	uncultured_ge	2e-06	0	0	0	0	0	0	0	0	0	0	0.000221	0	0	0	0	0	0	0	0	0	0	0	0	0	0	0	0	0	0	0	0	0	0	0	0	0	0	0	0	0	0	0	0	0	0	0
4	0.1.1.4.2	Solirubrobacterales	5e-06	0	0	0	0	0	0.000226	0	0	0	0	0	0	0	0	0	0	0	0	0	0	0	0	0	0	0	0	0	0	0	0	0	0	0	0	0	0	0	0	0	0	0	0	0	0	0	0
5	0.1.1.4.2.1	67-14	2e-06	0	0	0	0	0	0.000226	0	0	0	0	0	0	0	0	0	0	0	0	0	0	0	0	0	0	0	0	0	0	0	0	0	0	0	0	0	0	0	0	0	0	0	0	0	0	0	0
6	0.1.1.4.2.1.1	67-14_ge	2e-06	0	0	0	0	0	0.000226	0	0	0	0	0	0	0	0	0	0	0	0	0	0	0	0	0	0	0	0	0	0	0	0	0	0	0	0	0	0	0	0	0	0	0	0	0	0	0	0
5	0.1.1.4.2.2	Solirubrobacteraceae	2e-06	0	0	0	0	0	0	0	0	0	0	0	0	0	0	0	0	0	0	0	0	0	0	0	0	0	0	0	0	0	0	0	0	0	0	0	0	0	0	0	0	0	0	0	0	0	0
6	0.1.1.4.2.2.1	Patulibacter	2e-06	0	0	0	0	0	0	0	0	0	0	0	0	0	0	0	0	0	0	0	0	0	0	0	0	0	0	0	0	0	0	0	0	0	0	0	0	0	0	0	0	0	0	0	0	0	0
2	0.1.10	Fusobacteria	7e-06	0	0	0	0	0	0	0	0	0	0	0	0	0	0	0	0	0.000452	0	0	0	0	0	0	0	0	0	0	0	0	0	0	0	0	0	0	0	0	0	0.000227	0	0	0	0	0	0	0
3	0.1.10.1	Fusobacteriia	7e-06	0	0	0	0	0	0	0	0	0	0	0	0	0	0	0	0	0.000452	0	0	0	0	0	0	0	0	0	0	0	0	0	0	0	0	0	0	0	0	0	0.000227	0	0	0	0	0	0	0
4	0.1.10.1.1	Fusobacteriales	7e-06	0	0	0	0	0	0	0	0	0	0	0	0	0	0	0	0	0.000452	0	0	0	0	0	0	0	0	0	0	0	0	0	0	0	0	0	0	0	0	0	0.000227	0	0	0	0	0	0	0
5	0.1.10.1.1.1	Fusobacteriaceae	5e-06	0	0	0	0	0	0	0	0	0	0	0	0	0	0	0	0	0.000226	0	0	0	0	0	0	0	0	0	0	0	0	0	0	0	0	0	0	0	0	0	0.000227	0	0	0	0	0	0	0
6	0.1.10.1.1.1.1	Fusobacterium	5e-06	0	0	0	0	0	0	0	0	0	0	0	0	0	0	0	0	0.000226	0	0	0	0	0	0	0	0	0	0	0	0	0	0	0	0	0	0	0	0	0	0.000227	0	0	0	0	0	0	0
5	0.1.10.1.1.2	Leptotrichiaceae	2e-06	0	0	0	0	0	0	0	0	0	0	0	0	0	0	0	0	0.000226	0	0	0	0	0	0	0	0	0	0	0	0	0	0	0	0	0	0	0	0	0	0	0	0	0	0	0	0	0
6	0.1.10.1.1.2.1	Leptotrichiaceae_unclassified	2e-06	0	0	0	0	0	0	0	0	0	0	0	0	0	0	0	0	0.000226	0	0	0	0	0	0	0	0	0	0	0	0	0	0	0	0	0	0	0	0	0	0	0	0	0	0	0	0	0
2	0.1.11	Halanaerobiaeota	5e-06	0	0	0	0.000221	0	0	0	0.000226	0	0	0	0	0	0	0	0	0	0	0	0	0	0	0	0	0	0	0	0	0	0	0	0	0	0	0	0	0	0	0	0	0	0	0	0	0	0
3	0.1.11.1	Halanaerobiia	5e-06	0	0	0	0.000221	0	0	0	0.000226	0	0	0	0	0	0	0	0	0	0	0	0	0	0	0	0	0	0	0	0	0	0	0	0	0	0	0	0	0	0	0	0	0	0	0	0	0	0
4	0.1.11.1.1	Halanaerobiales	5e-06	0	0	0	0.000221	0	0	0	0.000226	0	0	0	0	0	0	0	0	0	0	0	0	0	0	0	0	0	0	0	0	0	0	0	0	0	0	0	0	0	0	0	0	0	0	0	0	0	0
5	0.1.11.1.1.1	Halanaerobiaceae	5e-06	0	0	0	0.000221	0	0	0	0.000226	0	0	0	0	0	0	0	0	0	0	0	0	0	0	0	0	0	0	0	0	0	0	0	0	0	0	0	0	0	0	0	0	0	0	0	0	0	0
6	0.1.11.1.1.1.1	Halocella	5e-06	0	0	0	0.000221	0	0	0	0.000226	0	0	0	0	0	0	0	0	0	0	0	0	0	0	0	0	0	0	0	0	0	0	0	0	0	0	0	0	0	0	0	0	0	0	0	0	0	0
2	0.1.12	Kiritimatiellaeota	0.002273	0.002997	0.002857	0.003097	0	0.000225	0.001354	0.001145	0.001584	0.003788	0.001334	0.000221	0.000903	0.0009	0.003691	0.001547	0.001815	0.000679	0.000222	0.001111	0.00517	0.001105	0.000669	0.001567	0.001559	0.002684	0.000227	0	0.003547	0.001129	0.001123	0.000672	0.001997	0.000221	0.000672	0.00089	0.001344	0.000225	0.00046	0.002044	0.001414	0.000674	0.002268	0.000224	0.002039	0.001354	0.004489
3	0.1.12.1	Kiritimatiellae	0.002273	0.002997	0.002857	0.003097	0	0.000225	0.001354	0.001145	0.001584	0.003788	0.001334	0.000221	0.000903	0.0009	0.003691	0.001547	0.001815	0.000679	0.000222	0.001111	0.00517	0.001105	0.000669	0.001567	0.001559	0.002684	0.000227	0	0.003547	0.001129	0.001123	0.000672	0.001997	0.000221	0.000672	0.00089	0.001344	0.000225	0.00046	0.002044	0.001414	0.000674	0.002268	0.000224	0.002039	0.001354	0.004489
4	0.1.12.1.1	Kiritimatiellae_unclassified	3.2e-05	0.000231	0	0	0	0	0	0	0	0.000223	0	0	0	0	0	0	0	0	0	0.000222	0	0	0	0	0	0	0	0	0.000222	0	0	0	0	0	0	0	0	0	0	0	0	0	0.000227	0	0	0	0
5	0.1.12.1.1.1	Kiritimatiellae_unclassified	3.2e-05	0.000231	0	0	0	0	0	0	0	0.000223	0	0	0	0	0	0	0	0	0	0.000222	0	0	0	0	0	0	0	0	0.000222	0	0	0	0	0	0	0	0	0	0	0	0	0	0.000227	0	0	0	0
6	0.1.12.1.1.1.1	Kiritimatiellae_unclassified	3.2e-05	0.000231	0	0	0	0	0	0	0	0.000223	0	0	0	0	0	0	0	0	0	0.000222	0	0	0	0	0	0	0	0	0.000222	0	0	0	0	0	0	0	0	0	0	0	0	0	0.000227	0	0	0	0
4	0.1.12.1.2	WCHB1-41	0.002242	0.002767	0.002857	0.003097	0	0.000225	0.001354	0.001145	0.001584	0.003565	0.001334	0.000221	0.000903	0.0009	0.003691	0.001547	0.001815	0.000679	0.000222	0.000888	0.00517	0.001105	0.000669	0.001567	0.001559	0.002684	0.000227	0	0.003325	0.001129	0.001123	0.000672	0.001997	0.000221	0.000672	0.00089	0.001344	0.000225	0.00046	0.002044	0.001414	0.000674	0.002041	0.000224	0.002039	0.001354	0.004489
5	0.1.12.1.2.1	WCHB1-41_fa	0.002242	0.002767	0.002857	0.003097	0	0.000225	0.001354	0.001145	0.001584	0.003565	0.001334	0.000221	0.000903	0.0009	0.003691	0.001547	0.001815	0.000679	0.000222	0.000888	0.00517	0.001105	0.000669	0.001567	0.001559	0.002684	0.000227	0	0.003325	0.001129	0.001123	0.000672	0.001997	0.000221	0.000672	0.00089	0.001344	0.000225	0.00046	0.002044	0.001414	0.000674	0.002041	0.000224	0.002039	0.001354	0.004489
6	0.1.12.1.2.1.1	WCHB1-41_ge	0.002242	0.002767	0.002857	0.003097	0	0.000225	0.001354	0.001145	0.001584	0.003565	0.001334	0.000221	0.000903	0.0009	0.003691	0.001547	0.001815	0.000679	0.000222	0.000888	0.00517	0.001105	0.000669	0.001567	0.001559	0.002684	0.000227	0	0.003325	0.001129	0.001123	0.000672	0.001997	0.000221	0.000672	0.00089	0.001344	0.000225	0.00046	0.002044	0.001414	0.000674	0.002041	0.000224	0.002039	0.001354	0.004489
2	0.1.13	Lentisphaerae	0.002001	0.001614	0.000439	0.002212	0	0	0.000451	0	0.000453	0.00156	0	0.000883	0.00158	0.00045	0.000923	0.000442	0.001815	0.000679	0	0	0.002922	0.000442	0	0.000895	0.002005	0.001118	0.000681	0.002015	0.000887	0.000226	0.000225	0	0.001775	0	0	0.000667	0.00112	0.001572	0.00023	0.002271	0.000236	0.000225	0	0	0.00136	0.000226	0.000449
3	0.1.13.1	Lentisphaerae_unclassified	2.3e-05	0	0	0	0	0	0	0	0	0	0	0	0	0	0	0	0	0	0	0	0.000225	0	0	0	0	0	0	0	0	0	0	0	0	0	0	0	0	0	0	0	0	0	0	0	0	0	0
4	0.1.13.1.1	Lentisphaerae_unclassified	2.3e-05	0	0	0	0	0	0	0	0	0	0	0	0	0	0	0	0	0	0	0	0.000225	0	0	0	0	0	0	0	0	0	0	0	0	0	0	0	0	0	0	0	0	0	0	0	0	0	0
5	0.1.13.1.1.1	Lentisphaerae_unclassified	2.3e-05	0	0	0	0	0	0	0	0	0	0	0	0	0	0	0	0	0	0	0	0.000225	0	0	0	0	0	0	0	0	0	0	0	0	0	0	0	0	0	0	0	0	0	0	0	0	0	0
6	0.1.13.1.1.1.1	Lentisphaerae_unclassified	2.3e-05	0	0	0	0	0	0	0	0	0	0	0	0	0	0	0	0	0	0	0	0.000225	0	0	0	0	0	0	0	0	0	0	0	0	0	0	0	0	0	0	0	0	0	0	0	0	0	0
3	0.1.13.2	Lentisphaeria	0.001926	0.001614	0	0.001991	0	0	0.000451	0	0.000453	0.00156	0	0.000883	0.00158	0.00045	0.000692	0.000442	0.001815	0.000679	0	0	0.002697	0.000442	0	0.000672	0.001782	0.001118	0.000681	0.002015	0.000887	0.000226	0.000225	0	0.001775	0	0	0.000667	0.00112	0.001572	0.00023	0.002271	0.000236	0.000225	0	0	0.00136	0	0.000449
4	0.1.13.2.1	Lentisphaeria_unclassified	6.8e-05	0.000231	0	0.000221	0	0	0	0	0	0	0	0	0	0	0	0	0	0	0	0	0	0	0	0	0.000223	0	0	0	0	0	0	0	0.000222	0	0	0	0.000224	0	0	0	0	0	0	0	0.000227	0	0
5	0.1.13.2.1.1	Lentisphaeria_unclassified	6.8e-05	0.000231	0	0.000221	0	0	0	0	0	0	0	0	0	0	0	0	0	0	0	0	0	0	0	0	0.000223	0	0	0	0	0	0	0	0.000222	0	0	0	0.000224	0	0	0	0	0	0	0	0.000227	0	0
6	0.1.13.2.1.1.1	Lentisphaeria_unclassified	6.8e-05	0.000231	0	0.000221	0	0	0	0	0	0	0	0	0	0	0	0	0	0	0	0	0	0	0	0	0.000223	0	0	0	0	0	0	0	0.000222	0	0	0	0.000224	0	0	0	0	0	0	0	0.000227	0	0
4	0.1.13.2.2	Victivallales	0.001858	0.001383	0	0.00177	0	0	0.000451	0	0.000453	0.00156	0	0.000883	0.00158	0.00045	0.000692	0.000442	0.001815	0.000679	0	0	0.002697	0.000442	0	0.000672	0.001559	0.001118	0.000681	0.002015	0.000887	0.000226	0.000225	0	0.001553	0	0	0.000667	0.000896	0.001572	0.00023	0.002271	0.000236	0.000225	0	0	0.001133	0	0.000449
5	0.1.13.2.2.1	Victivallaceae	0.001163	0.001153	0	0.001106	0	0	0.000226	0	0.000226	0.00156	0	0.000442	0.000903	0.000225	0.000461	0.000442	0.001134	0.000452	0	0	0.001349	0.000221	0	0.000448	0.001114	0.000671	0.000681	0.000672	0.000222	0.000226	0.000225	0	0.000888	0	0	0.000667	0.000672	0.000898	0.00023	0.001362	0.000236	0.000225	0	0	0.000453	0	0.000224
6	0.1.13.2.2.1.1	Victivallaceae_ge	0.00102	0.001153	0	0.000885	0	0	0.000226	0	0.000226	0.001337	0	0.000442	0.000903	0.000225	0.000461	0.000442	0.001134	0.000226	0	0	0.001349	0.000221	0	0.000448	0.000891	0.000671	0.000681	0.000224	0	0.000226	0.000225	0	0.000888	0	0	0.000667	0.000672	0.000898	0.00023	0.001135	0.000236	0.000225	0	0	0.000453	0	0.000224
6	0.1.13.2.2.1.2	Victivallaceae_unclassified	0.000143	0	0	0.000221	0	0	0	0	0	0.000223	0	0	0	0	0	0	0	0.000226	0	0	0	0	0	0	0.000223	0	0	0.000448	0.000222	0	0	0	0	0	0	0	0	0	0	0.000227	0	0	0	0	0	0	0
5	0.1.13.2.2.2	Victivallales_fa	1.1e-05	0.000231	0	0	0	0	0	0	0	0	0	0	0	0	0	0	0	0	0	0	0	0	0	0	0	0	0	0	0	0	0	0	0	0	0	0	0	0	0	0	0	0	0	0	0	0	0
6	0.1.13.2.2.2.1	Victivallales_ge	1.1e-05	0.000231	0	0	0	0	0	0	0	0	0	0	0	0	0	0	0	0	0	0	0	0	0	0	0	0	0	0	0	0	0	0	0	0	0	0	0	0	0	0	0	0	0	0	0	0	0
5	0.1.13.2.2.3	Victivallales_unclassified	0.000434	0	0	0.000664	0	0	0.000226	0	0	0	0	0.000442	0.000677	0	0	0	0.000454	0.000226	0	0	0.001349	0.000221	0	0.000224	0.000223	0.000224	0	0.000896	0.000443	0	0	0	0.000222	0	0	0	0	0.000449	0	0.000454	0	0	0	0	0.00068	0	0
6	0.1.13.2.2.3.1	Victivallales_unclassified	0.000434	0	0	0.000664	0	0	0.000226	0	0	0	0	0.000442	0.000677	0	0	0	0.000454	0.000226	0	0	0.001349	0.000221	0	0.000224	0.000223	0.000224	0	0.000896	0.000443	0	0	0	0.000222	0	0	0	0	0.000449	0	0.000454	0	0	0	0	0.00068	0	0
5	0.1.13.2.2.4	vadinBE97	0.00025	0	0	0	0	0	0	0	0.000226	0	0	0	0	0.000225	0.000231	0	0.000227	0	0	0	0	0	0	0	0.000223	0.000224	0	0.000448	0.000222	0	0	0	0.000444	0	0	0	0.000224	0.000225	0	0.000454	0	0	0	0	0	0	0.000224
6	0.1.13.2.2.4.1	vadinBE97_ge	0.00025	0	0	0	0	0	0	0	0.000226	0	0	0	0	0.000225	0.000231	0	0.000227	0	0	0	0	0	0	0	0.000223	0.000224	0	0.000448	0.000222	0	0	0	0.000444	0	0	0	0.000224	0.000225	0	0.000454	0	0	0	0	0	0	0.000224
3	0.1.13.3	Oligosphaeria	5.2e-05	0	0.000439	0.000221	0	0	0	0	0	0	0	0	0	0	0.000231	0	0	0	0	0	0	0	0	0.000224	0.000223	0	0	0	0	0	0	0	0	0	0	0	0	0	0	0	0	0	0	0	0	0.000226	0
4	0.1.13.3.1	Oligosphaerales	5.2e-05	0	0.000439	0.000221	0	0	0	0	0	0	0	0	0	0	0.000231	0	0	0	0	0	0	0	0	0.000224	0.000223	0	0	0	0	0	0	0	0	0	0	0	0	0	0	0	0	0	0	0	0	0.000226	0
5	0.1.13.3.1.1	Oligosphaeraceae	5.2e-05	0	0.000439	0.000221	0	0	0	0	0	0	0	0	0	0	0.000231	0	0	0	0	0	0	0	0	0.000224	0.000223	0	0	0	0	0	0	0	0	0	0	0	0	0	0	0	0	0	0	0	0	0.000226	0
6	0.1.13.3.1.1.1	Oligosphaeraceae_unclassified	1.1e-05	0	0	0.000221	0	0	0	0	0	0	0	0	0	0	0	0	0	0	0	0	0	0	0	0	0	0	0	0	0	0	0	0	0	0	0	0	0	0	0	0	0	0	0	0	0	0	0
6	0.1.13.3.1.1.2	Z20	2.7e-05	0	0.00022	0	0	0	0	0	0	0	0	0	0	0	0	0	0	0	0	0	0	0	0	0.000224	0	0	0	0	0	0	0	0	0	0	0	0	0	0	0	0	0	0	0	0	0	0.000226	0
6	0.1.13.3.1.1.3	horsej-a03	1.4e-05	0	0.00022	0	0	0	0	0	0	0	0	0	0	0	0.000231	0	0	0	0	0	0	0	0	0	0.000223	0	0	0	0	0	0	0	0	0	0	0	0	0	0	0	0	0	0	0	0	0	0
2	0.1.14	Patescibacteria	0.003068	0.002075	0.003955	0.00177	0.010394	0.006743	0.002031	0.002749	0.002489	0.009581	0.004002	0.003311	0.002032	0.002925	0.003691	0.002874	0.002722	0.004751	0.005332	0.006442	0.003147	0.002653	0.00379	0.003358	0.003119	0.000895	0.003858	0.001791	0.00266	0.003613	0.004717	0.005373	0.001997	0.004651	0.003359	0.004449	0.002017	0.004266	0.0023	0.002044	0.001414	0.004046	0.01134	0.00403	0.002266	0.004513	0.004714
3	0.1.14.1	Saccharimonadia	0.003068	0.002075	0.003955	0.00177	0.010394	0.006743	0.002031	0.002749	0.002489	0.009581	0.004002	0.003311	0.002032	0.002925	0.003691	0.002874	0.002722	0.004751	0.005332	0.006442	0.003147	0.002653	0.00379	0.003358	0.003119	0.000895	0.003858	0.001791	0.00266	0.003613	0.004717	0.005373	0.001997	0.004651	0.003359	0.004449	0.002017	0.004266	0.0023	0.002044	0.001414	0.004046	0.01134	0.00403	0.002266	0.004513	0.004714
4	0.1.14.1.1	Saccharimonadales	0.003068	0.002075	0.003955	0.00177	0.010394	0.006743	0.002031	0.002749	0.002489	0.009581	0.004002	0.003311	0.002032	0.002925	0.003691	0.002874	0.002722	0.004751	0.005332	0.006442	0.003147	0.002653	0.00379	0.003358	0.003119	0.000895	0.003858	0.001791	0.00266	0.003613	0.004717	0.005373	0.001997	0.004651	0.003359	0.004449	0.002017	0.004266	0.0023	0.002044	0.001414	0.004046	0.01134	0.00403	0.002266	0.004513	0.004714
5	0.1.14.1.1.1	Saccharimonadaceae	0.003059	0.002075	0.003955	0.00177	0.010394	0.006743	0.002031	0.002749	0.002489	0.009581	0.004002	0.003311	0.002032	0.002925	0.003691	0.002874	0.002722	0.004751	0.005332	0.006442	0.003147	0.002653	0.003567	0.003358	0.003119	0.000895	0.003858	0.001791	0.00266	0.003613	0.004717	0.005373	0.001997	0.004651	0.003359	0.004449	0.002017	0.004266	0.0023	0.001817	0.001414	0.004046	0.01134	0.00403	0.002266	0.004513	0.004489
6	0.1.14.1.1.1.1	Candidatus_Saccharimonas	0.003052	0.002075	0.003955	0.00177	0.010172	0.006743	0.002031	0.002749	0.002489	0.009581	0.004002	0.003311	0.002032	0.002925	0.003691	0.002874	0.002722	0.004751	0.005332	0.006219	0.003147	0.002653	0.003567	0.003358	0.003119	0.000895	0.003858	0.001791	0.00266	0.003613	0.004717	0.005373	0.001997	0.004651	0.003359	0.004449	0.002017	0.004266	0.0023	0.001817	0.001414	0.004046	0.01134	0.003806	0.002266	0.004513	0.004489
6	0.1.14.1.1.1.2	Saccharimonadaceae_ge	2e-06	0	0	0	0	0	0	0	0	0	0	0	0	0	0	0	0	0	0	0	0	0	0	0	0	0	0	0	0	0	0	0	0	0	0	0	0	0	0	0	0	0	0	0.000224	0	0	0
6	0.1.14.1.1.1.3	Saccharimonadaceae_unclassified	5e-06	0	0	0	0.000221	0	0	0	0	0	0	0	0	0	0	0	0	0	0	0.000222	0	0	0	0	0	0	0	0	0	0	0	0	0	0	0	0	0	0	0	0	0	0	0	0	0	0	0
5	0.1.14.1.1.2	Saccharimonadales_fa	9e-06	0	0	0	0	0	0	0	0	0	0	0	0	0	0	0	0	0	0	0	0	0	0.000223	0	0	0	0	0	0	0	0	0	0	0	0	0	0	0	0	0.000227	0	0	0	0	0	0	0.000224
6	0.1.14.1.1.2.1	Saccharimonadales_ge	9e-06	0	0	0	0	0	0	0	0	0	0	0	0	0	0	0	0	0	0	0	0	0	0.000223	0	0	0	0	0	0	0	0	0	0	0	0	0	0	0	0	0.000227	0	0	0	0	0	0	0.000224
2	0.1.15	Planctomycetes	2e-05	0	0	0	0	0	0	0	0	0	0	0	0	0.000225	0	0	0	0	0	0	0	0	0	0	0	0	0	0	0	0	0	0	0	0	0	0.000222	0	0.000225	0	0	0	0.000225	0	0	0	0	0
3	0.1.15.1	Planctomycetacia	2e-05	0	0	0	0	0	0	0	0	0	0	0	0	0.000225	0	0	0	0	0	0	0	0	0	0	0	0	0	0	0	0	0	0	0	0	0	0.000222	0	0.000225	0	0	0	0.000225	0	0	0	0	0
4	0.1.15.1.1	Pirellulales	2e-05	0	0	0	0	0	0	0	0	0	0	0	0	0.000225	0	0	0	0	0	0	0	0	0	0	0	0	0	0	0	0	0	0	0	0	0	0.000222	0	0.000225	0	0	0	0.000225	0	0	0	0	0
5	0.1.15.1.1.1	Pirellulaceae	2e-05	0	0	0	0	0	0	0	0	0	0	0	0	0.000225	0	0	0	0	0	0	0	0	0	0	0	0	0	0	0	0	0	0	0	0	0	0.000222	0	0.000225	0	0	0	0.000225	0	0	0	0	0
6	0.1.15.1.1.1.1	CPla-4_termite_group	2e-05	0	0	0	0	0	0	0	0	0	0	0	0	0.000225	0	0	0	0	0	0	0	0	0	0	0	0	0	0	0	0	0	0	0	0	0	0.000222	0	0.000225	0	0	0	0.000225	0	0	0	0	0
2	0.1.16	Proteobacteria	0.008315	0.007609	0.006372	0.010177	0.003981	0.004046	0.011058	0.006184	0.004073	0.01025	0.00289	0.007947	0.008578	0.005174	0.010381	0.004421	0.010889	0.011538	0.003555	0.001999	0.012812	0.002653	0.003567	0.006492	0.009133	0.008052	0.009305	0.010972	0.010641	0.004517	0.004492	0.003134	0.007989	0.004208	0.00112	0.007786	0.007842	0.009879	0.006671	0.010899	0.0033	0.004945	0.009072	0.003806	0.009517	0.00361	0.007856
3	0.1.16.1	Alphaproteobacteria	0.001733	0.001845	0.000879	0.003319	0.001327	0.001349	0.00316	0.001374	0.000453	0.001337	0.000667	0.002208	0.002483	0.0009	0.001384	0.000884	0.003403	0.002036	0.001111	0.000666	0.001124	0.000884	0.001337	0.000672	0.002228	0.001118	0.000908	0.002463	0.001773	0.001129	0.001797	0.000895	0.00111	0.001329	0.00112	0.000222	0.000896	0.002021	0.00092	0.001589	0.001178	0.000674	0.002722	0.001567	0.00136	0.001128	0.001571
4	0.1.16.1.1	Acetobacterales	9e-06	0	0	0	0	0	0	0	0	0	0	0	0	0.000225	0	0	0.000227	0	0	0	0	0	0	0	0	0	0	0	0	0	0	0	0	0	0	0	0	0	0	0	0	0.000225	0	0	0	0	0
5	0.1.16.1.1.1	Acetobacteraceae	9e-06	0	0	0	0	0	0	0	0	0	0	0	0	0.000225	0	0	0.000227	0	0	0	0	0	0	0	0	0	0	0	0	0	0	0	0	0	0	0	0	0	0	0	0	0.000225	0	0	0	0	0
6	0.1.16.1.1.1.1	Acetobacteraceae_unclassified	5e-06	0	0	0	0	0	0	0	0	0	0	0	0	0	0	0	0	0	0	0	0	0	0	0	0	0	0	0	0	0	0	0	0	0	0	0	0	0	0	0	0	0.000225	0	0	0	0	0
6	0.1.16.1.1.1.2	Acidiphilium	2e-06	0	0	0	0	0	0	0	0	0	0	0	0	0	0	0	0.000227	0	0	0	0	0	0	0	0	0	0	0	0	0	0	0	0	0	0	0	0	0	0	0	0	0	0	0	0	0	0
6	0.1.16.1.1.1.3	Belnapia	2e-06	0	0	0	0	0	0	0	0	0	0	0	0	0.000225	0	0	0	0	0	0	0	0	0	0	0	0	0	0	0	0	0	0	0	0	0	0	0	0	0	0	0	0	0	0	0	0	0
4	0.1.16.1.2	Alphaproteobacteria_unclassified	0.000332	0.000692	0.000439	0.000664	0	0	0.000226	0	0	0	0.000667	0.000442	0.000903	0	0	0	0	0.000226	0	0	0	0.000221	0.000223	0	0.000446	0.000224	0	0.000224	0	0.000452	0.000225	0	0	0.000443	0.000448	0	0.000224	0.000449	0	0.000454	0.000236	0	0.000454	0.000672	0	0.000226	0.000224
5	0.1.16.1.2.1	Alphaproteobacteria_unclassified	0.000332	0.000692	0.000439	0.000664	0	0	0.000226	0	0	0	0.000667	0.000442	0.000903	0	0	0	0	0.000226	0	0	0	0.000221	0.000223	0	0.000446	0.000224	0	0.000224	0	0.000452	0.000225	0	0	0.000443	0.000448	0	0.000224	0.000449	0	0.000454	0.000236	0	0.000454	0.000672	0	0.000226	0.000224
6	0.1.16.1.2.1.1	Alphaproteobacteria_unclassified	0.000332	0.000692	0.000439	0.000664	0	0	0.000226	0	0	0	0.000667	0.000442	0.000903	0	0	0	0	0.000226	0	0	0	0.000221	0.000223	0	0.000446	0.000224	0	0.000224	0	0.000452	0.000225	0	0	0.000443	0.000448	0	0.000224	0.000449	0	0.000454	0.000236	0	0.000454	0.000672	0	0.000226	0.000224
4	0.1.16.1.3	Rhizobiales	0.00035	0.000231	0.000439	0.000221	0.000885	0.001349	0.000226	0.000916	0.000226	0	0	0.000662	0	0.00045	0.000692	0.000442	0.000681	0.000905	0.000444	0.000222	0.00045	0.000221	0.000446	0.000224	0.000891	0	0.000227	0.000224	0	0.000452	0.000449	0.000224	0.000666	0.000664	0.000224	0	0.000224	0.000449	0	0.000454	0.000471	0.000225	0.000907	0.000895	0.000453	0.000226	0.000224
5	0.1.16.1.3.1	Beijerinckiaceae	3.4e-05	0	0	0	0.000442	0	0	0	0	0	0	0	0	0	0	0	0	0	0	0.000222	0	0	0	0	0.000223	0	0	0	0	0	0.000225	0	0	0.000443	0	0	0	0	0	0	0.000236	0	0.000227	0	0	0	0
6	0.1.16.1.3.1.1	Beijerinckiaceae_unclassified	1.4e-05	0	0	0	0	0	0	0	0	0	0	0	0	0	0	0	0	0	0	0.000222	0	0	0	0	0.000223	0	0	0	0	0	0.000225	0	0	0.000221	0	0	0	0	0	0	0.000236	0	0	0	0	0	0
6	0.1.16.1.3.1.2	Bosea	2e-06	0	0	0	0	0	0	0	0	0	0	0	0	0	0	0	0	0	0	0	0	0	0	0	0	0	0	0	0	0	0	0	0	0	0	0	0	0	0	0	0	0	0.000227	0	0	0	0
6	0.1.16.1.3.1.3	Methylobacterium	1.8e-05	0	0	0	0.000442	0	0	0	0	0	0	0	0	0	0	0	0	0	0	0	0	0	0	0	0	0	0	0	0	0	0	0	0	0.000221	0	0	0	0	0	0	0	0	0	0	0	0	0
5	0.1.16.1.3.2	Devosiaceae	1.8e-05	0	0	0	0	0	0	0	0	0	0	0.000221	0	0	0	0	0	0	0	0	0.000225	0.000221	0	0	0	0	0	0	0	0	0	0	0	0	0	0	0.000224	0	0	0	0	0	0	0	0.000227	0	0
6	0.1.16.1.3.2.1	Devosia	1.6e-05	0	0	0	0	0	0	0	0	0	0	0.000221	0	0	0	0	0	0	0	0	0	0.000221	0	0	0	0	0	0	0	0	0	0	0	0	0	0	0.000224	0	0	0	0	0	0	0	0.000227	0	0
6	0.1.16.1.3.2.2	Devosiaceae_unclassified	2e-06	0	0	0	0	0	0	0	0	0	0	0	0	0	0	0	0	0	0	0	0.000225	0	0	0	0	0	0	0	0	0	0	0	0	0	0	0	0	0	0	0	0	0	0	0	0	0	0
5	0.1.16.1.3.3	Methylopilaceae	2e-06	0	0	0	0	0	0	0	0	0	0	0	0	0	0	0	0	0	0	0	0	0	0	0	0	0	0	0	0	0	0	0	0	0	0	0	0	0	0	0	0	0	0	0	0	0	0
6	0.1.16.1.3.3.1	Methylopila	2e-06	0	0	0	0	0	0	0	0	0	0	0	0	0	0	0	0	0	0	0	0	0	0	0	0	0	0	0	0	0	0	0	0	0	0	0	0	0	0	0	0	0	0	0	0	0	0
5	0.1.16.1.3.4	Rhizobiaceae	0.000243	0.000231	0.000439	0.000221	0.000442	0.001349	0	0.000687	0.000226	0	0	0.000442	0	0.00045	0.000461	0	0.000681	0.000905	0.000444	0	0.000225	0	0.000223	0.000224	0.000668	0	0.000227	0	0	0.000226	0	0	0.000666	0.000221	0	0	0	0.000449	0	0.000454	0.000236	0.000225	0.00068	0.000895	0.000227	0.000226	0.000224
6	0.1.16.1.3.4.1	Aliihoeflea	9e-06	0	0	0	0	0.000225	0	0	0	0	0	0	0	0	0	0	0	0	0	0	0	0	0	0	0	0	0	0	0	0	0	0	0	0	0	0	0	0	0	0	0	0	0	0	0	0	0
6	0.1.16.1.3.4.2	Allorhizobium-Neorhizobium-Pararhizobium-Rhizobium	7e-05	0	0.00022	0	0	0.000225	0	0	0	0	0	0.000221	0	0	0.000231	0	0.000681	0.000452	0	0	0	0	0.000223	0	0.000223	0	0	0	0	0.000226	0	0	0	0	0	0	0	0.000449	0	0.000227	0.000236	0	0.000454	0.000224	0	0	0
6	0.1.16.1.3.4.3	Aureimonas	2.7e-05	0	0	0	0.000221	0.000225	0	0	0	0	0	0	0	0	0	0	0	0.000226	0.000222	0	0	0	0	0.000224	0	0	0	0	0	0	0	0	0	0.000221	0	0	0	0	0	0	0	0.000225	0	0	0	0	0
6	0.1.16.1.3.4.4	Mesorhizobium	2e-06	0	0	0	0	0	0	0	0	0	0	0	0	0	0	0	0	0	0	0	0	0	0	0	0	0	0	0	0	0	0	0	0	0	0	0	0	0	0	0	0	0	0	0	0	0	0
6	0.1.16.1.3.4.5	Phyllobacterium	2e-06	0	0	0	0	0	0	0	0	0	0	0	0	0	0	0	0	0	0	0	0	0	0	0	0	0	0	0	0	0	0	0	0	0	0	0	0	0	0	0	0	0	0	0	0	0	0
6	0.1.16.1.3.4.6	Pseudaminobacter	2e-06	0	0	0	0	0	0	0	0	0	0	0	0	0	0	0	0	0	0	0	0.000225	0	0	0	0	0	0	0	0	0	0	0	0	0	0	0	0	0	0	0	0	0	0	0	0	0	0
6	0.1.16.1.3.4.7	Rhizobiaceae_unclassified	0.000127	0.000231	0.00022	0.000221	0.000221	0.000674	0	0.000687	0.000226	0	0	0.000221	0	0.00045	0	0	0	0.000226	0.000222	0	0	0	0	0	0.000446	0	0.000227	0	0	0	0	0	0.000666	0	0	0	0	0	0	0.000227	0	0	0.000227	0.000672	0.000227	0.000226	0.000224
6	0.1.16.1.3.4.8	Shinella	2e-06	0	0	0	0	0	0	0	0	0	0	0	0	0	0.000231	0	0	0	0	0	0	0	0	0	0	0	0	0	0	0	0	0	0	0	0	0	0	0	0	0	0	0	0	0	0	0	0
5	0.1.16.1.3.5	Rhizobiales_unclassified	5e-05	0	0	0	0	0	0.000226	0.000229	0	0	0	0	0	0	0.000231	0.000442	0	0	0	0	0	0	0.000223	0	0	0	0	0.000224	0	0.000226	0.000225	0.000224	0	0	0.000224	0	0	0	0	0	0	0	0	0	0	0	0
6	0.1.16.1.3.5.1	Rhizobiales_unclassified	5e-05	0	0	0	0	0	0.000226	0.000229	0	0	0	0	0	0	0.000231	0.000442	0	0	0	0	0	0	0.000223	0	0	0	0	0.000224	0	0.000226	0.000225	0.000224	0	0	0.000224	0	0	0	0	0	0	0	0	0	0	0	0
5	0.1.16.1.3.6	Xanthobacteraceae	2e-06	0	0	0	0	0	0	0	0	0	0	0	0	0	0	0	0	0	0	0	0	0	0	0	0	0	0	0	0	0	0	0	0	0	0	0	0	0	0	0	0	0	0	0	0	0	0
6	0.1.16.1.3.6.1	uncultured	2e-06	0	0	0	0	0	0	0	0	0	0	0	0	0	0	0	0	0	0	0	0	0	0	0	0	0	0	0	0	0	0	0	0	0	0	0	0	0	0	0	0	0	0	0	0	0	0
4	0.1.16.1.4	Rhodospirillales	0.001013	0.000692	0	0.002434	0.000442	0	0.002708	0.000458	0.000226	0.001337	0	0.001104	0.00158	0.000225	0.000692	0.000442	0.002495	0.000905	0.000444	0.000444	0.000674	0.000442	0.000669	0.000448	0.000668	0.000895	0.000681	0.002015	0.001773	0.000226	0.001123	0.000672	0.000444	0.000221	0.000448	0.000222	0.000448	0.001123	0.00092	0.000454	0.000471	0.000225	0.001134	0	0.000906	0.000677	0.001122
5	0.1.16.1.4.1	Rhodospirillales_unclassified	0.000184	0.000231	0	0.001106	0.000442	0	0.000903	0	0	0.000446	0	0	0.000226	0	0.000231	0	0	0	0.000222	0	0	0	0.000223	0	0	0.000224	0.000227	0.000896	0	0	0.000225	0.000448	0.000222	0	0.000224	0	0.000224	0.000225	0	0	0.000236	0	0.000227	0	0.000453	0.000451	0.000224
6	0.1.16.1.4.1.1	Rhodospirillales_unclassified	0.000184	0.000231	0	0.001106	0.000442	0	0.000903	0	0	0.000446	0	0	0.000226	0	0.000231	0	0	0	0.000222	0	0	0	0.000223	0	0	0.000224	0.000227	0.000896	0	0	0.000225	0.000448	0.000222	0	0.000224	0	0.000224	0.000225	0	0	0.000236	0	0.000227	0	0.000453	0.000451	0.000224
5	0.1.16.1.4.2	uncultured	0.000829	0.000461	0	0.001327	0	0	0.001805	0.000458	0.000226	0.000891	0	0.001104	0.001354	0.000225	0.000461	0.000442	0.002495	0.000905	0.000222	0.000444	0.000674	0.000442	0.000446	0.000448	0.000668	0.000671	0.000454	0.00112	0.001773	0.000226	0.000898	0.000224	0.000222	0.000221	0.000224	0.000222	0.000224	0.000898	0.00092	0.000454	0.000236	0.000225	0.000907	0	0.000453	0.000226	0.000898
6	0.1.16.1.4.2.1	uncultured_ge	0.000829	0.000461	0	0.001327	0	0	0.001805	0.000458	0.000226	0.000891	0	0.001104	0.001354	0.000225	0.000461	0.000442	0.002495	0.000905	0.000222	0.000444	0.000674	0.000442	0.000446	0.000448	0.000668	0.000671	0.000454	0.00112	0.001773	0.000226	0.000898	0.000224	0.000222	0.000221	0.000224	0.000222	0.000224	0.000898	0.00092	0.000454	0.000236	0.000225	0.000907	0	0.000453	0.000226	0.000898
4	0.1.16.1.5	Rickettsiales	2.7e-05	0.000231	0	0	0	0	0	0	0	0	0	0	0	0	0	0	0	0	0.000222	0	0	0	0	0	0.000223	0	0	0	0	0	0	0	0	0	0	0	0	0	0	0.000227	0	0	0.000227	0	0	0	0
5	0.1.16.1.5.1	Mitochondria	2e-06	0	0	0	0	0	0	0	0	0	0	0	0	0	0	0	0	0	0	0	0	0	0	0	0	0	0	0	0	0	0	0	0	0	0	0	0	0	0	0	0	0	0	0	0	0	0
6	0.1.16.1.5.1.1	Mitochondria_ge	2e-06	0	0	0	0	0	0	0	0	0	0	0	0	0	0	0	0	0	0	0	0	0	0	0	0	0	0	0	0	0	0	0	0	0	0	0	0	0	0	0	0	0	0	0	0	0	0
5	0.1.16.1.5.2	uncultured	2.5e-05	0.000231	0	0	0	0	0	0	0	0	0	0	0	0	0	0	0	0	0.000222	0	0	0	0	0	0.000223	0	0	0	0	0	0	0	0	0	0	0	0	0	0	0.000227	0	0	0.000227	0	0	0	0
6	0.1.16.1.5.2.1	uncultured_ge	2.5e-05	0.000231	0	0	0	0	0	0	0	0	0	0	0	0	0	0	0	0	0.000222	0	0	0	0	0	0.000223	0	0	0	0	0	0	0	0	0	0	0	0	0	0	0.000227	0	0	0.000227	0	0	0	0
4	0.1.16.1.6	Sphingomonadales	2e-06	0	0	0	0	0	0	0	0	0	0	0	0	0	0	0	0	0	0	0	0	0	0	0	0	0	0	0	0	0	0	0	0	0	0	0	0	0	0	0	0	0	0	0	0	0	0
5	0.1.16.1.6.1	Sphingomonadaceae	2e-06	0	0	0	0	0	0	0	0	0	0	0	0	0	0	0	0	0	0	0	0	0	0	0	0	0	0	0	0	0	0	0	0	0	0	0	0	0	0	0	0	0	0	0	0	0	0
6	0.1.16.1.6.1.1	Sphingomonadaceae_unclassified	2e-06	0	0	0	0	0	0	0	0	0	0	0	0	0	0	0	0	0	0	0	0	0	0	0	0	0	0	0	0	0	0	0	0	0	0	0	0	0	0	0	0	0	0	0	0	0	0
3	0.1.16.2	Deltaproteobacteria	0.004765	0.00392	0.003955	0.004425	0.001327	0.001573	0.006093	0.002978	0.002942	0.006016	0.001779	0.003091	0.002709	0.0027	0.007382	0.002431	0.005445	0.007466	0.001555	0.001111	0.009665	0.001327	0.001337	0.00291	0.00646	0.004921	0.007263	0.006941	0.007537	0.001581	0.001123	0.001567	0.005992	0.002436	0	0.006007	0.005826	0.004939	0.004141	0.007266	0.00165	0.003147	0.004763	0.001343	0.004985	0.001805	0.003816
4	0.1.16.2.1	Bradymonadales	0.000341	0.000461	0	0.000221	0	0	0.000451	0.000229	0	0.000668	0	0	0	0	0.003691	0.000221	0	0	0.000222	0	0.002472	0	0	0	0.000446	0	0.002043	0.000448	0.000443	0	0	0.000224	0	0	0	0.001112	0	0	0	0	0.000471	0	0.003175	0	0.000227	0.000226	0.000224
5	0.1.16.2.1.1	Bradymonadales_fa	0.000341	0.000461	0	0.000221	0	0	0.000451	0.000229	0	0.000668	0	0	0	0	0.003691	0.000221	0	0	0.000222	0	0.002472	0	0	0	0.000446	0	0.002043	0.000448	0.000443	0	0	0.000224	0	0	0	0.001112	0	0	0	0	0.000471	0	0.003175	0	0.000227	0.000226	0.000224
6	0.1.16.2.1.1.1	Bradymonadales_ge	0.000341	0.000461	0	0.000221	0	0	0.000451	0.000229	0	0.000668	0	0	0	0	0.003691	0.000221	0	0	0.000222	0	0.002472	0	0	0	0.000446	0	0.002043	0.000448	0.000443	0	0	0.000224	0	0	0	0.001112	0	0	0	0	0.000471	0	0.003175	0	0.000227	0.000226	0.000224
4	0.1.16.2.2	Deltaproteobacteria_unclassified	0.000341	0.000231	0	0	0	0	0	0	0.000453	0.000668	0.000445	0.000221	0.000451	0	0.000461	0	0	0.000452	0	0	0.000225	0.000221	0.000446	0.000448	0	0.000447	0.000454	0.000896	0.000222	0.000226	0.000225	0.000224	0.000444	0.000221	0	0.000222	0.000672	0.000449	0.00069	0.000454	0	0.000674	0.000227	0.000672	0	0	0.000224
5	0.1.16.2.2.1	Deltaproteobacteria_unclassified	0.000341	0.000231	0	0	0	0	0	0	0.000453	0.000668	0.000445	0.000221	0.000451	0	0.000461	0	0	0.000452	0	0	0.000225	0.000221	0.000446	0.000448	0	0.000447	0.000454	0.000896	0.000222	0.000226	0.000225	0.000224	0.000444	0.000221	0	0.000222	0.000672	0.000449	0.00069	0.000454	0	0.000674	0.000227	0.000672	0	0	0.000224
6	0.1.16.2.2.1.1	Deltaproteobacteria_unclassified	0.000341	0.000231	0	0	0	0	0	0	0.000453	0.000668	0.000445	0.000221	0.000451	0	0.000461	0	0	0.000452	0	0	0.000225	0.000221	0.000446	0.000448	0	0.000447	0.000454	0.000896	0.000222	0.000226	0.000225	0.000224	0.000444	0.000221	0	0.000222	0.000672	0.000449	0.00069	0.000454	0	0.000674	0.000227	0.000672	0	0	0.000224
4	0.1.16.2.3	Desulfovibrionales	0.004077	0.003228	0.003955	0.004204	0.001106	0.001573	0.005642	0.002749	0.002489	0.004679	0.001334	0.00287	0.002257	0.0027	0.00323	0.00221	0.005445	0.006787	0.001333	0.001111	0.006968	0.001105	0.000892	0.002463	0.006015	0.004473	0.004766	0.005598	0.006872	0.001355	0.000898	0.001119	0.005548	0.002215	0	0.004672	0.004929	0.00449	0.003451	0.006812	0.001178	0.002472	0.001361	0.000672	0.004759	0.001579	0.003367
5	0.1.16.2.3.1	Desulfovibrionaceae	0.00407	0.003228	0.003955	0.004204	0.001106	0.001573	0.005642	0.002749	0.002489	0.004679	0.001334	0.00287	0.002257	0.0027	0.00323	0.00221	0.005445	0.006787	0.001333	0.001111	0.006968	0.001105	0.000892	0.002463	0.006015	0.004473	0.004766	0.005598	0.006872	0.001355	0.000898	0.001119	0.005548	0.002215	0	0.004672	0.004929	0.00449	0.003451	0.006812	0.001178	0.002472	0.001361	0.000672	0.004759	0.001579	0.003367
6	0.1.16.2.3.1.1	Desulfovibrio	0.000154	0	0	0	0.000442	0.000225	0.000226	0	0.000679	0.000223	0	0	0	0	0	0.000221	0	0.000452	0.000222	0	0	0	0.000223	0.000224	0	0	0	0.000224	0.000222	0	0.000225	0.000224	0	0	0	0.000445	0.000224	0	0	0	0	0	0.000227	0.000224	0	0	0.000224
6	0.1.16.2.3.1.2	Desulfovibrionaceae_unclassified	0.003284	0.003228	0.003296	0.003319	0.000221	0.001349	0.004514	0.002519	0.001584	0.003788	0.000667	0.001987	0.001806	0.002475	0.002537	0.000884	0.004764	0.006109	0.000667	0.000888	0.006743	0.000884	0.000446	0.002239	0.004455	0.002684	0.003404	0.004926	0.005099	0.000903	0.000674	0.000895	0.004439	0.002215	0	0.004227	0.004257	0.003143	0.002761	0.006812	0.001178	0.002023	0.00068	0	0.003852	0.001128	0.002469
6	0.1.16.2.3.1.3	Mailhella	0.000631	0	0.000659	0.000885	0.000442	0	0.000903	0.000229	0.000226	0.000668	0.000667	0.000883	0.000451	0.000225	0.000692	0.001105	0.000681	0.000226	0.000444	0.000222	0.000225	0.000221	0.000223	0	0.001559	0.001789	0.001362	0.000448	0.001552	0.000452	0	0	0.00111	0	0	0	0.000448	0.001347	0.00069	0	0	0.00045	0.000454	0.000448	0.000906	0.000451	0.000673
5	0.1.16.2.3.2	Desulfovibrionales_unclassified	7e-06	0	0	0	0	0	0	0	0	0	0	0	0	0	0	0	0	0	0	0	0	0	0	0	0	0	0	0	0	0	0	0	0	0	0	0	0	0	0	0	0	0	0	0	0	0	0
6	0.1.16.2.3.2.1	Desulfovibrionales_unclassified	7e-06	0	0	0	0	0	0	0	0	0	0	0	0	0	0	0	0	0	0	0	0	0	0	0	0	0	0	0	0	0	0	0	0	0	0	0	0	0	0	0	0	0	0	0	0	0	0
4	0.1.16.2.4	Myxococcales	2e-06	0	0	0	0.000221	0	0	0	0	0	0	0	0	0	0	0	0	0	0	0	0	0	0	0	0	0	0	0	0	0	0	0	0	0	0	0	0	0	0	0	0	0	0	0	0	0	0
5	0.1.16.2.4.1	Archangiaceae	2e-06	0	0	0	0.000221	0	0	0	0	0	0	0	0	0	0	0	0	0	0	0	0	0	0	0	0	0	0	0	0	0	0	0	0	0	0	0	0	0	0	0	0	0	0	0	0	0	0
6	0.1.16.2.4.1.1	Archangiaceae_unclassified	2e-06	0	0	0	0.000221	0	0	0	0	0	0	0	0	0	0	0	0	0	0	0	0	0	0	0	0	0	0	0	0	0	0	0	0	0	0	0	0	0	0	0	0	0	0	0	0	0	0
4	0.1.16.2.5	Oligoflexales	5e-06	0	0	0	0	0	0	0	0	0	0	0	0	0	0	0	0	0.000226	0	0	0	0	0	0	0	0	0	0	0	0	0	0	0	0	0	0	0.000224	0	0	0	0	0	0	0	0	0	0
5	0.1.16.2.5.1	0319-6G20	2e-06	0	0	0	0	0	0	0	0	0	0	0	0	0	0	0	0	0.000226	0	0	0	0	0	0	0	0	0	0	0	0	0	0	0	0	0	0	0	0	0	0	0	0	0	0	0	0	0
6	0.1.16.2.5.1.1	0319-6G20_ge	2e-06	0	0	0	0	0	0	0	0	0	0	0	0	0	0	0	0	0.000226	0	0	0	0	0	0	0	0	0	0	0	0	0	0	0	0	0	0	0	0	0	0	0	0	0	0	0	0	0
5	0.1.16.2.5.2	Oligoflexaceae	2e-06	0	0	0	0	0	0	0	0	0	0	0	0	0	0	0	0	0	0	0	0	0	0	0	0	0	0	0	0	0	0	0	0	0	0	0	0.000224	0	0	0	0	0	0	0	0	0	0
6	0.1.16.2.5.2.1	Oligoflexus	2e-06	0	0	0	0	0	0	0	0	0	0	0	0	0	0	0	0	0	0	0	0	0	0	0	0	0	0	0	0	0	0	0	0	0	0	0	0.000224	0	0	0	0	0	0	0	0	0	0
3	0.1.16.3	Gammaproteobacteria	0.000656	0.000231	0.001099	0.000885	0.000221	0.00045	0.000677	0.001145	0.000226	0.001337	0.000222	0.002208	0.00158	0.000675	0.000923	0.000442	0.000681	0.001357	0.000667	0	0.000899	0.000442	0.000892	0.000672	0.000223	0.000224	0.000681	0.000448	0.000222	0.000452	0.000449	0.000672	0.000444	0.000221	0	0.00089	0.000224	0.001572	0.00092	0.001589	0	0.00045	0.000907	0.000448	0.001133	0	0.001571
4	0.1.16.3.1	Aeromonadales	3e-05	0	0	0	0.000221	0.000225	0	0	0	0.000668	0	0	0	0	0.000231	0	0	0	0.000222	0	0	0	0	0	0	0	0	0	0.000222	0	0	0	0	0	0	0	0	0	0	0	0	0	0.000227	0	0	0	0
5	0.1.16.3.1.1	Succinivibrionaceae	3e-05	0	0	0	0.000221	0.000225	0	0	0	0.000668	0	0	0	0	0.000231	0	0	0	0.000222	0	0	0	0	0	0	0	0	0	0.000222	0	0	0	0	0	0	0	0	0	0	0	0	0	0.000227	0	0	0	0
6	0.1.16.3.1.1.1	Anaerobiospirillum	5e-06	0	0	0	0	0	0	0	0	0	0	0	0	0	0.000231	0	0	0	0	0	0	0	0	0	0	0	0	0	0	0	0	0	0	0	0	0	0	0	0	0	0	0	0	0	0	0	0
6	0.1.16.3.1.1.2	Succinivibrio	1.4e-05	0	0	0	0.000221	0	0	0	0	0.000668	0	0	0	0	0	0	0	0	0.000222	0	0	0	0	0	0	0	0	0	0	0	0	0	0	0	0	0	0	0	0	0	0	0	0.000227	0	0	0	0
6	0.1.16.3.1.1.3	uncultured	1.1e-05	0	0	0	0	0.000225	0	0	0	0	0	0	0	0	0	0	0	0	0	0	0	0	0	0	0	0	0	0	0.000222	0	0	0	0	0	0	0	0	0	0	0	0	0	0	0	0	0	0
4	0.1.16.3.2	Betaproteobacteriales	0.000527	0.000231	0.001099	0.000885	0	0.000225	0.000677	0.001145	0.000226	0.000668	0.000222	0.001987	0.00158	0.00045	0.000231	0.000442	0.000681	0.001131	0.000222	0	0.00045	0.000221	0.000892	0.000672	0.000223	0.000224	0.000681	0.000448	0	0.000452	0.000225	0.000672	0.000444	0.000221	0	0.00089	0.000224	0.000898	0.00092	0.001589	0	0.00045	0.00068	0.000224	0.000906	0	0.000898
5	0.1.16.3.2.1	Betaproteobacteriales_unclassified	9.1e-05	0.000231	0	0	0	0.000225	0	0.000458	0	0	0.000222	0	0.000903	0.000225	0	0.000221	0	0.000226	0.000222	0	0.000225	0	0.000446	0	0.000223	0	0	0	0	0.000226	0.000225	0.000224	0.000222	0	0	0.000445	0	0	0	0	0	0	0.00068	0	0.000227	0	0
6	0.1.16.3.2.1.1	Betaproteobacteriales_unclassified	9.1e-05	0.000231	0	0	0	0.000225	0	0.000458	0	0	0.000222	0	0.000903	0.000225	0	0.000221	0	0.000226	0.000222	0	0.000225	0	0.000446	0	0.000223	0	0	0	0	0.000226	0.000225	0.000224	0.000222	0	0	0.000445	0	0	0	0	0	0	0.00068	0	0.000227	0	0
5	0.1.16.3.2.2	Burkholderiaceae	0.000436	0	0.001099	0.000885	0	0	0.000677	0.000687	0.000226	0.000668	0	0.001987	0.000677	0.000225	0.000231	0.000221	0.000681	0.000905	0	0	0.000225	0.000221	0.000446	0.000672	0	0.000224	0.000681	0.000448	0	0.000226	0	0.000448	0.000222	0.000221	0	0.000445	0.000224	0.000898	0.00092	0.001589	0	0.00045	0	0.000224	0.00068	0	0.000898
6	0.1.16.3.2.2.1	Burkholderiaceae_unclassified	9.1e-05	0	0.000659	0	0	0	0	0	0	0.000223	0	0.000662	0	0	0	0	0	0	0	0	0	0	0	0	0	0	0	0	0	0.000226	0	0	0	0	0	0.000222	0	0.000225	0.00046	0	0	0.00045	0	0	0	0	0.000673
6	0.1.16.3.2.2.2	Diaphorobacter	5e-06	0	0	0	0	0	0	0	0	0	0	0	0	0	0	0	0	0	0	0	0	0	0	0	0	0	0	0	0	0	0	0.000448	0	0	0	0	0	0	0	0	0	0	0	0	0	0	0
6	0.1.16.3.2.2.3	Parasutterella	0.000336	0	0.000439	0.000885	0	0	0.000677	0.000687	0.000226	0.000446	0	0.001325	0.000677	0.000225	0.000231	0.000221	0.000681	0.000452	0	0	0.000225	0.000221	0.000446	0.000672	0	0.000224	0.000681	0.000448	0	0	0	0	0.000222	0.000221	0	0.000222	0.000224	0.000674	0.00046	0.001589	0	0	0	0.000224	0.00068	0	0.000224
6	0.1.16.3.2.2.4	Sutterella	5e-06	0	0	0	0	0	0	0	0	0	0	0	0	0	0	0	0	0.000452	0	0	0	0	0	0	0	0	0	0	0	0	0	0	0	0	0	0	0	0	0	0	0	0	0	0	0	0	0
4	0.1.16.3.3	Enterobacteriales	6.6e-05	0	0	0	0	0	0	0	0	0	0	0	0	0	0.000231	0	0	0	0	0	0.000225	0.000221	0	0	0	0	0	0	0	0	0.000225	0	0	0	0	0	0	0.000674	0	0	0	0	0	0	0.000227	0	0.000673
5	0.1.16.3.3.1	Enterobacteriaceae	6.6e-05	0	0	0	0	0	0	0	0	0	0	0	0	0	0.000231	0	0	0	0	0	0.000225	0.000221	0	0	0	0	0	0	0	0	0.000225	0	0	0	0	0	0	0.000674	0	0	0	0	0	0	0.000227	0	0.000673
6	0.1.16.3.3.1.1	Enterobacteriaceae_unclassified	3.6e-05	0	0	0	0	0	0	0	0	0	0	0	0	0	0	0	0	0	0	0	0.000225	0.000221	0	0	0	0	0	0	0	0	0	0	0	0	0	0	0	0.000449	0	0	0	0	0	0	0	0	0.000449
6	0.1.16.3.3.1.2	Escherichia-Shigella	3e-05	0	0	0	0	0	0	0	0	0	0	0	0	0	0.000231	0	0	0	0	0	0	0	0	0	0	0	0	0	0	0	0.000225	0	0	0	0	0	0	0.000225	0	0	0	0	0	0	0.000227	0	0.000224
4	0.1.16.3.4	Gammaproteobacteria_unclassified	2.7e-05	0	0	0	0	0	0	0	0	0	0	0.000221	0	0.000225	0.000231	0	0	0.000226	0	0	0.000225	0	0	0	0	0	0	0	0	0	0	0	0	0	0	0	0	0	0	0	0	0	0	0.000224	0	0	0
5	0.1.16.3.4.1	Gammaproteobacteria_unclassified	2.7e-05	0	0	0	0	0	0	0	0	0	0	0.000221	0	0.000225	0.000231	0	0	0.000226	0	0	0.000225	0	0	0	0	0	0	0	0	0	0	0	0	0	0	0	0	0	0	0	0	0	0	0.000224	0	0	0
6	0.1.16.3.4.1.1	Gammaproteobacteria_unclassified	2.7e-05	0	0	0	0	0	0	0	0	0	0	0.000221	0	0.000225	0.000231	0	0	0.000226	0	0	0.000225	0	0	0	0	0	0	0	0	0	0	0	0	0	0	0	0	0	0	0	0	0	0	0.000224	0	0	0
4	0.1.16.3.5	Pseudomonadales	7e-06	0	0	0	0	0	0	0	0	0	0	0	0	0	0	0	0	0	0.000222	0	0	0	0	0	0	0	0	0	0	0	0	0	0	0	0	0	0	0	0	0	0	0	0	0	0	0	0
5	0.1.16.3.5.1	Moraxellaceae	5e-06	0	0	0	0	0	0	0	0	0	0	0	0	0	0	0	0	0	0	0	0	0	0	0	0	0	0	0	0	0	0	0	0	0	0	0	0	0	0	0	0	0	0	0	0	0	0
6	0.1.16.3.5.1.1	Acinetobacter	5e-06	0	0	0	0	0	0	0	0	0	0	0	0	0	0	0	0	0	0	0	0	0	0	0	0	0	0	0	0	0	0	0	0	0	0	0	0	0	0	0	0	0	0	0	0	0	0
5	0.1.16.3.5.2	Pseudomonadaceae	2e-06	0	0	0	0	0	0	0	0	0	0	0	0	0	0	0	0	0	0.000222	0	0	0	0	0	0	0	0	0	0	0	0	0	0	0	0	0	0	0	0	0	0	0	0	0	0	0	0
6	0.1.16.3.5.2.1	Pseudomonas	2e-06	0	0	0	0	0	0	0	0	0	0	0	0	0	0	0	0	0	0.000222	0	0	0	0	0	0	0	0	0	0	0	0	0	0	0	0	0	0	0	0	0	0	0	0	0	0	0	0
3	0.1.16.4	Proteobacteria_unclassified	0.001161	0.001614	0.000439	0.001549	0.001106	0.000674	0.001128	0.000687	0.000453	0.00156	0.000222	0.000442	0.001806	0.0009	0.000692	0.000663	0.001361	0.000679	0.000222	0.000222	0.001124	0	0	0.002239	0.000223	0.001789	0.000454	0.00112	0.001108	0.001355	0.001123	0	0.000444	0.000221	0	0.000667	0.000896	0.001347	0.00069	0.000454	0.000471	0.000674	0.00068	0.000448	0.002039	0.000677	0.000898
4	0.1.16.4.1	Proteobacteria_unclassified	0.001161	0.001614	0.000439	0.001549	0.001106	0.000674	0.001128	0.000687	0.000453	0.00156	0.000222	0.000442	0.001806	0.0009	0.000692	0.000663	0.001361	0.000679	0.000222	0.000222	0.001124	0	0	0.002239	0.000223	0.001789	0.000454	0.00112	0.001108	0.001355	0.001123	0	0.000444	0.000221	0	0.000667	0.000896	0.001347	0.00069	0.000454	0.000471	0.000674	0.00068	0.000448	0.002039	0.000677	0.000898
5	0.1.16.4.1.1	Proteobacteria_unclassified	0.001161	0.001614	0.000439	0.001549	0.001106	0.000674	0.001128	0.000687	0.000453	0.00156	0.000222	0.000442	0.001806	0.0009	0.000692	0.000663	0.001361	0.000679	0.000222	0.000222	0.001124	0	0	0.002239	0.000223	0.001789	0.000454	0.00112	0.001108	0.001355	0.001123	0	0.000444	0.000221	0	0.000667	0.000896	0.001347	0.00069	0.000454	0.000471	0.000674	0.00068	0.000448	0.002039	0.000677	0.000898
6	0.1.16.4.1.1.1	Proteobacteria_unclassified	0.001161	0.001614	0.000439	0.001549	0.001106	0.000674	0.001128	0.000687	0.000453	0.00156	0.000222	0.000442	0.001806	0.0009	0.000692	0.000663	0.001361	0.000679	0.000222	0.000222	0.001124	0	0	0.002239	0.000223	0.001789	0.000454	0.00112	0.001108	0.001355	0.001123	0	0.000444	0.000221	0	0.000667	0.000896	0.001347	0.00069	0.000454	0.000471	0.000674	0.00068	0.000448	0.002039	0.000677	0.000898
2	0.1.17	Spirochaetes	0.005065	0.005303	0.002197	0.004204	0.001548	0.000674	0.002483	0.006413	0.003168	0.005793	0.001779	0.00287	0.006998	0.005624	0.003691	0.002431	0.004083	0.003846	0.001555	0.006664	0.008766	0.005969	0.002006	0.002239	0.001559	0.003802	0.001816	0.004702	0.015739	0.002258	0.009883	0.009178	0.002885	0.00155	0.002463	0.007119	0.003361	0.006062	0.0023	0.001362	0.002121	0.003372	0.013155	0.000672	0.009064	0.005641	0.006958
3	0.1.17.1	Spirochaetes_unclassified	5.9e-05	0.000231	0	0	0	0	0	0	0	0	0	0	0	0	0.000231	0.000221	0	0	0	0.000222	0	0	0	0	0	0	0.000227	0	0	0	0	0.000224	0	0	0	0	0	0.000225	0	0	0	0	0	0	0	0	0
4	0.1.17.1.1	Spirochaetes_unclassified	5.9e-05	0.000231	0	0	0	0	0	0	0	0	0	0	0	0	0.000231	0.000221	0	0	0	0.000222	0	0	0	0	0	0	0.000227	0	0	0	0	0.000224	0	0	0	0	0	0.000225	0	0	0	0	0	0	0	0	0
5	0.1.17.1.1.1	Spirochaetes_unclassified	5.9e-05	0.000231	0	0	0	0	0	0	0	0	0	0	0	0	0.000231	0.000221	0	0	0	0.000222	0	0	0	0	0	0	0.000227	0	0	0	0	0.000224	0	0	0	0	0	0.000225	0	0	0	0	0	0	0	0	0
6	0.1.17.1.1.1.1	Spirochaetes_unclassified	5.9e-05	0.000231	0	0	0	0	0	0	0	0	0	0	0	0	0.000231	0.000221	0	0	0	0.000222	0	0	0	0	0	0	0.000227	0	0	0	0	0.000224	0	0	0	0	0	0.000225	0	0	0	0	0	0	0	0	0
3	0.1.17.2	Spirochaetia	0.005006	0.005073	0.002197	0.004204	0.001548	0.000674	0.002483	0.006413	0.003168	0.005793	0.001779	0.00287	0.006998	0.005624	0.00346	0.00221	0.004083	0.003846	0.001555	0.006442	0.008766	0.005969	0.002006	0.002239	0.001559	0.003802	0.001589	0.004702	0.015739	0.002258	0.009883	0.008955	0.002885	0.00155	0.002463	0.007119	0.003361	0.005837	0.0023	0.001362	0.002121	0.003372	0.013155	0.000672	0.009064	0.005641	0.006958
4	0.1.17.2.1	Spirochaetales	0.005006	0.005073	0.002197	0.004204	0.001548	0.000674	0.002483	0.006413	0.003168	0.005793	0.001779	0.00287	0.006998	0.005624	0.00346	0.00221	0.004083	0.003846	0.001555	0.006442	0.008766	0.005969	0.002006	0.002239	0.001559	0.003802	0.001589	0.004702	0.015739	0.002258	0.009883	0.008955	0.002885	0.00155	0.002463	0.007119	0.003361	0.005837	0.0023	0.001362	0.002121	0.003372	0.013155	0.000672	0.009064	0.005641	0.006958
5	0.1.17.2.1.1	Spirochaetaceae	0.005006	0.005073	0.002197	0.004204	0.001548	0.000674	0.002483	0.006413	0.003168	0.005793	0.001779	0.00287	0.006998	0.005624	0.00346	0.00221	0.004083	0.003846	0.001555	0.006442	0.008766	0.005969	0.002006	0.002239	0.001559	0.003802	0.001589	0.004702	0.015739	0.002258	0.009883	0.008955	0.002885	0.00155	0.002463	0.007119	0.003361	0.005837	0.0023	0.001362	0.002121	0.003372	0.013155	0.000672	0.009064	0.005641	0.006958
6	0.1.17.2.1.1.1	Sphaerochaeta	3.9e-05	0	0	0.000221	0	0	0.000226	0	0	0	0	0	0	0	0	0.000221	0	0	0	0	0	0	0	0	0	0	0	0	0.000222	0	0	0	0	0	0	0.000222	0.000224	0	0	0.000227	0	0.000225	0.000227	0	0	0	0
6	0.1.17.2.1.1.2	Spirochaetaceae_unclassified	0.000164	0.000231	0	0.000221	0	0.000225	0	0	0.000226	0	0	0	0.000451	0.000675	0	0	0.000454	0.000679	0.000222	0.000444	0.000674	0	0	0.000224	0.000223	0	0	0.000448	0.000222	0	0.000225	0	0	0	0	0.000445	0	0.001572	0	0	0.000236	0	0.000454	0	0.000227	0	0
6	0.1.17.2.1.1.3	Treponema_2	0.004803	0.004842	0.002197	0.003761	0.001548	0.00045	0.002257	0.006413	0.002942	0.005793	0.001779	0.00287	0.006546	0.004949	0.00346	0.001989	0.00363	0.003167	0.001333	0.005997	0.008092	0.005969	0.002006	0.002015	0.001337	0.003802	0.001589	0.004254	0.015296	0.002258	0.009659	0.008955	0.002885	0.00155	0.002463	0.006452	0.003137	0.004266	0.0023	0.001135	0.001885	0.003147	0.012474	0.000672	0.008838	0.005641	0.006958
2	0.1.18	Synergistetes	2.3e-05	0	0	0	0.000442	0.000225	0	0.000229	0	0	0	0	0	0.000225	0	0	0	0	0.000222	0	0	0	0	0	0	0	0	0	0	0	0	0	0	0	0	0	0	0	0	0	0	0	0.000454	0	0	0	0
3	0.1.18.1	Synergistia	2.3e-05	0	0	0	0.000442	0.000225	0	0.000229	0	0	0	0	0	0.000225	0	0	0	0	0.000222	0	0	0	0	0	0	0	0	0	0	0	0	0	0	0	0	0	0	0	0	0	0	0	0.000454	0	0	0	0
4	0.1.18.1.1	Synergistales	2.3e-05	0	0	0	0.000442	0.000225	0	0.000229	0	0	0	0	0	0.000225	0	0	0	0	0.000222	0	0	0	0	0	0	0	0	0	0	0	0	0	0	0	0	0	0	0	0	0	0	0	0.000454	0	0	0	0
5	0.1.18.1.1.1	Synergistaceae	2.3e-05	0	0	0	0.000442	0.000225	0	0.000229	0	0	0	0	0	0.000225	0	0	0	0	0.000222	0	0	0	0	0	0	0	0	0	0	0	0	0	0	0	0	0	0	0	0	0	0	0	0.000454	0	0	0	0
6	0.1.18.1.1.1.1	Fretibacterium	7e-06	0	0	0	0	0	0	0.000229	0	0	0	0	0	0	0	0	0	0	0	0	0	0	0	0	0	0	0	0	0	0	0	0	0	0	0	0	0	0	0	0	0	0	0.000227	0	0	0	0
6	0.1.18.1.1.1.2	Pyramidobacter	9e-06	0	0	0	0	0.000225	0	0	0	0	0	0	0	0	0	0	0	0	0.000222	0	0	0	0	0	0	0	0	0	0	0	0	0	0	0	0	0	0	0	0	0	0	0	0.000227	0	0	0	0
6	0.1.18.1.1.1.3	Synergistaceae_unclassified	2e-06	0	0	0	0	0	0	0	0	0	0	0	0	0.000225	0	0	0	0	0	0	0	0	0	0	0	0	0	0	0	0	0	0	0	0	0	0	0	0	0	0	0	0	0	0	0	0	0
6	0.1.18.1.1.1.4	Synergistes	5e-06	0	0	0	0.000442	0	0	0	0	0	0	0	0	0	0	0	0	0	0	0	0	0	0	0	0	0	0	0	0	0	0	0	0	0	0	0	0	0	0	0	0	0	0	0	0	0	0
2	0.1.19	Tenericutes	0.028266	0.022366	0.018897	0.023673	0.036709	0.038436	0.025728	0.023362	0.028966	0.029189	0.026679	0.028918	0.023476	0.034871	0.021915	0.025641	0.030172	0.037557	0.029993	0.034207	0.025624	0.025205	0.027642	0.032236	0.027178	0.028182	0.03291	0.031572	0.020395	0.021229	0.033019	0.032684	0.031292	0.039424	0.037841	0.025139	0.021958	0.024921	0.035887	0.02248	0.03276	0.028995	0.046269	0.040967	0.036483	0.033394	0.029181
3	0.1.19.1	Mollicutes	0.028266	0.022366	0.018897	0.023673	0.036709	0.038436	0.025728	0.023362	0.028966	0.029189	0.026679	0.028918	0.023476	0.034871	0.021915	0.025641	0.030172	0.037557	0.029993	0.034207	0.025624	0.025205	0.027642	0.032236	0.027178	0.028182	0.03291	0.031572	0.020395	0.021229	0.033019	0.032684	0.031292	0.039424	0.037841	0.025139	0.021958	0.024921	0.035887	0.02248	0.03276	0.028995	0.046269	0.040967	0.036483	0.033394	0.029181
4	0.1.19.1.1	Anaeroplasmatales	0.0002	0	0	0.000442	0	0	0.000226	0.000687	0	0.000223	0	0	0.000903	0	0.000231	0	0.000454	0.000452	0.000222	0	0	0	0.000223	0.000224	0	0.000224	0.000227	0	0.000222	0	0	0	0	0	0	0.000222	0.000224	0	0.00023	0.000454	0	0.000225	0.000227	0	0.000227	0.000226	0
5	0.1.19.1.1.1	Anaeroplasmataceae	0.0002	0	0	0.000442	0	0	0.000226	0.000687	0	0.000223	0	0	0.000903	0	0.000231	0	0.000454	0.000452	0.000222	0	0	0	0.000223	0.000224	0	0.000224	0.000227	0	0.000222	0	0	0	0	0	0	0.000222	0.000224	0	0.00023	0.000454	0	0.000225	0.000227	0	0.000227	0.000226	0
6	0.1.19.1.1.1.1	Anaeroplasma	0.0002	0	0	0.000442	0	0	0.000226	0.000687	0	0.000223	0	0	0.000903	0	0.000231	0	0.000454	0.000452	0.000222	0	0	0	0.000223	0.000224	0	0.000224	0.000227	0	0.000222	0	0	0	0	0	0	0.000222	0.000224	0	0.00023	0.000454	0	0.000225	0.000227	0	0.000227	0.000226	0
4	0.1.19.1.2	EMP-G18	5.9e-05	0	0.00022	0	0	0	0	0	0	0	0	0.000221	0	0	0	0	0	0.000226	0	0	0	0	0.000223	0	0	0	0.000454	0	0	0	0	0	0.000222	0	0	0	0	0.000225	0.00023	0	0	0	0	0	0	0	0
5	0.1.19.1.2.1	EMP-G18_fa	5.9e-05	0	0.00022	0	0	0	0	0	0	0	0	0.000221	0	0	0	0	0	0.000226	0	0	0	0	0.000223	0	0	0	0.000454	0	0	0	0	0	0.000222	0	0	0	0	0.000225	0.00023	0	0	0	0	0	0	0	0
6	0.1.19.1.2.1.1	EMP-G18_ge	5.9e-05	0	0.00022	0	0	0	0	0	0	0	0	0.000221	0	0	0	0	0	0.000226	0	0	0	0	0.000223	0	0	0	0.000454	0	0	0	0	0	0.000222	0	0	0	0	0.000225	0.00023	0	0	0	0	0	0	0	0
4	0.1.19.1.3	Izimaplasmatales	0.000761	0.000692	0.00022	0.001991	0	0.000225	0.000451	0.001374	0.000226	0.000668	0.000445	0.000883	0.000226	0	0	0.000221	0.001588	0.000226	0.000222	0.000222	0.000899	0.000221	0.000223	0.001119	0.001114	0.001342	0.001816	0.000896	0.000665	0.000226	0	0.000224	0.000888	0	0.000224	0.000222	0.000224	0.000674	0.00023	0	0.000471	0.00045	0.00068	0.000448	0.00136	0.000451	0.001571
5	0.1.19.1.3.1	Izimaplasmatales_fa	0.000659	0.000692	0	0.00177	0	0.000225	0.000451	0.001145	0.000226	0.000446	0.000445	0.000883	0.000226	0	0	0.000221	0.001361	0.000226	0.000222	0.000222	0.000899	0.000221	0.000223	0.001119	0.000891	0.001118	0.001816	0.000672	0.000665	0.000226	0	0.000224	0.000444	0	0.000224	0.000222	0.000224	0.000449	0.00023	0	0.000471	0.00045	0.00068	0.000448	0.000906	0.000226	0.001571
6	0.1.19.1.3.1.1	Izimaplasmatales_ge	0.000659	0.000692	0	0.00177	0	0.000225	0.000451	0.001145	0.000226	0.000446	0.000445	0.000883	0.000226	0	0	0.000221	0.001361	0.000226	0.000222	0.000222	0.000899	0.000221	0.000223	0.001119	0.000891	0.001118	0.001816	0.000672	0.000665	0.000226	0	0.000224	0.000444	0	0.000224	0.000222	0.000224	0.000449	0.00023	0	0.000471	0.00045	0.00068	0.000448	0.000906	0.000226	0.001571
5	0.1.19.1.3.2	Izimaplasmatales_unclassified	0.000102	0	0.00022	0.000221	0	0	0	0.000229	0	0.000223	0	0	0	0	0	0	0.000227	0	0	0	0	0	0	0	0.000223	0.000224	0	0.000224	0	0	0	0	0.000444	0	0	0	0	0.000225	0	0	0	0	0	0	0.000453	0.000226	0
6	0.1.19.1.3.2.1	Izimaplasmatales_unclassified	0.000102	0	0.00022	0.000221	0	0	0	0.000229	0	0.000223	0	0	0	0	0	0	0.000227	0	0	0	0	0	0	0	0.000223	0.000224	0	0.000224	0	0	0	0	0.000444	0	0	0	0	0.000225	0	0	0	0	0	0	0.000453	0.000226	0
4	0.1.19.1.4	Mollicutes_RF39	0.026125	0.02006	0.018238	0.019912	0.036488	0.037761	0.024148	0.019011	0.028513	0.027184	0.026234	0.025828	0.021219	0.034421	0.021453	0.02542	0.026543	0.034389	0.029549	0.032208	0.023826	0.023878	0.025635	0.028431	0.024727	0.024603	0.029278	0.029781	0.018621	0.020099	0.03257	0.032236	0.029072	0.039203	0.03717	0.024249	0.020614	0.02335	0.034277	0.02089	0.031817	0.028321	0.044228	0.0394	0.031951	0.031814	0.02716
5	0.1.19.1.4.1	Mollicutes_RF39_fa	0.026125	0.02006	0.018238	0.019912	0.036488	0.037761	0.024148	0.019011	0.028513	0.027184	0.026234	0.025828	0.021219	0.034421	0.021453	0.02542	0.026543	0.034389	0.029549	0.032208	0.023826	0.023878	0.025635	0.028431	0.024727	0.024603	0.029278	0.029781	0.018621	0.020099	0.03257	0.032236	0.029072	0.039203	0.03717	0.024249	0.020614	0.02335	0.034277	0.02089	0.031817	0.028321	0.044228	0.0394	0.031951	0.031814	0.02716
6	0.1.19.1.4.1.1	Mollicutes_RF39_ge	0.026125	0.02006	0.018238	0.019912	0.036488	0.037761	0.024148	0.019011	0.028513	0.027184	0.026234	0.025828	0.021219	0.034421	0.021453	0.02542	0.026543	0.034389	0.029549	0.032208	0.023826	0.023878	0.025635	0.028431	0.024727	0.024603	0.029278	0.029781	0.018621	0.020099	0.03257	0.032236	0.029072	0.039203	0.03717	0.024249	0.020614	0.02335	0.034277	0.02089	0.031817	0.028321	0.044228	0.0394	0.031951	0.031814	0.02716
4	0.1.19.1.5	Mollicutes_unclassified	0.001122	0.001614	0.00022	0.001327	0.000221	0.00045	0.000903	0.00229	0.000226	0.001114	0	0.001987	0.001129	0.00045	0.000231	0	0.001588	0.002262	0	0.001777	0.000899	0.001105	0.001337	0.002463	0.001337	0.002013	0.001135	0.000896	0.000887	0.000903	0.000449	0.000224	0.00111	0.000221	0.000448	0.000445	0.000896	0.000674	0.00092	0.001135	0.000471	0	0.001134	0.001119	0.002946	0.000903	0.000449
5	0.1.19.1.5.1	Mollicutes_unclassified	0.001122	0.001614	0.00022	0.001327	0.000221	0.00045	0.000903	0.00229	0.000226	0.001114	0	0.001987	0.001129	0.00045	0.000231	0	0.001588	0.002262	0	0.001777	0.000899	0.001105	0.001337	0.002463	0.001337	0.002013	0.001135	0.000896	0.000887	0.000903	0.000449	0.000224	0.00111	0.000221	0.000448	0.000445	0.000896	0.000674	0.00092	0.001135	0.000471	0	0.001134	0.001119	0.002946	0.000903	0.000449
6	0.1.19.1.5.1.1	Mollicutes_unclassified	0.001122	0.001614	0.00022	0.001327	0.000221	0.00045	0.000903	0.00229	0.000226	0.001114	0	0.001987	0.001129	0.00045	0.000231	0	0.001588	0.002262	0	0.001777	0.000899	0.001105	0.001337	0.002463	0.001337	0.002013	0.001135	0.000896	0.000887	0.000903	0.000449	0.000224	0.00111	0.000221	0.000448	0.000445	0.000896	0.000674	0.00092	0.001135	0.000471	0	0.001134	0.001119	0.002946	0.000903	0.000449
2	0.1.2	Bacteria_unclassified	0.183673	0.18469	0.169413	0.174779	0.172269	0.183637	0.203791	0.18415	0.180131	0.171346	0.159849	0.173068	0.171783	0.186277	0.18316	0.192529	0.176951	0.16267	0.179516	0.193914	0.177568	0.195888	0.18502	0.19006	0.19002	0.207113	0.143441	0.170399	0.194192	0.155827	0.185759	0.179539	0.179982	0.157032	0.192566	0.182647	0.185525	0.189493	0.187486	0.163261	0.198444	0.185435	0.173055	0.181777	0.184228	0.198556	0.191021
3	0.1.2.1	Bacteria_unclassified	0.183673	0.18469	0.169413	0.174779	0.172269	0.183637	0.203791	0.18415	0.180131	0.171346	0.159849	0.173068	0.171783	0.186277	0.18316	0.192529	0.176951	0.16267	0.179516	0.193914	0.177568	0.195888	0.18502	0.19006	0.19002	0.207113	0.143441	0.170399	0.194192	0.155827	0.185759	0.179539	0.179982	0.157032	0.192566	0.182647	0.185525	0.189493	0.187486	0.163261	0.198444	0.185435	0.173055	0.181777	0.184228	0.198556	0.191021
4	0.1.2.1.1	Bacteria_unclassified	0.183673	0.18469	0.169413	0.174779	0.172269	0.183637	0.203791	0.18415	0.180131	0.171346	0.159849	0.173068	0.171783	0.186277	0.18316	0.192529	0.176951	0.16267	0.179516	0.193914	0.177568	0.195888	0.18502	0.19006	0.19002	0.207113	0.143441	0.170399	0.194192	0.155827	0.185759	0.179539	0.179982	0.157032	0.192566	0.182647	0.185525	0.189493	0.187486	0.163261	0.198444	0.185435	0.173055	0.181777	0.184228	0.198556	0.191021
5	0.1.2.1.1.1	Bacteria_unclassified	0.183673	0.18469	0.169413	0.174779	0.172269	0.183637	0.203791	0.18415	0.180131	0.171346	0.159849	0.173068	0.171783	0.186277	0.18316	0.192529	0.176951	0.16267	0.179516	0.193914	0.177568	0.195888	0.18502	0.19006	0.19002	0.207113	0.143441	0.170399	0.194192	0.155827	0.185759	0.179539	0.179982	0.157032	0.192566	0.182647	0.185525	0.189493	0.187486	0.163261	0.198444	0.185435	0.173055	0.181777	0.184228	0.198556	0.191021
6	0.1.2.1.1.1.1	Bacteria_unclassified	0.183673	0.18469	0.169413	0.174779	0.172269	0.183637	0.203791	0.18415	0.180131	0.171346	0.159849	0.173068	0.171783	0.186277	0.18316	0.192529	0.176951	0.16267	0.179516	0.193914	0.177568	0.195888	0.18502	0.19006	0.19002	0.207113	0.143441	0.170399	0.194192	0.155827	0.185759	0.179539	0.179982	0.157032	0.192566	0.182647	0.185525	0.189493	0.187486	0.163261	0.198444	0.185435	0.173055	0.181777	0.184228	0.198556	0.191021
2	0.1.20	Verrucomicrobia	0.011496	0.010606	0.016919	0.00708	0.020124	0.019555	0.013767	0.016491	0.011994	0.013815	0.017563	0.013024	0.009707	0.008774	0.013149	0.007958	0.015653	0.007014	0.009553	0.006664	0.007417	0.011939	0.015827	0.019476	0.01448	0.003802	0.01566	0.013211	0.007315	0.02168	0.009659	0.011417	0.015091	0.013068	0.006717	0.012236	0.012099	0.010103	0.010812	0.015213	0.013198	0.016633	0.014743	0.011641	0.016315	0.013989	0.016162
3	0.1.20.1	Verrucomicrobiae	0.011496	0.010606	0.016919	0.00708	0.020124	0.019555	0.013767	0.016491	0.011994	0.013815	0.017563	0.013024	0.009707	0.008774	0.013149	0.007958	0.015653	0.007014	0.009553	0.006664	0.007417	0.011939	0.015827	0.019476	0.01448	0.003802	0.01566	0.013211	0.007315	0.02168	0.009659	0.011417	0.015091	0.013068	0.006717	0.012236	0.012099	0.010103	0.010812	0.015213	0.013198	0.016633	0.014743	0.011641	0.016315	0.013989	0.016162
4	0.1.20.1.1	LD1-PB3	7e-06	0	0	0	0.000221	0	0	0	0	0.000223	0	0	0	0	0	0	0	0	0	0	0	0	0	0	0	0	0	0	0	0	0	0	0	0	0	0	0	0	0	0	0	0	0.000227	0	0	0	0
5	0.1.20.1.1.1	LD1-PB3_fa	7e-06	0	0	0	0.000221	0	0	0	0	0.000223	0	0	0	0	0	0	0	0	0	0	0	0	0	0	0	0	0	0	0	0	0	0	0	0	0	0	0	0	0	0	0	0	0.000227	0	0	0	0
6	0.1.20.1.1.1.1	LD1-PB3_ge	7e-06	0	0	0	0.000221	0	0	0	0	0.000223	0	0	0	0	0	0	0	0	0	0	0	0	0	0	0	0	0	0	0	0	0	0	0	0	0	0	0	0	0	0	0	0	0.000227	0	0	0	0
4	0.1.20.1.2	Opitutales	2e-05	0	0	0	0	0	0	0	0	0	0	0	0	0	0	0	0	0	0	0	0	0	0	0	0	0	0	0	0	0	0	0	0	0	0	0	0	0	0	0.000227	0	0	0	0	0	0	0.000224
5	0.1.20.1.2.1	Opitutales_unclassified	1.6e-05	0	0	0	0	0	0	0	0	0	0	0	0	0	0	0	0	0	0	0	0	0	0	0	0	0	0	0	0	0	0	0	0	0	0	0	0	0	0	0.000227	0	0	0	0	0	0	0.000224
6	0.1.20.1.2.1.1	Opitutales_unclassified	1.6e-05	0	0	0	0	0	0	0	0	0	0	0	0	0	0	0	0	0	0	0	0	0	0	0	0	0	0	0	0	0	0	0	0	0	0	0	0	0	0	0.000227	0	0	0	0	0	0	0.000224
5	0.1.20.1.2.2	Puniceicoccaceae	5e-06	0	0	0	0	0	0	0	0	0	0	0	0	0	0	0	0	0	0	0	0	0	0	0	0	0	0	0	0	0	0	0	0	0	0	0	0	0	0	0	0	0	0	0	0	0	0
6	0.1.20.1.2.2.1	uncultured	5e-06	0	0	0	0	0	0	0	0	0	0	0	0	0	0	0	0	0	0	0	0	0	0	0	0	0	0	0	0	0	0	0	0	0	0	0	0	0	0	0	0	0	0	0	0	0	0
4	0.1.20.1.3	Verrucomicrobiae_unclassified	4.3e-05	0	0	0	0	0	0	0	0	0	0	0	0	0	0	0	0	0	0	0.000222	0	0	0.000669	0	0	0	0	0	0.000222	0	0	0	0	0	0.000224	0	0	0.000225	0	0	0	0	0	0.000224	0	0	0
5	0.1.20.1.3.1	Verrucomicrobiae_unclassified	4.3e-05	0	0	0	0	0	0	0	0	0	0	0	0	0	0	0	0	0	0	0.000222	0	0	0.000669	0	0	0	0	0	0.000222	0	0	0	0	0	0.000224	0	0	0.000225	0	0	0	0	0	0.000224	0	0	0
6	0.1.20.1.3.1.1	Verrucomicrobiae_unclassified	4.3e-05	0	0	0	0	0	0	0	0	0	0	0	0	0	0	0	0	0	0	0.000222	0	0	0.000669	0	0	0	0	0	0.000222	0	0	0	0	0	0.000224	0	0	0.000225	0	0	0	0	0	0.000224	0	0	0
4	0.1.20.1.4	Verrucomicrobiales	0.011426	0.010606	0.016919	0.00708	0.019903	0.019555	0.013767	0.016491	0.011994	0.013592	0.017563	0.013024	0.009707	0.008774	0.013149	0.007958	0.015653	0.007014	0.009553	0.006442	0.007417	0.011939	0.015158	0.019476	0.01448	0.003802	0.01566	0.013211	0.007094	0.02168	0.009659	0.011417	0.015091	0.013068	0.006494	0.012236	0.012099	0.009879	0.010812	0.014986	0.013198	0.016633	0.014516	0.011417	0.016315	0.013989	0.015937
5	0.1.20.1.4.1	Akkermansiaceae	0.011353	0.010606	0.016919	0.00708	0.019903	0.019555	0.013767	0.016491	0.011767	0.013369	0.017119	0.013024	0.009707	0.008774	0.013149	0.007958	0.015653	0.006787	0.009553	0.006219	0.007417	0.011939	0.014935	0.019028	0.014257	0.003802	0.015207	0.013211	0.007094	0.021454	0.009659	0.011417	0.014869	0.013068	0.006494	0.012236	0.012099	0.009654	0.010812	0.014986	0.012963	0.016633	0.014516	0.011193	0.015862	0.013989	0.015713
6	0.1.20.1.4.1.1	Akkermansia	0.011353	0.010606	0.016919	0.00708	0.019903	0.019555	0.013767	0.016491	0.011767	0.013369	0.017119	0.013024	0.009707	0.008774	0.013149	0.007958	0.015653	0.006787	0.009553	0.006219	0.007417	0.011939	0.014935	0.019028	0.014257	0.003802	0.015207	0.013211	0.007094	0.021454	0.009659	0.011417	0.014869	0.013068	0.006494	0.012236	0.012099	0.009654	0.010812	0.014986	0.012963	0.016633	0.014516	0.011193	0.015862	0.013989	0.015713
5	0.1.20.1.4.2	Verrucomicrobiales_unclassified	7.3e-05	0	0	0	0	0	0	0	0.000226	0.000223	0.000445	0	0	0	0	0	0	0.000226	0	0.000222	0	0	0.000223	0.000448	0.000223	0	0.000454	0	0	0.000226	0	0	0.000222	0	0	0	0	0.000225	0	0	0.000236	0	0	0.000224	0.000453	0	0.000224
6	0.1.20.1.4.2.1	Verrucomicrobiales_unclassified	7.3e-05	0	0	0	0	0	0	0	0.000226	0.000223	0.000445	0	0	0	0	0	0	0.000226	0	0.000222	0	0	0.000223	0.000448	0.000223	0	0.000454	0	0	0.000226	0	0	0.000222	0	0	0	0	0.000225	0	0	0.000236	0	0	0.000224	0.000453	0	0.000224
2	0.1.3	Bacteroidetes	0.226009	0.214665	0.251373	0.265708	0.16077	0.154866	0.224329	0.249656	0.190767	0.231506	0.180525	0.278587	0.294808	0.16198	0.234141	0.192529	0.259982	0.265611	0.157298	0.217237	0.226568	0.218881	0.207312	0.238191	0.213411	0.23686	0.264412	0.252799	0.244292	0.240515	0.16779	0.186031	0.240346	0.212403	0.166368	0.205784	0.24311	0.251235	0.2121	0.228656	0.244874	0.214655	0.190746	0.174838	0.239293	0.20194	0.222671
3	0.1.3.1	Bacteroidetes_unclassified	0.000227	0.000231	0.00022	0.000221	0	0.000225	0.000451	0.000458	0.000453	0.000446	0.000445	0.000442	0.000226	0.00045	0.000231	0.000442	0.000454	0.000452	0.000222	0	0	0	0	0.000224	0.000223	0.000224	0	0.000224	0.000222	0	0.000225	0.000224	0	0.000221	0.000224	0.000445	0.000448	0	0.00023	0	0.000236	0.000225	0	0.000224	0.00068	0.000451	0.000224
4	0.1.3.1.1	Bacteroidetes_unclassified	0.000227	0.000231	0.00022	0.000221	0	0.000225	0.000451	0.000458	0.000453	0.000446	0.000445	0.000442	0.000226	0.00045	0.000231	0.000442	0.000454	0.000452	0.000222	0	0	0	0	0.000224	0.000223	0.000224	0	0.000224	0.000222	0	0.000225	0.000224	0	0.000221	0.000224	0.000445	0.000448	0	0.00023	0	0.000236	0.000225	0	0.000224	0.00068	0.000451	0.000224
5	0.1.3.1.1.1	Bacteroidetes_unclassified	0.000227	0.000231	0.00022	0.000221	0	0.000225	0.000451	0.000458	0.000453	0.000446	0.000445	0.000442	0.000226	0.00045	0.000231	0.000442	0.000454	0.000452	0.000222	0	0	0	0	0.000224	0.000223	0.000224	0	0.000224	0.000222	0	0.000225	0.000224	0	0.000221	0.000224	0.000445	0.000448	0	0.00023	0	0.000236	0.000225	0	0.000224	0.00068	0.000451	0.000224
6	0.1.3.1.1.1.1	Bacteroidetes_unclassified	0.000227	0.000231	0.00022	0.000221	0	0.000225	0.000451	0.000458	0.000453	0.000446	0.000445	0.000442	0.000226	0.00045	0.000231	0.000442	0.000454	0.000452	0.000222	0	0	0	0	0.000224	0.000223	0.000224	0	0.000224	0.000222	0	0.000225	0.000224	0	0.000221	0.000224	0.000445	0.000448	0	0.00023	0	0.000236	0.000225	0	0.000224	0.00068	0.000451	0.000224
3	0.1.3.2	Bacteroidia	0.225782	0.214434	0.251154	0.265487	0.16077	0.154641	0.223877	0.249198	0.190315	0.231061	0.18008	0.278146	0.294582	0.16153	0.23391	0.192087	0.259528	0.265158	0.157076	0.217237	0.226568	0.218881	0.207312	0.237967	0.213188	0.236636	0.264412	0.252575	0.24407	0.240515	0.167565	0.185807	0.240346	0.212182	0.166144	0.205339	0.242662	0.251235	0.21187	0.228656	0.244638	0.21443	0.190746	0.174614	0.238613	0.201489	0.222447
4	0.1.3.2.1	Bacteroidales	0.195122	0.190454	0.216216	0.225221	0.141309	0.134862	0.190702	0.214842	0.170401	0.200312	0.157403	0.245254	0.249661	0.138358	0.177624	0.162909	0.22323	0.226923	0.141968	0.187916	0.192178	0.185275	0.180562	0.205059	0.192025	0.200179	0.221743	0.217197	0.210153	0.210027	0.148248	0.164316	0.205726	0.187818	0.142633	0.177308	0.21443	0.222272	0.178054	0.202543	0.215649	0.189031	0.160127	0.151108	0.204623	0.177347	0.188103
5	0.1.3.2.1.1	Bacteroidaceae	0.021769	0.015448	0.021094	0.025885	0.015259	0.01506	0.01828	0.030692	0.025798	0.024064	0.017119	0.019868	0.031377	0.016648	0.022607	0.017683	0.027677	0.026471	0.014663	0.019103	0.021353	0.017908	0.016942	0.017238	0.023613	0.021919	0.029505	0.025302	0.021946	0.025971	0.016846	0.01388	0.021305	0.02237	0.01433	0.022469	0.022182	0.024023	0.022314	0.02475	0.021683	0.02405	0.015877	0.012313	0.017222	0.014892	0.022896
6	0.1.3.2.1.1.1	Bacteroides	0.021769	0.015448	0.021094	0.025885	0.015259	0.01506	0.01828	0.030692	0.025798	0.024064	0.017119	0.019868	0.031377	0.016648	0.022607	0.017683	0.027677	0.026471	0.014663	0.019103	0.021353	0.017908	0.016942	0.017238	0.023613	0.021919	0.029505	0.025302	0.021946	0.025971	0.016846	0.01388	0.021305	0.02237	0.01433	0.022469	0.022182	0.024023	0.022314	0.02475	0.021683	0.02405	0.015877	0.012313	0.017222	0.014892	0.022896
5	0.1.3.2.1.10	Marinilabiliaceae	1.4e-05	0	0	0	0	0	0	0	0	0	0	0	0	0	0	0	0	0	0	0	0	0	0	0	0	0	0	0	0.000222	0	0	0	0	0	0	0	0	0	0	0	0	0	0	0	0	0	0
6	0.1.3.2.1.10.1	Marinilabiliaceae_unclassified	1.4e-05	0	0	0	0	0	0	0	0	0	0	0	0	0	0	0	0	0	0	0	0	0	0	0	0	0	0	0	0.000222	0	0	0	0	0	0	0	0	0	0	0	0	0	0	0	0	0	0
5	0.1.3.2.1.11	Muribaculaceae	0.004704	0.00415	0.005493	0.00531	0.001769	0.004495	0.005416	0.003436	0.002037	0.001114	0.009337	0.005519	0.008352	0.0018	0.002076	0.00221	0.004764	0.011086	0.011109	0.003998	0.006069	0.002874	0.007356	0.004253	0.001782	0.004473	0.002951	0.006717	0.00798	0.007227	0.006963	0.004701	0.001553	0.007087	0.001343	0.00356	0.005378	0.010103	0.003451	0.00386	0.009427	0.002922	0.003629	0.004477	0.000453	0.001128	0.003591
6	0.1.3.2.1.11.1	Muribaculaceae_ge	0.001751	0.001383	0.003076	0.000664	0.000885	0.001124	0.000903	0.000229	0.000679	0.000891	0.004446	0.000883	0.00158	0.00045	0.000231	0.001326	0.001361	0.00905	0.001111	0.002221	0.000899	0.001548	0.002452	0.002686	0.000891	0.000447	0.000681	0.00112	0.005542	0.002936	0.004043	0.001343	0.000222	0.001772	0	0.00178	0.000224	0.005613	0.00115	0.002725	0.003771	0.000674	0.001814	0.002015	0.000453	0.000451	0.000673
6	0.1.3.2.1.11.2	Muribaculaceae_unclassified	0.002952	0.002767	0.002417	0.004646	0.000885	0.003372	0.004514	0.003207	0.001358	0.000223	0.004891	0.004636	0.006772	0.00135	0.001845	0.000884	0.003403	0.002036	0.009998	0.001777	0.00517	0.001327	0.004904	0.001567	0.000891	0.004026	0.00227	0.005598	0.002438	0.004291	0.00292	0.003358	0.001332	0.005316	0.001343	0.00178	0.005153	0.00449	0.0023	0.001135	0.005656	0.002248	0.001814	0.002463	0	0.000677	0.002918
5	0.1.3.2.1.12	Paludibacteraceae	0.000341	0.000461	0.000439	0.001549	0.000885	0	0.000903	0.000458	0.000226	0.002228	0	0.000442	0.001354	0	0.000231	0.000221	0.000681	0.002036	0	0	0.00045	0	0	0.000448	0.001114	0.000447	0.000908	0	0.000222	0.000226	0	0	0	0.000443	0	0.000445	0.000448	0	0	0.000681	0	0.000225	0.000227	0	0.000227	0	0.000449
6	0.1.3.2.1.12.1	Paludibacteraceae_unclassified	2e-05	0	0	0	0	0	0	0	0	0	0	0	0	0	0	0	0.000454	0	0	0	0	0	0	0	0	0	0	0	0	0	0	0	0	0.000221	0	0	0	0	0	0	0	0	0	0	0	0	0
6	0.1.3.2.1.12.2	uncultured	0.00032	0.000461	0.000439	0.001549	0.000885	0	0.000903	0.000458	0.000226	0.002228	0	0.000442	0.001354	0	0.000231	0.000221	0.000227	0.002036	0	0	0.00045	0	0	0.000448	0.001114	0.000447	0.000908	0	0.000222	0.000226	0	0	0	0.000221	0	0.000445	0.000448	0	0	0.000681	0	0.000225	0.000227	0	0.000227	0	0.000449
5	0.1.3.2.1.13	Porphyromonadaceae	1.6e-05	0	0	0	0	0	0	0	0	0	0	0	0	0	0	0	0	0.000679	0	0	0	0	0	0	0	0	0	0	0	0	0	0	0	0	0	0	0	0	0	0	0.000236	0	0	0	0	0	0
6	0.1.3.2.1.13.1	Porphyromonadaceae_ge	5e-06	0	0	0	0	0	0	0	0	0	0	0	0	0	0	0	0	0	0	0	0	0	0	0	0	0	0	0	0	0	0	0	0	0	0	0	0	0	0	0	0.000236	0	0	0	0	0	0
6	0.1.3.2.1.13.2	Porphyromonas	1.1e-05	0	0	0	0	0	0	0	0	0	0	0	0	0	0	0	0	0.000679	0	0	0	0	0	0	0	0	0	0	0	0	0	0	0	0	0	0	0	0	0	0	0	0	0	0	0	0	0
5	0.1.3.2.1.14	Prevotellaceae	0.028142	0.030436	0.036915	0.029425	0.030296	0.026972	0.032273	0.035502	0.024666	0.022727	0.026012	0.034437	0.032731	0.022497	0.023991	0.021441	0.03108	0.027602	0.028216	0.025322	0.025624	0.032722	0.028979	0.026192	0.02094	0.029524	0.033591	0.036946	0.018621	0.031843	0.022686	0.024849	0.031735	0.038095	0.023735	0.022692	0.033386	0.025146	0.028986	0.039282	0.036295	0.026073	0.023815	0.02552	0.021981	0.031814	0.026038
6	0.1.3.2.1.14.1	Alloprevotella	0.000148	0	0	0	0.000663	0	0	0.000458	0	0	0	0	0.000451	0.001125	0	0	0	0.000226	0.000222	0.000888	0	0.000442	0.000223	0	0	0	0.000908	0	0	0	0	0	0	0	0.000224	0	0	0	0	0	0	0	0.000227	0.000224	0	0	0.000224
6	0.1.3.2.1.14.2	Prevotella_1	0.000143	0.000231	0	0	0	0.000674	0	0	0	0	0	0	0	0	0.000923	0	0	0.000679	0.000222	0.000222	0	0	0	0	0	0	0.001362	0	0	0.000226	0	0.000224	0	0	0	0	0	0	0	0	0	0	0.008165	0	0	0	0
6	0.1.3.2.1.14.3	Prevotellaceae_Ga6A1_group	7e-06	0	0	0	0	0	0	0	0	0	0	0	0	0	0	0	0	0	0	0	0	0	0	0	0	0	0.000227	0	0	0	0	0	0	0	0	0	0	0.000225	0	0	0	0	0	0	0	0	0
6	0.1.3.2.1.14.4	Prevotellaceae_UCG-001	0.00469	0.005534	0.005713	0.003097	0.003096	0.00472	0.005868	0.006413	0.003394	0.003119	0.004669	0.006623	0.008126	0.006749	0.002999	0.003095	0.006806	0.003167	0.005554	0.004887	0.001573	0.007296	0.006242	0.005373	0.004901	0.005815	0.003177	0.002463	0.003547	0.004743	0.004717	0.00403	0.00688	0.00598	0.001343	0.005117	0.00717	0.003817	0.005751	0.008174	0.00707	0.002922	0.002949	0.002686	0.003852	0.004964	0.002694
6	0.1.3.2.1.14.5	Prevotellaceae_UCG-003	0.007345	0.010606	0.013404	0.007301	0.012384	0.010339	0.009253	0.013743	0.002716	0.010918	0.010004	0.009713	0.008578	0.004724	0.006228	0.007073	0.006125	0.010407	0.009998	0.006442	0.004046	0.008402	0.00914	0.004253	0.007797	0.00671	0.012256	0.008733	0.00399	0.011292	0.006963	0.006492	0.007324	0.012403	0.007613	0.002447	0.004929	0.005613	0.006441	0.019074	0.005421	0.007642	0.004309	0.011193	0.004985	0.012184	0.008081
6	0.1.3.2.1.14.6	Prevotellaceae_UCG-004	0.011194	0.008992	0.015821	0.013053	0.010172	0.005844	0.012638	0.008246	0.013578	0.004234	0.008226	0.008389	0.009255	0.007199	0.008997	0.005526	0.010662	0.009955	0.008887	0.009773	0.01461	0.008402	0.009585	0.01388	0.004455	0.006934	0.01498	0.015674	0.007759	0.012873	0.007862	0.011193	0.013981	0.014396	0.0103	0.012013	0.016805	0.013696	0.011502	0.007947	0.01744	0.010564	0.006577	0.009626	0.007251	0.007671	0.011223
6	0.1.3.2.1.14.7	Prevotellaceae_YAB2003_group	2e-06	0	0	0	0	0.000225	0	0	0	0	0	0	0	0	0	0	0	0	0	0	0	0	0	0	0	0	0	0	0	0	0	0	0	0	0	0	0	0	0	0	0	0	0	0	0	0	0
6	0.1.3.2.1.14.8	Prevotellaceae_unclassified	0.004601	0.005073	0.001978	0.005973	0.003981	0.004945	0.004514	0.006642	0.004979	0.004456	0.003112	0.009713	0.006321	0.0027	0.004614	0.005747	0.007486	0.003167	0.003333	0.00311	0.005394	0.007959	0.00379	0.002686	0.003787	0.010065	0.000681	0.010076	0.003325	0.00271	0.003145	0.00291	0.003551	0.005316	0.004254	0.003115	0.004481	0.001796	0.005291	0.004087	0.006363	0.004945	0.001588	0.001791	0.005892	0.006995	0.003816
6	0.1.3.2.1.14.9	uncultured	1.1e-05	0	0	0	0	0.000225	0	0	0	0	0	0	0	0	0.000231	0	0	0	0	0	0	0.000221	0	0	0	0	0	0	0	0	0	0	0	0	0	0	0	0	0	0	0	0	0	0	0	0	0
5	0.1.3.2.1.15	Rikenellaceae	0.069049	0.067097	0.080861	0.080752	0.041796	0.038436	0.05281	0.062529	0.066531	0.063503	0.067141	0.100662	0.081264	0.046794	0.05767	0.059682	0.072595	0.072851	0.050433	0.06175	0.063385	0.062348	0.060856	0.069622	0.06282	0.071796	0.08148	0.071652	0.074041	0.068654	0.045373	0.062906	0.072348	0.059358	0.05262	0.063181	0.067667	0.078581	0.067633	0.067666	0.075418	0.069229	0.054434	0.057533	0.076818	0.069269	0.067565
6	0.1.3.2.1.15.1	Alistipes	0.012973	0.011529	0.014283	0.010398	0.008846	0.007193	0.00993	0.012597	0.01222	0.01426	0.010671	0.020309	0.016479	0.009224	0.007612	0.015031	0.017922	0.016063	0.010886	0.014438	0.010789	0.008402	0.014044	0.01388	0.011138	0.013643	0.01271	0.013211	0.011084	0.014002	0.007637	0.013432	0.013759	0.012403	0.013659	0.009566	0.01322	0.018186	0.013112	0.017711	0.012491	0.01506	0.005897	0.008059	0.011783	0.009702	0.015488
6	0.1.3.2.1.15.2	Anaerocella	1.6e-05	0	0	0	0	0	0	0	0	0	0	0	0	0	0	0	0	0	0	0	0	0	0	0	0	0	0	0	0	0	0.000225	0	0	0	0	0	0	0	0	0	0	0	0	0	0	0	0
6	0.1.3.2.1.15.3	Bact-08	2e-06	0	0	0	0	0	0	0	0	0	0	0	0	0	0	0	0	0	0	0	0	0	0	0	0	0	0	0	0	0	0	0	0	0	0.000224	0	0	0	0	0	0	0	0	0	0	0	0
6	0.1.3.2.1.15.4	M2PB4-61_termite_group	2e-06	0	0	0	0	0	0	0	0	0	0	0	0	0	0	0	0	0	0	0	0	0	0	0	0	0	0	0.000224	0	0	0	0	0	0	0	0	0	0	0	0	0	0	0	0	0	0	0
6	0.1.3.2.1.15.5	Rikenellaceae_RC9_gut_group	0.029577	0.027899	0.039771	0.041372	0.01747	0.020004	0.019409	0.02382	0.020593	0.023841	0.029346	0.034879	0.038375	0.015298	0.028604	0.022767	0.030853	0.039819	0.019551	0.02821	0.029445	0.023657	0.0321	0.027088	0.020049	0.027511	0.039719	0.032244	0.033252	0.02981	0.022911	0.027088	0.032845	0.024806	0.013435	0.026029	0.030921	0.035249	0.030366	0.025204	0.034881	0.031243	0.020413	0.023506	0.0247	0.028655	0.026936
6	0.1.3.2.1.15.6	Rikenellaceae_unclassified	0.020874	0.022366	0.019117	0.023009	0.012605	0.00944	0.020988	0.018781	0.021045	0.018494	0.022454	0.036424	0.019187	0.018448	0.018224	0.015915	0.012931	0.011312	0.015996	0.013105	0.016183	0.022109	0.011369	0.020819	0.028737	0.023708	0.02315	0.021048	0.025493	0.016486	0.013028	0.018133	0.019086	0.018605	0.022615	0.02069	0.019045	0.02088	0.019324	0.016576	0.023097	0.018431	0.026537	0.023282	0.031724	0.024143	0.018855
6	0.1.3.2.1.15.7	U29-B03	2e-06	0	0	0	0	0	0	0	0	0	0	0	0	0	0	0	0	0	0	0	0	0	0	0	0	0	0	0	0	0	0	0	0	0	0	0	0	0	0	0	0	0	0	0	0	0	0
6	0.1.3.2.1.15.8	dgA-11_gut_group	0.005521	0.005303	0.007691	0.005973	0.002875	0.001798	0.002483	0.007329	0.012673	0.006907	0.004669	0.008609	0.007223	0.003825	0.00323	0.005968	0.010662	0.005656	0.003999	0.005775	0.006743	0.007959	0.003344	0.007835	0.002896	0.006934	0.005901	0.004926	0.004212	0.008356	0.001572	0.00403	0.006658	0.003544	0.002687	0.006897	0.004257	0.004266	0.004601	0.008174	0.004949	0.004495	0.001588	0.002686	0.008611	0.006543	0.006061
6	0.1.3.2.1.15.9	hoa5-07d05_gut_group	8.2e-05	0	0	0	0	0	0	0	0	0	0	0.000442	0	0	0	0	0.000227	0	0	0.000222	0.000225	0.000221	0	0	0	0	0	0	0	0	0	0.000224	0	0	0	0	0.000224	0	0.00023	0	0	0	0	0	0	0.000226	0.000224
5	0.1.3.2.1.16	Tannerellaceae	0.000173	0	0.000439	0	0	0	0	0	0.000226	0.000223	0.000445	0	0	0	0	0	0	0	0	0.000444	0.000225	0	0	0	0.001114	0	0	0.000224	0.000222	0.000226	0	0.000224	0.000444	0	0	0	0	0.000225	0.00023	0.000681	0	0.000899	0	0.000224	0	0	0
6	0.1.3.2.1.16.1	Parabacteroides	7e-06	0	0	0	0	0	0	0	0.000226	0	0	0	0	0	0	0	0	0	0	0	0	0	0	0	0	0	0	0	0	0	0	0	0	0	0	0	0	0	0	0	0	0	0	0	0	0	0
6	0.1.3.2.1.16.2	Tannerellaceae_unclassified	0.000166	0	0.000439	0	0	0	0	0	0	0.000223	0.000445	0	0	0	0	0	0	0	0	0.000444	0.000225	0	0	0	0.001114	0	0	0.000224	0.000222	0.000226	0	0.000224	0.000444	0	0	0	0	0.000225	0.00023	0.000681	0	0.000899	0	0.000224	0	0	0
5	0.1.3.2.1.17	p-251-o5	0.001481	0.006917	0	0.000885	0	0.000225	0	0.000916	0.001358	0.002674	0.000667	0.000442	0.000451	0	0.001153	0.000442	0.001588	0	0.000889	0.005775	0.000674	0.00199	0.000223	0	0	0.005368	0.000908	0.000896	0.000665	0.000678	0	0.000448	0.001332	0	0.000224	0.000445	0.002465	0.000225	0.00161	0	0.000471	0.003821	0.000227	0	0.001133	0.001128	0.001122
6	0.1.3.2.1.17.1	p-251-o5_ge	0.001481	0.006917	0	0.000885	0	0.000225	0	0.000916	0.001358	0.002674	0.000667	0.000442	0.000451	0	0.001153	0.000442	0.001588	0	0.000889	0.005775	0.000674	0.00199	0.000223	0	0	0.005368	0.000908	0.000896	0.000665	0.000678	0	0.000448	0.001332	0	0.000224	0.000445	0.002465	0.000225	0.00161	0	0.000471	0.003821	0.000227	0	0.001133	0.001128	0.001122
5	0.1.3.2.1.18	p-2534-18B5_gut_group	0.004104	0.001383	0	0.008407	0.009067	0.010115	0.005416	0.005268	0	0.004456	0	0.000662	0	0.005849	0.002076	0.01061	0.009301	0.007014	0.000222	0.007108	0.006518	0.006854	0.01226	0.008955	0.016485	0.007605	0.009305	0	0.004655	0.015583	0.003594	0.004701	0	0.015504	0.010076	0.001335	0.011875	0.010777	0	0.01317	0.008249	0.002922	0.000454	0.006716	0.001133	0.00519	0
6	0.1.3.2.1.18.1	p-2534-18B5_gut_group_ge	0.004104	0.001383	0	0.008407	0.009067	0.010115	0.005416	0.005268	0	0.004456	0	0.000662	0	0.005849	0.002076	0.01061	0.009301	0.007014	0.000222	0.007108	0.006518	0.006854	0.01226	0.008955	0.016485	0.007605	0.009305	0	0.004655	0.015583	0.003594	0.004701	0	0.015504	0.010076	0.001335	0.011875	0.010777	0	0.01317	0.008249	0.002922	0.000454	0.006716	0.001133	0.00519	0
5	0.1.3.2.1.19	uncultured	0.003815	0.006226	0.003516	0.003982	0.001548	0.002248	0.003385	0.002749	0.003394	0.003342	0.001556	0.003311	0.004515	0.00225	0.001845	0.004421	0.005218	0.006561	0.002222	0.002221	0.00517	0.003759	0.001783	0.004477	0.003119	0.004026	0.004312	0.00627	0.00266	0.005194	0.002246	0.003134	0.002441	0.002658	0.002687	0.00267	0.004257	0.00449	0.003681	0.002725	0.002828	0.003596	0.002495	0.000224	0.005892	0.003836	0.004489
6	0.1.3.2.1.19.1	uncultured_ge	0.003815	0.006226	0.003516	0.003982	0.001548	0.002248	0.003385	0.002749	0.003394	0.003342	0.001556	0.003311	0.004515	0.00225	0.001845	0.004421	0.005218	0.006561	0.002222	0.002221	0.00517	0.003759	0.001783	0.004477	0.003119	0.004026	0.004312	0.00627	0.00266	0.005194	0.002246	0.003134	0.002441	0.002658	0.002687	0.00267	0.004257	0.00449	0.003681	0.002725	0.002828	0.003596	0.002495	0.000224	0.005892	0.003836	0.004489
5	0.1.3.2.1.2	Bacteroidales_BS11_gut_group	1.8e-05	0	0	0	0	0	0	0	0	0.000446	0	0	0	0	0.000231	0	0	0	0	0	0	0	0	0	0	0	0	0	0	0	0	0	0	0	0	0	0	0	0	0	0	0	0.000454	0	0	0	0
6	0.1.3.2.1.2.1	Bacteroidales_BS11_gut_group_ge	1.8e-05	0	0	0	0	0	0	0	0	0.000446	0	0	0	0	0.000231	0	0	0	0	0	0	0	0	0	0	0	0	0	0	0	0	0	0	0	0	0	0	0	0	0	0	0	0.000454	0	0	0	0
5	0.1.3.2.1.3	Bacteroidales_RF16_group	0.010636	0.008762	0.007031	0.009292	0.001769	0.003821	0.013315	0.015575	0.004073	0.013815	0.000445	0.013687	0.025282	0.004049	0.004844	0.002653	0.01588	0.020588	0.004443	0.007996	0.011913	0.007075	0.009362	0.021939	0.010916	0.012972	0.016568	0.01433	0.00665	0.007453	0.004492	0.00403	0.022415	0.002215	0.003583	0.006897	0.008514	0.016614	0.003451	0.009537	0.006363	0.003372	0.009526	0.004701	0.029005	0.008123	0.008754
6	0.1.3.2.1.3.1	Bacteroidales_RF16_group_ge	0.010636	0.008762	0.007031	0.009292	0.001769	0.003821	0.013315	0.015575	0.004073	0.013815	0.000445	0.013687	0.025282	0.004049	0.004844	0.002653	0.01588	0.020588	0.004443	0.007996	0.011913	0.007075	0.009362	0.021939	0.010916	0.012972	0.016568	0.01433	0.00665	0.007453	0.004492	0.00403	0.022415	0.002215	0.003583	0.006897	0.008514	0.016614	0.003451	0.009537	0.006363	0.003372	0.009526	0.004701	0.029005	0.008123	0.008754
5	0.1.3.2.1.4	Bacteroidales_unclassified	0.042104	0.040581	0.051198	0.049558	0.031181	0.025174	0.045137	0.047641	0.031229	0.042781	0.025789	0.047241	0.055982	0.032396	0.048443	0.032493	0.050136	0.046833	0.024661	0.045535	0.045179	0.03847	0.038787	0.040519	0.03943	0.035339	0.039265	0.045902	0.059632	0.039521	0.030997	0.034699	0.037949	0.034551	0.030004	0.044494	0.047502	0.042434	0.040488	0.034968	0.043366	0.043605	0.034929	0.03358	0.039202	0.034973	0.044893
6	0.1.3.2.1.4.1	Bacteroidales_unclassified	0.042104	0.040581	0.051198	0.049558	0.031181	0.025174	0.045137	0.047641	0.031229	0.042781	0.025789	0.047241	0.055982	0.032396	0.048443	0.032493	0.050136	0.046833	0.024661	0.045535	0.045179	0.03847	0.038787	0.040519	0.03943	0.035339	0.039265	0.045902	0.059632	0.039521	0.030997	0.034699	0.037949	0.034551	0.030004	0.044494	0.047502	0.042434	0.040488	0.034968	0.043366	0.043605	0.034929	0.03358	0.039202	0.034973	0.044893
5	0.1.3.2.1.5	Barnesiellaceae	0.004778	0.005995	0.009009	0.004425	0.003096	0.003147	0.007222	0.004123	0.004526	0.003342	0.004891	0.011258	0.004289	0.005624	0.00669	0.003095	0.002949	0.004977	0.001333	0.005553	0.003147	0.004864	0.004012	0.008507	0.005569	0.003802	0.002951	0.005374	0.003547	0.006775	0.007188	0.007388	0.006436	0.004651	0.002911	0.004894	0.007618	0.009205	0.003681	0.004314	0.004949	0.003147	0.002495	0.004701	0.003172	0.00361	0.00404
6	0.1.3.2.1.5.1	Barnesiellaceae_unclassified	4.3e-05	0	0	0	0	0.000225	0.000226	0	0	0	0	0	0	0	0	0	0.000227	0.000226	0	0	0	0	0.000223	0	0	0	0	0	0	0.000226	0	0	0	0	0	0.000222	0.000224	0.000449	0	0	0	0	0	0	0	0.000226	0
6	0.1.3.2.1.5.2	uncultured	0.004735	0.005995	0.009009	0.004425	0.003096	0.002922	0.006996	0.004123	0.004526	0.003342	0.004891	0.011258	0.004289	0.005624	0.00669	0.003095	0.002722	0.004751	0.001333	0.005553	0.003147	0.004864	0.00379	0.008507	0.005569	0.003802	0.002951	0.005374	0.003547	0.006549	0.007188	0.007388	0.006436	0.004651	0.002911	0.004672	0.007394	0.008756	0.003681	0.004314	0.004949	0.003147	0.002495	0.004701	0.003172	0.003384	0.00404
5	0.1.3.2.1.6	COB_P4-1_termite_group	0.000259	0	0	0.002212	0.000663	0.000225	0	0	0	0.001337	0	0	0	0	0.000231	0.000442	0	0	0	0	0	0	0	0	0.001559	0.000895	0	0	0.00133	0	0	0	0	0	0	0.00178	0	0	0	0	0.000707	0	0.000454	0	0	0.000451	0
6	0.1.3.2.1.6.1	COB_P4-1_termite_group_ge	0.000259	0	0	0.002212	0.000663	0.000225	0	0	0	0.001337	0	0	0	0	0.000231	0.000442	0	0	0	0	0	0	0	0	0.001559	0.000895	0	0	0.00133	0	0	0	0	0	0	0.00178	0	0	0	0	0.000707	0	0.000454	0	0	0.000451	0
5	0.1.3.2.1.7	F082	2.7e-05	0	0	0.000221	0	0	0	0.000458	0	0	0	0.000221	0.000226	0	0.000231	0.000221	0	0	0	0	0.000225	0	0	0	0	0	0	0	0	0	0	0	0	0	0	0	0	0	0	0	0	0	0	0	0	0	0
6	0.1.3.2.1.7.1	F082_ge	2.7e-05	0	0	0.000221	0	0	0	0.000458	0	0	0	0.000221	0.000226	0	0.000231	0.000221	0	0	0	0	0.000225	0	0	0	0	0	0	0	0	0	0	0	0	0	0	0	0	0	0	0	0	0	0	0	0	0	0
5	0.1.3.2.1.8	M2PB4-65_termite_group	0.003448	0.002997	0	0.002876	0.003538	0.00472	0.006093	0.005039	0.00611	0.013815	0.004002	0.006623	0.003612	0.00045	0.005075	0.007294	0.000681	0	0.003777	0.00311	0.001798	0.006412	0	0.00291	0.003342	0.001789	0	0.003359	0.007537	0.000678	0.007637	0.003358	0.00688	0.000886	0.00112	0.002225	0.002465	0.000449	0.00184	0.000454	0.005656	0.00517	0.011114	0.001119	0.008384	0.002933	0.004265
6	0.1.3.2.1.8.1	M2PB4-65_termite_group_ge	0.003448	0.002997	0	0.002876	0.003538	0.00472	0.006093	0.005039	0.00611	0.013815	0.004002	0.006623	0.003612	0.00045	0.005075	0.007294	0.000681	0	0.003777	0.00311	0.001798	0.006412	0	0.00291	0.003342	0.001789	0	0.003359	0.007537	0.000678	0.007637	0.003358	0.00688	0.000886	0.00112	0.002225	0.002465	0.000449	0.00184	0.000454	0.005656	0.00517	0.011114	0.001119	0.008384	0.002933	0.004265
5	0.1.3.2.1.9	Marinifilaceae	0.000245	0	0.00022	0.000442	0.000442	0.000225	0.000451	0.000458	0.000226	0.000446	0	0.000883	0.000226	0	0.000231	0	0.000681	0.000226	0	0	0.00045	0	0	0	0.000223	0.000224	0	0.000224	0.000222	0	0.000225	0	0.000888	0	0	0.000222	0.000672	0	0.00069	0.000454	0	0	0	0	0	0	0
6	0.1.3.2.1.9.1	Odoribacter	0.000102	0	0	0	0.000221	0	0.000451	0.000229	0.000226	0.000223	0	0	0	0	0	0	0.000227	0	0	0	0.000225	0	0	0	0.000223	0.000224	0	0.000224	0.000222	0	0.000225	0	0	0	0	0.000222	0	0	0.00023	0	0	0	0	0	0	0	0
6	0.1.3.2.1.9.2	Sanguibacteroides	0.000143	0	0.00022	0.000442	0.000221	0.000225	0	0.000229	0	0.000223	0	0.000883	0.000226	0	0.000231	0	0.000454	0.000226	0	0	0.000225	0	0	0	0	0	0	0	0	0	0	0	0.000888	0	0	0	0.000672	0	0.00046	0.000454	0	0	0	0	0	0	0
4	0.1.3.2.2	Bacteroidia_unclassified	0.030576	0.023749	0.034937	0.040044	0.01946	0.01978	0.03295	0.034356	0.019914	0.030749	0.022677	0.032671	0.044921	0.022947	0.056286	0.029178	0.036298	0.038235	0.014663	0.02932	0.03439	0.033606	0.026527	0.032908	0.02094	0.036457	0.042669	0.035155	0.033917	0.030262	0.019317	0.021491	0.034399	0.024363	0.023511	0.028031	0.028232	0.028963	0.033586	0.025658	0.028989	0.025399	0.030619	0.023506	0.03399	0.024143	0.034343
5	0.1.3.2.2.1	Bacteroidia_unclassified	0.030576	0.023749	0.034937	0.040044	0.01946	0.01978	0.03295	0.034356	0.019914	0.030749	0.022677	0.032671	0.044921	0.022947	0.056286	0.029178	0.036298	0.038235	0.014663	0.02932	0.03439	0.033606	0.026527	0.032908	0.02094	0.036457	0.042669	0.035155	0.033917	0.030262	0.019317	0.021491	0.034399	0.024363	0.023511	0.028031	0.028232	0.028963	0.033586	0.025658	0.028989	0.025399	0.030619	0.023506	0.03399	0.024143	0.034343
6	0.1.3.2.2.1.1	Bacteroidia_unclassified	0.030576	0.023749	0.034937	0.040044	0.01946	0.01978	0.03295	0.034356	0.019914	0.030749	0.022677	0.032671	0.044921	0.022947	0.056286	0.029178	0.036298	0.038235	0.014663	0.02932	0.03439	0.033606	0.026527	0.032908	0.02094	0.036457	0.042669	0.035155	0.033917	0.030262	0.019317	0.021491	0.034399	0.024363	0.023511	0.028031	0.028232	0.028963	0.033586	0.025658	0.028989	0.025399	0.030619	0.023506	0.03399	0.024143	0.034343
4	0.1.3.2.3	Chitinophagales	7e-06	0	0	0	0	0	0	0	0	0	0	0	0	0.000225	0	0	0	0	0	0	0	0	0	0	0	0	0	0	0	0	0	0	0.000222	0	0	0	0	0	0	0	0	0	0	0	0	0	0
5	0.1.3.2.3.1	Chitinophagaceae	7e-06	0	0	0	0	0	0	0	0	0	0	0	0	0.000225	0	0	0	0	0	0	0	0	0	0	0	0	0	0	0	0	0	0	0.000222	0	0	0	0	0	0	0	0	0	0	0	0	0	0
6	0.1.3.2.3.1.1	Chitinophagaceae_unclassified	5e-06	0	0	0	0	0	0	0	0	0	0	0	0	0	0	0	0	0	0	0	0	0	0	0	0	0	0	0	0	0	0	0	0.000222	0	0	0	0	0	0	0	0	0	0	0	0	0	0
6	0.1.3.2.3.1.2	Niveitalea	2e-06	0	0	0	0	0	0	0	0	0	0	0	0	0.000225	0	0	0	0	0	0	0	0	0	0	0	0	0	0	0	0	0	0	0	0	0	0	0	0	0	0	0	0	0	0	0	0	0
4	0.1.3.2.4	Cytophagales	7e-05	0.000231	0	0.000221	0	0	0.000226	0	0	0	0	0.000221	0	0	0	0	0	0	0.000444	0	0	0	0.000223	0	0.000223	0	0	0.000224	0	0.000226	0	0	0	0	0	0	0	0	0.00023	0.000454	0	0	0	0	0	0	0
5	0.1.3.2.4.1	Cytophagales_unclassified	7e-05	0.000231	0	0.000221	0	0	0.000226	0	0	0	0	0.000221	0	0	0	0	0	0	0.000444	0	0	0	0.000223	0	0.000223	0	0	0.000224	0	0.000226	0	0	0	0	0	0	0	0	0.00023	0.000454	0	0	0	0	0	0	0
6	0.1.3.2.4.1.1	Cytophagales_unclassified	7e-05	0.000231	0	0.000221	0	0	0.000226	0	0	0	0	0.000221	0	0	0	0	0	0	0.000444	0	0	0	0.000223	0	0.000223	0	0	0.000224	0	0.000226	0	0	0	0	0	0	0	0	0.00023	0.000454	0	0	0	0	0	0	0
4	0.1.3.2.5	Flavobacteriales	7e-06	0	0	0	0	0	0	0	0	0	0	0	0	0	0	0	0	0	0	0	0	0	0	0	0	0	0	0	0	0	0	0	0	0	0	0	0	0	0	0	0	0	0	0	0	0	0
5	0.1.3.2.5.1	Flavobacteriaceae	2e-06	0	0	0	0	0	0	0	0	0	0	0	0	0	0	0	0	0	0	0	0	0	0	0	0	0	0	0	0	0	0	0	0	0	0	0	0	0	0	0	0	0	0	0	0	0	0
6	0.1.3.2.5.1.1	Flavobacteriaceae_unclassified	2e-06	0	0	0	0	0	0	0	0	0	0	0	0	0	0	0	0	0	0	0	0	0	0	0	0	0	0	0	0	0	0	0	0	0	0	0	0	0	0	0	0	0	0	0	0	0	0
5	0.1.3.2.5.2	Flavobacteriales_unclassified	5e-06	0	0	0	0	0	0	0	0	0	0	0	0	0	0	0	0	0	0	0	0	0	0	0	0	0	0	0	0	0	0	0	0	0	0	0	0	0	0	0	0	0	0	0	0	0	0
6	0.1.3.2.5.2.1	Flavobacteriales_unclassified	5e-06	0	0	0	0	0	0	0	0	0	0	0	0	0	0	0	0	0	0	0	0	0	0	0	0	0	0	0	0	0	0	0	0	0	0	0	0	0	0	0	0	0	0	0	0	0	0
2	0.1.4	Chloroflexi	0.000293	0.000461	0	0.000221	0.000885	0.000674	0.000226	0	0.000679	0.000668	0.000222	0	0	0.000225	0.000692	0.000663	0.000227	0	0	0.000222	0.000225	0	0	0.000224	0.000446	0.000224	0.000227	0.000672	0.000222	0.000226	0.000225	0.000895	0	0.000664	0	0.001112	0.000224	0.000898	0	0.000454	0.000471	0.000674	0.000227	0.000672	0.000227	0	0.000224
3	0.1.4.1	Anaerolineae	0.000286	0.000461	0	0.000221	0.000885	0.000674	0.000226	0	0.000679	0.000668	0.000222	0	0	0.000225	0.000692	0.000663	0.000227	0	0	0.000222	0.000225	0	0	0.000224	0.000446	0.000224	0.000227	0.000672	0.000222	0.000226	0.000225	0.000895	0	0.000443	0	0.001112	0.000224	0.000898	0	0.000454	0.000471	0.000674	0.000227	0.000672	0.000227	0	0.000224
4	0.1.4.1.1	Anaerolineales	0.000286	0.000461	0	0.000221	0.000885	0.000674	0.000226	0	0.000679	0.000668	0.000222	0	0	0.000225	0.000692	0.000663	0.000227	0	0	0.000222	0.000225	0	0	0.000224	0.000446	0.000224	0.000227	0.000672	0.000222	0.000226	0.000225	0.000895	0	0.000443	0	0.001112	0.000224	0.000898	0	0.000454	0.000471	0.000674	0.000227	0.000672	0.000227	0	0.000224
5	0.1.4.1.1.1	Anaerolineaceae	0.000286	0.000461	0	0.000221	0.000885	0.000674	0.000226	0	0.000679	0.000668	0.000222	0	0	0.000225	0.000692	0.000663	0.000227	0	0	0.000222	0.000225	0	0	0.000224	0.000446	0.000224	0.000227	0.000672	0.000222	0.000226	0.000225	0.000895	0	0.000443	0	0.001112	0.000224	0.000898	0	0.000454	0.000471	0.000674	0.000227	0.000672	0.000227	0	0.000224
6	0.1.4.1.1.1.1	Flexilinea	0.000286	0.000461	0	0.000221	0.000885	0.000674	0.000226	0	0.000679	0.000668	0.000222	0	0	0.000225	0.000692	0.000663	0.000227	0	0	0.000222	0.000225	0	0	0.000224	0.000446	0.000224	0.000227	0.000672	0.000222	0.000226	0.000225	0.000895	0	0.000443	0	0.001112	0.000224	0.000898	0	0.000454	0.000471	0.000674	0.000227	0.000672	0.000227	0	0.000224
3	0.1.4.2	Chloroflexi_unclassified	2e-06	0	0	0	0	0	0	0	0	0	0	0	0	0	0	0	0	0	0	0	0	0	0	0	0	0	0	0	0	0	0	0	0	0.000221	0	0	0	0	0	0	0	0	0	0	0	0	0
4	0.1.4.2.1	Chloroflexi_unclassified	2e-06	0	0	0	0	0	0	0	0	0	0	0	0	0	0	0	0	0	0	0	0	0	0	0	0	0	0	0	0	0	0	0	0	0.000221	0	0	0	0	0	0	0	0	0	0	0	0	0
5	0.1.4.2.1.1	Chloroflexi_unclassified	2e-06	0	0	0	0	0	0	0	0	0	0	0	0	0	0	0	0	0	0	0	0	0	0	0	0	0	0	0	0	0	0	0	0	0.000221	0	0	0	0	0	0	0	0	0	0	0	0	0
6	0.1.4.2.1.1.1	Chloroflexi_unclassified	2e-06	0	0	0	0	0	0	0	0	0	0	0	0	0	0	0	0	0	0	0	0	0	0	0	0	0	0	0	0	0	0	0	0	0.000221	0	0	0	0	0	0	0	0	0	0	0	0	0
3	0.1.4.3	Chloroflexia	5e-06	0	0	0	0	0	0	0	0	0	0	0	0	0	0	0	0	0	0	0	0	0	0	0	0	0	0	0	0	0	0	0	0	0	0	0	0	0	0	0	0	0	0	0	0	0	0
4	0.1.4.3.1	Chloroflexales	2e-06	0	0	0	0	0	0	0	0	0	0	0	0	0	0	0	0	0	0	0	0	0	0	0	0	0	0	0	0	0	0	0	0	0	0	0	0	0	0	0	0	0	0	0	0	0	0
5	0.1.4.3.1.1	Chloroflexaceae	2e-06	0	0	0	0	0	0	0	0	0	0	0	0	0	0	0	0	0	0	0	0	0	0	0	0	0	0	0	0	0	0	0	0	0	0	0	0	0	0	0	0	0	0	0	0	0	0
6	0.1.4.3.1.1.1	Chloroflexaceae_unclassified	2e-06	0	0	0	0	0	0	0	0	0	0	0	0	0	0	0	0	0	0	0	0	0	0	0	0	0	0	0	0	0	0	0	0	0	0	0	0	0	0	0	0	0	0	0	0	0	0
4	0.1.4.3.2	Thermomicrobiales	2e-06	0	0	0	0	0	0	0	0	0	0	0	0	0	0	0	0	0	0	0	0	0	0	0	0	0	0	0	0	0	0	0	0	0	0	0	0	0	0	0	0	0	0	0	0	0	0
5	0.1.4.3.2.1	JG30-KF-CM45	2e-06	0	0	0	0	0	0	0	0	0	0	0	0	0	0	0	0	0	0	0	0	0	0	0	0	0	0	0	0	0	0	0	0	0	0	0	0	0	0	0	0	0	0	0	0	0	0
6	0.1.4.3.2.1.1	JG30-KF-CM45_ge	2e-06	0	0	0	0	0	0	0	0	0	0	0	0	0	0	0	0	0	0	0	0	0	0	0	0	0	0	0	0	0	0	0	0	0	0	0	0	0	0	0	0	0	0	0	0	0	0
2	0.1.5	Cyanobacteria	0.003061	0.003459	0.00022	0.003982	0.002211	0.000674	0.002257	0.002061	0.001358	0.004234	0.000222	0.001545	0.00474	0.001575	0.000923	0.001105	0.002269	0.001131	0.000222	0.001999	0.005394	0.003537	0.000446	0.000895	0.000891	0.004473	0.000227	0.004702	0.005764	0.001129	0.000898	0.000672	0.002441	0.000664	0.000448	0.002447	0.002017	0.003817	0.004371	0.001589	0.000943	0.001573	0.002041	0.000448	0.004079	0.001128	0.003591
3	0.1.5.1	Cyanobacteria_unclassified	6.8e-05	0	0	0.000221	0	0	0	0.000229	0	0	0	0	0.000226	0	0	0.000221	0	0	0	0	0.000225	0	0	0	0	0	0	0.000224	0	0.000226	0	0	0	0	0	0.000222	0.000224	0.000225	0	0	0	0	0	0	0.000227	0	0
4	0.1.5.1.1	Cyanobacteria_unclassified	6.8e-05	0	0	0.000221	0	0	0	0.000229	0	0	0	0	0.000226	0	0	0.000221	0	0	0	0	0.000225	0	0	0	0	0	0	0.000224	0	0.000226	0	0	0	0	0	0.000222	0.000224	0.000225	0	0	0	0	0	0	0.000227	0	0
5	0.1.5.1.1.1	Cyanobacteria_unclassified	6.8e-05	0	0	0.000221	0	0	0	0.000229	0	0	0	0	0.000226	0	0	0.000221	0	0	0	0	0.000225	0	0	0	0	0	0	0.000224	0	0.000226	0	0	0	0	0	0.000222	0.000224	0.000225	0	0	0	0	0	0	0.000227	0	0
6	0.1.5.1.1.1.1	Cyanobacteria_unclassified	6.8e-05	0	0	0.000221	0	0	0	0.000229	0	0	0	0	0.000226	0	0	0.000221	0	0	0	0	0.000225	0	0	0	0	0	0	0.000224	0	0.000226	0	0	0	0	0	0.000222	0.000224	0.000225	0	0	0	0	0	0	0.000227	0	0
3	0.1.5.2	Melainabacteria	0.002964	0.003459	0.00022	0.00354	0.002211	0.000674	0.002257	0.001832	0.001358	0.004234	0.000222	0.001545	0.004515	0.001575	0.000923	0.000884	0.002042	0.001131	0.000222	0.001999	0.00517	0.003537	0.000446	0.000895	0.000891	0.00425	0.000227	0.004478	0.005764	0.000903	0.000898	0.000448	0.002441	0.000664	0.000448	0.002225	0.001793	0.003592	0.004371	0.001589	0.000943	0.001573	0.002041	0.000448	0.003852	0.001128	0.003367
4	0.1.5.2.1	Gastranaerophilales	0.002964	0.003459	0.00022	0.00354	0.002211	0.000674	0.002257	0.001832	0.001358	0.004234	0.000222	0.001545	0.004515	0.001575	0.000923	0.000884	0.002042	0.001131	0.000222	0.001999	0.00517	0.003537	0.000446	0.000895	0.000891	0.00425	0.000227	0.004478	0.005764	0.000903	0.000898	0.000448	0.002441	0.000664	0.000448	0.002225	0.001793	0.003592	0.004371	0.001589	0.000943	0.001573	0.002041	0.000448	0.003852	0.001128	0.003367
5	0.1.5.2.1.1	Gastranaerophilales_fa	0.002964	0.003459	0.00022	0.00354	0.002211	0.000674	0.002257	0.001832	0.001358	0.004234	0.000222	0.001545	0.004515	0.001575	0.000923	0.000884	0.002042	0.001131	0.000222	0.001999	0.00517	0.003537	0.000446	0.000895	0.000891	0.00425	0.000227	0.004478	0.005764	0.000903	0.000898	0.000448	0.002441	0.000664	0.000448	0.002225	0.001793	0.003592	0.004371	0.001589	0.000943	0.001573	0.002041	0.000448	0.003852	0.001128	0.003367
6	0.1.5.2.1.1.1	Gastranaerophilales_ge	0.002964	0.003459	0.00022	0.00354	0.002211	0.000674	0.002257	0.001832	0.001358	0.004234	0.000222	0.001545	0.004515	0.001575	0.000923	0.000884	0.002042	0.001131	0.000222	0.001999	0.00517	0.003537	0.000446	0.000895	0.000891	0.00425	0.000227	0.004478	0.005764	0.000903	0.000898	0.000448	0.002441	0.000664	0.000448	0.002225	0.001793	0.003592	0.004371	0.001589	0.000943	0.001573	0.002041	0.000448	0.003852	0.001128	0.003367
3	0.1.5.3	Oxyphotobacteria	3e-05	0	0	0.000221	0	0	0	0	0	0	0	0	0	0	0	0	0.000227	0	0	0	0	0	0	0	0	0.000224	0	0	0	0	0	0.000224	0	0	0	0	0	0	0	0	0	0	0	0	0	0	0.000224
4	0.1.5.3.1	Chloroplast	2.5e-05	0	0	0.000221	0	0	0	0	0	0	0	0	0	0	0	0	0	0	0	0	0	0	0	0	0	0.000224	0	0	0	0	0	0.000224	0	0	0	0	0	0	0	0	0	0	0	0	0	0	0.000224
5	0.1.5.3.1.1	Chloroplast_fa	2.5e-05	0	0	0.000221	0	0	0	0	0	0	0	0	0	0	0	0	0	0	0	0	0	0	0	0	0	0.000224	0	0	0	0	0	0.000224	0	0	0	0	0	0	0	0	0	0	0	0	0	0	0.000224
6	0.1.5.3.1.1.1	Chloroplast_ge	2.5e-05	0	0	0.000221	0	0	0	0	0	0	0	0	0	0	0	0	0	0	0	0	0	0	0	0	0	0.000224	0	0	0	0	0	0.000224	0	0	0	0	0	0	0	0	0	0	0	0	0	0	0.000224
4	0.1.5.3.2	Nostocales	5e-06	0	0	0	0	0	0	0	0	0	0	0	0	0	0	0	0.000227	0	0	0	0	0	0	0	0	0	0	0	0	0	0	0	0	0	0	0	0	0	0	0	0	0	0	0	0	0	0
5	0.1.5.3.2.1	Chroococcidiopsaceae	2e-06	0	0	0	0	0	0	0	0	0	0	0	0	0	0	0	0.000227	0	0	0	0	0	0	0	0	0	0	0	0	0	0	0	0	0	0	0	0	0	0	0	0	0	0	0	0	0	0
6	0.1.5.3.2.1.1	Aliterella_CENA595	2e-06	0	0	0	0	0	0	0	0	0	0	0	0	0	0	0	0.000227	0	0	0	0	0	0	0	0	0	0	0	0	0	0	0	0	0	0	0	0	0	0	0	0	0	0	0	0	0	0
5	0.1.5.3.2.2	Nostocales_unclassified	2e-06	0	0	0	0	0	0	0	0	0	0	0	0	0	0	0	0	0	0	0	0	0	0	0	0	0	0	0	0	0	0	0	0	0	0	0	0	0	0	0	0	0	0	0	0	0	0
6	0.1.5.3.2.2.1	Nostocales_unclassified	2e-06	0	0	0	0	0	0	0	0	0	0	0	0	0	0	0	0	0	0	0	0	0	0	0	0	0	0	0	0	0	0	0	0	0	0	0	0	0	0	0	0	0	0	0	0	0	0
2	0.1.6	Elusimicrobia	0.000186	0	0	0.000442	0	0	0.000903	0.000458	0.000679	0	0	0.000221	0	0	0	0	0	0	0	0	0	0.000221	0	0.000448	0	0.000224	0	0	0.000443	0	0	0	0	0	0	0.000222	0	0.000449	0	0	0	0	0.000227	0	0	0.000226	0.000449
3	0.1.6.1	Elusimicrobia	0.000186	0	0	0.000442	0	0	0.000903	0.000458	0.000679	0	0	0.000221	0	0	0	0	0	0	0	0	0	0.000221	0	0.000448	0	0.000224	0	0	0.000443	0	0	0	0	0	0	0.000222	0	0.000449	0	0	0	0	0.000227	0	0	0.000226	0.000449
4	0.1.6.1.1	Elusimicrobiales	0.000186	0	0	0.000442	0	0	0.000903	0.000458	0.000679	0	0	0.000221	0	0	0	0	0	0	0	0	0	0.000221	0	0.000448	0	0.000224	0	0	0.000443	0	0	0	0	0	0	0.000222	0	0.000449	0	0	0	0	0.000227	0	0	0.000226	0.000449
5	0.1.6.1.1.1	Elusimicrobiaceae	0.000186	0	0	0.000442	0	0	0.000903	0.000458	0.000679	0	0	0.000221	0	0	0	0	0	0	0	0	0	0.000221	0	0.000448	0	0.000224	0	0	0.000443	0	0	0	0	0	0	0.000222	0	0.000449	0	0	0	0	0.000227	0	0	0.000226	0.000449
6	0.1.6.1.1.1.1	Elusimicrobium	0.000186	0	0	0.000442	0	0	0.000903	0.000458	0.000679	0	0	0.000221	0	0	0	0	0	0	0	0	0	0.000221	0	0.000448	0	0.000224	0	0	0.000443	0	0	0	0	0	0	0.000222	0	0.000449	0	0	0	0	0.000227	0	0	0.000226	0.000449
2	0.1.7	Epsilonbacteraeota	0.000159	0	0.000659	0	0	0	0.000451	0	0	0.000891	0	0.000442	0	0	0	0	0.000227	0	0	0	0	0.000221	0	0	0	0	0	0	0.000222	0	0	0	0	0	0	0	0	0.000449	0.00092	0.000454	0	0	0.000227	0	0	0	0
3	0.1.7.1	Campylobacteria	0.000159	0	0.000659	0	0	0	0.000451	0	0	0.000891	0	0.000442	0	0	0	0	0.000227	0	0	0	0	0.000221	0	0	0	0	0	0	0.000222	0	0	0	0	0	0	0	0	0.000449	0.00092	0.000454	0	0	0.000227	0	0	0	0
4	0.1.7.1.1	Campylobacterales	0.000159	0	0.000659	0	0	0	0.000451	0	0	0.000891	0	0.000442	0	0	0	0	0.000227	0	0	0	0	0.000221	0	0	0	0	0	0	0.000222	0	0	0	0	0	0	0	0	0.000449	0.00092	0.000454	0	0	0.000227	0	0	0	0
5	0.1.7.1.1.1	Campylobacteraceae	7.3e-05	0	0	0	0	0	0	0	0	0.000891	0	0.000442	0	0	0	0	0.000227	0	0	0	0	0	0	0	0	0	0	0	0	0	0	0	0	0	0	0	0	0.000449	0	0	0	0	0.000227	0	0	0	0
6	0.1.7.1.1.1.1	Campylobacter	7.3e-05	0	0	0	0	0	0	0	0	0.000891	0	0.000442	0	0	0	0	0.000227	0	0	0	0	0	0	0	0	0	0	0	0	0	0	0	0	0	0	0	0	0.000449	0	0	0	0	0.000227	0	0	0	0
5	0.1.7.1.1.2	Helicobacteraceae	8.6e-05	0	0.000659	0	0	0	0.000451	0	0	0	0	0	0	0	0	0	0	0	0	0	0	0.000221	0	0	0	0	0	0	0.000222	0	0	0	0	0	0	0	0	0	0.00092	0.000454	0	0	0	0	0	0	0
6	0.1.7.1.1.2.1	Helicobacter	8.6e-05	0	0.000659	0	0	0	0.000451	0	0	0	0	0	0	0	0	0	0	0	0	0	0	0.000221	0	0	0	0	0	0	0.000222	0	0	0	0	0	0	0	0	0	0.00092	0.000454	0	0	0	0	0	0	0
2	0.1.8	Fibrobacteres	0.000252	0	0	0.00177	0	0	0	0	0	0	0.000222	0	0	0	0	0	0	0	0	0	0	0	0	0.000672	0	0	0	0	0	0	0	0	0	0	0	0	0	0.002919	0	0	0.000236	0	0	0	0.000227	0	0
3	0.1.8.1	Fibrobacteria	0.000252	0	0	0.00177	0	0	0	0	0	0	0.000222	0	0	0	0	0	0	0	0	0	0	0	0	0.000672	0	0	0	0	0	0	0	0	0	0	0	0	0	0.002919	0	0	0.000236	0	0	0	0.000227	0	0
4	0.1.8.1.1	Fibrobacterales	0.000252	0	0	0.00177	0	0	0	0	0	0	0.000222	0	0	0	0	0	0	0	0	0	0	0	0	0.000672	0	0	0	0	0	0	0	0	0	0	0	0	0	0.002919	0	0	0.000236	0	0	0	0.000227	0	0
5	0.1.8.1.1.1	Fibrobacteraceae	0.000245	0	0	0.00177	0	0	0	0	0	0	0.000222	0	0	0	0	0	0	0	0	0	0	0	0	0.000672	0	0	0	0	0	0	0	0	0	0	0	0	0	0.002919	0	0	0.000236	0	0	0	0	0	0
6	0.1.8.1.1.1.1	Fibrobacteraceae_unclassified	0.000245	0	0	0.00177	0	0	0	0	0	0	0.000222	0	0	0	0	0	0	0	0	0	0	0	0	0.000672	0	0	0	0	0	0	0	0	0	0	0	0	0	0.002919	0	0	0.000236	0	0	0	0	0	0
5	0.1.8.1.1.2	Fibrobacterales_unclassified	7e-06	0	0	0	0	0	0	0	0	0	0	0	0	0	0	0	0	0	0	0	0	0	0	0	0	0	0	0	0	0	0	0	0	0	0	0	0	0	0	0	0	0	0	0	0.000227	0	0
6	0.1.8.1.1.2.1	Fibrobacterales_unclassified	7e-06	0	0	0	0	0	0	0	0	0	0	0	0	0	0	0	0	0	0	0	0	0	0	0	0	0	0	0	0	0	0	0	0	0	0	0	0	0	0	0	0	0	0	0	0.000227	0	0
2	0.1.9	Firmicutes	0.498769	0.516717	0.497473	0.471018	0.561035	0.563497	0.483638	0.483967	0.54492	0.49131	0.573366	0.462693	0.452144	0.55883	0.495732	0.538904	0.465971	0.478959	0.586536	0.501333	0.497415	0.508512	0.525858	0.477278	0.505235	0.472154	0.497049	0.480519	0.468854	0.518067	0.558401	0.545556	0.490013	0.536434	0.555083	0.522136	0.49227	0.460036	0.513918	0.525204	0.472543	0.512924	0.508732	0.550705	0.468162	0.504061	0.488215
3	0.1.9.1	Bacilli	0.001067	0.001614	0.000879	0.000442	0.001327	0.00045	0.002031	0.000229	0.001131	0.000446	0	0.000883	0.000226	0.001575	0.000461	0.000221	0.000227	0.000905	0.001333	0.000222	0.000899	0.000221	0.001783	0.010969	0.000223	0.001789	0.001135	0	0.001773	0.001129	0.001123	0.001119	0.000444	0.001107	0	0	0.001344	0.001123	0.00069	0.000454	0.002593	0.001124	0.003402	0.001791	0.000453	0.001128	0.000673
4	0.1.9.1.1	Bacillales	0.000847	0.001153	0.00022	0	0.001106	0.000225	0.00158	0.000229	0	0.000223	0	0.000883	0	0.00135	0.000231	0.000221	0	0.000452	0.000222	0.000222	0.000899	0.000221	0.000892	0.010745	0.000223	0.001789	0.000908	0	0.001773	0.000903	0.000674	0.000672	0	0.000886	0	0	0.00112	0.000674	0.00069	0.000227	0.002593	0.001124	0.000454	0.000895	0.000227	0.000677	0.000449
5	0.1.9.1.1.1	Alicyclobacillaceae	2e-06	0	0	0	0	0	0	0	0	0	0	0	0	0	0	0	0	0	0	0	0	0	0	0	0	0	0	0	0	0	0	0	0	0	0	0	0	0	0	0	0	0	0	0	0	0	0
6	0.1.9.1.1.1.1	Tumebacillus	2e-06	0	0	0	0	0	0	0	0	0	0	0	0	0	0	0	0	0	0	0	0	0	0	0	0	0	0	0	0	0	0	0	0	0	0	0	0	0	0	0	0	0	0	0	0	0	0
5	0.1.9.1.1.2	Bacillaceae	0.000452	0.000461	0.00022	0	0.000663	0	0.000677	0.000229	0	0	0	0.000221	0	0.001125	0	0.000221	0	0.000226	0.000222	0	0.000225	0.000221	0.000446	0.00694	0	0.000671	0.000681	0	0.001108	0.000452	0.000225	0.000672	0	0.000221	0	0	0.000224	0.000449	0.00023	0.000227	0.000471	0.000899	0.000227	0.000672	0	0.000677	0.000224
6	0.1.9.1.1.2.1	Bacillaceae_unclassified	4.5e-05	0	0.00022	0	0	0	0	0	0	0	0	0	0	0	0	0	0	0	0	0	0	0	0	0.000895	0	0	0	0	0	0.000226	0	0	0	0	0	0	0	0	0	0	0	0	0.000227	0	0	0	0
6	0.1.9.1.1.2.2	Bacillus	0.000404	0.000461	0	0	0.000663	0	0.000677	0.000229	0	0	0	0.000221	0	0.001125	0	0.000221	0	0.000226	0.000222	0	0.000225	0.000221	0.000446	0.006044	0	0.000671	0.000681	0	0.001108	0.000226	0.000225	0.000448	0	0.000221	0	0	0.000224	0.000449	0.00023	0.000227	0.000471	0.000899	0	0.000672	0	0.000677	0.000224
6	0.1.9.1.1.2.3	Pseudogracilibacillus	2e-06	0	0	0	0	0	0	0	0	0	0	0	0	0	0	0	0	0	0	0	0	0	0	0	0	0	0	0	0	0	0	0.000224	0	0	0	0	0	0	0	0	0	0	0	0	0	0	0
5	0.1.9.1.1.3	Bacillales_unclassified	0.0002	0.000461	0	0	0.000221	0	0.000451	0	0	0	0	0.000221	0	0.000225	0.000231	0	0	0.000226	0	0	0.00045	0	0.000223	0.002686	0	0.000447	0	0	0.000443	0	0.000449	0	0	0.000221	0	0	0.000672	0	0.00046	0	0.001414	0	0	0.000224	0	0	0.000224
6	0.1.9.1.1.3.1	Bacillales_unclassified	0.0002	0.000461	0	0	0.000221	0	0.000451	0	0	0	0	0.000221	0	0.000225	0.000231	0	0	0.000226	0	0	0.00045	0	0.000223	0.002686	0	0.000447	0	0	0.000443	0	0.000449	0	0	0.000221	0	0	0.000672	0	0.00046	0	0.001414	0	0	0.000224	0	0	0.000224
5	0.1.9.1.1.4	Paenibacillaceae	1.1e-05	0	0	0	0	0	0	0	0	0	0	0	0	0	0	0	0	0	0	0	0	0	0.000223	0	0.000223	0	0	0	0	0	0	0	0	0	0	0	0	0	0	0	0.000236	0	0	0	0	0	0
6	0.1.9.1.1.4.1	Paenibacillus	1.1e-05	0	0	0	0	0	0	0	0	0	0	0	0	0	0	0	0	0	0	0	0	0	0.000223	0	0.000223	0	0	0	0	0	0	0	0	0	0	0	0	0	0	0	0.000236	0	0	0	0	0	0
5	0.1.9.1.1.5	Planococcaceae	0.000166	0.000231	0	0	0.000221	0.000225	0.000451	0	0	0	0	0.000442	0	0	0	0	0	0	0	0	0.000225	0	0	0.000895	0	0.000671	0.000227	0	0.000222	0.000452	0	0	0	0.000221	0	0	0.000224	0.000225	0	0	0.000471	0.000225	0.000227	0	0.000227	0	0
6	0.1.9.1.1.5.1	Jeotgalibacillus	2e-06	0	0	0	0	0	0	0	0	0	0	0	0	0	0	0	0	0	0	0	0	0	0	0	0	0	0	0	0	0	0	0	0	0	0	0	0	0	0	0	0	0	0	0	0	0	0
6	0.1.9.1.1.5.2	Lysinibacillus	8.9e-05	0	0	0	0	0	0.000226	0	0	0	0	0.000221	0	0	0	0	0	0	0	0	0	0	0	0.000448	0	0.000447	0.000227	0	0	0.000226	0	0	0	0.000221	0	0	0.000224	0	0	0	0.000471	0.000225	0	0	0	0	0
6	0.1.9.1.1.5.3	Planococcaceae_unclassified	3.4e-05	0.000231	0	0	0	0	0	0	0	0	0	0	0	0	0	0	0	0	0	0	0.000225	0	0	0.000224	0	0	0	0	0.000222	0.000226	0	0	0	0	0	0	0	0.000225	0	0	0	0	0.000227	0	0	0	0
6	0.1.9.1.1.5.4	Planococcus	2e-06	0	0	0	0	0	0	0	0	0	0	0	0	0	0	0	0	0	0	0	0	0	0	0	0	0	0	0	0	0	0	0	0	0	0	0	0	0	0	0	0	0	0	0	0	0	0
6	0.1.9.1.1.5.5	Psychrobacillus	2e-06	0	0	0	0	0	0	0	0	0	0	0	0	0	0	0	0	0	0	0	0	0	0	0	0	0	0	0	0	0	0	0	0	0	0	0	0	0	0	0	0	0	0	0	0	0	0
6	0.1.9.1.1.5.6	Solibacillus	2e-06	0	0	0	0	0.000225	0	0	0	0	0	0	0	0	0	0	0	0	0	0	0	0	0	0	0	0	0	0	0	0	0	0	0	0	0	0	0	0	0	0	0	0	0	0	0	0	0
6	0.1.9.1.1.5.7	Sporosarcina	5e-06	0	0	0	0	0	0	0	0	0	0	0.000221	0	0	0	0	0	0	0	0	0	0	0	0	0	0	0	0	0	0	0	0	0	0	0	0	0	0	0	0	0	0	0	0	0.000227	0	0
6	0.1.9.1.1.5.8	uncultured	3e-05	0	0	0	0.000221	0	0.000226	0	0	0	0	0	0	0	0	0	0	0	0	0	0	0	0	0.000224	0	0.000224	0	0	0	0	0	0	0	0	0	0	0	0	0	0	0	0	0	0	0	0	0
5	0.1.9.1.1.6	Staphylococcaceae	2e-06	0	0	0	0	0	0	0	0	0	0	0	0	0	0	0	0	0	0	0	0	0	0	0	0	0	0	0	0	0	0	0	0	0.000221	0	0	0	0	0	0	0	0	0	0	0	0	0
6	0.1.9.1.1.6.1	Staphylococcus	2e-06	0	0	0	0	0	0	0	0	0	0	0	0	0	0	0	0	0	0	0	0	0	0	0	0	0	0	0	0	0	0	0	0	0.000221	0	0	0	0	0	0	0	0	0	0	0	0	0
5	0.1.9.1.1.7	Thermoactinomycetaceae	1.4e-05	0	0	0	0	0	0	0	0	0.000223	0	0	0	0	0	0	0	0	0	0.000222	0	0	0	0.000224	0	0	0	0	0	0	0	0	0	0	0	0	0	0	0	0	0	0	0	0	0	0	0
6	0.1.9.1.1.7.1	Baia	2e-06	0	0	0	0	0	0	0	0	0.000223	0	0	0	0	0	0	0	0	0	0	0	0	0	0	0	0	0	0	0	0	0	0	0	0	0	0	0	0	0	0	0	0	0	0	0	0	0
6	0.1.9.1.1.7.2	Kroppenstedtia	2e-06	0	0	0	0	0	0	0	0	0	0	0	0	0	0	0	0	0	0	0.000222	0	0	0	0	0	0	0	0	0	0	0	0	0	0	0	0	0	0	0	0	0	0	0	0	0	0	0
6	0.1.9.1.1.7.3	Marininema	2e-06	0	0	0	0	0	0	0	0	0	0	0	0	0	0	0	0	0	0	0	0	0	0	0	0	0	0	0	0	0	0	0	0	0	0	0	0	0	0	0	0	0	0	0	0	0	0
6	0.1.9.1.1.7.4	Planifilum	2e-06	0	0	0	0	0	0	0	0	0	0	0	0	0	0	0	0	0	0	0	0	0	0	0	0	0	0	0	0	0	0	0	0	0	0	0	0	0	0	0	0	0	0	0	0	0	0
6	0.1.9.1.1.7.5	Thermoactinomyces	2e-06	0	0	0	0	0	0	0	0	0	0	0	0	0	0	0	0	0	0	0	0	0	0	0	0	0	0	0	0	0	0	0	0	0	0	0	0	0	0	0	0	0	0	0	0	0	0
6	0.1.9.1.1.7.6	Thermoactinomycetaceae_unclassified	2e-06	0	0	0	0	0	0	0	0	0	0	0	0	0	0	0	0	0	0	0	0	0	0	0.000224	0	0	0	0	0	0	0	0	0	0	0	0	0	0	0	0	0	0	0	0	0	0	0
4	0.1.9.1.2	Bacilli_unclassified	6.8e-05	0	0.000439	0.000221	0.000221	0	0.000226	0	0.000226	0.000223	0	0	0	0.000225	0	0	0	0	0.000222	0	0	0	0.000223	0.000224	0	0	0	0	0	0.000226	0	0.000224	0	0	0	0	0	0	0	0	0	0	0.002041	0	0	0.000226	0.000224
5	0.1.9.1.2.1	Bacilli_unclassified	6.8e-05	0	0.000439	0.000221	0.000221	0	0.000226	0	0.000226	0.000223	0	0	0	0.000225	0	0	0	0	0.000222	0	0	0	0.000223	0.000224	0	0	0	0	0	0.000226	0	0.000224	0	0	0	0	0	0	0	0	0	0	0.002041	0	0	0.000226	0.000224
6	0.1.9.1.2.1.1	Bacilli_unclassified	6.8e-05	0	0.000439	0.000221	0.000221	0	0.000226	0	0.000226	0.000223	0	0	0	0.000225	0	0	0	0	0.000222	0	0	0	0.000223	0.000224	0	0	0	0	0	0.000226	0	0.000224	0	0	0	0	0	0	0	0	0	0	0.002041	0	0	0.000226	0.000224
4	0.1.9.1.3	Lactobacillales	0.000152	0.000461	0.00022	0.000221	0	0.000225	0.000226	0	0.000905	0	0	0	0.000226	0	0.000231	0	0.000227	0.000452	0.000889	0	0	0	0.000669	0	0	0	0.000227	0	0	0	0.000449	0.000224	0.000444	0.000221	0	0	0.000224	0.000449	0	0.000227	0	0	0.000907	0.000895	0.000227	0.000226	0
5	0.1.9.1.3.1	Aerococcaceae	5e-06	0	0	0	0	0	0	0	0	0	0	0	0	0	0	0	0	0	0	0	0	0	0	0	0	0	0	0	0	0	0	0	0	0	0	0	0	0.000225	0	0	0	0	0.000227	0	0	0	0
6	0.1.9.1.3.1.1	Aerococcaceae_unclassified	2e-06	0	0	0	0	0	0	0	0	0	0	0	0	0	0	0	0	0	0	0	0	0	0	0	0	0	0	0	0	0	0	0	0	0	0	0	0	0	0	0	0	0	0.000227	0	0	0	0
6	0.1.9.1.3.1.2	Aerococcus	2e-06	0	0	0	0	0	0	0	0	0	0	0	0	0	0	0	0	0	0	0	0	0	0	0	0	0	0	0	0	0	0	0	0	0	0	0	0	0.000225	0	0	0	0	0	0	0	0	0
5	0.1.9.1.3.2	Carnobacteriaceae	5e-06	0	0	0	0	0	0.000226	0	0	0	0	0	0	0	0	0	0	0	0	0	0	0	0	0	0	0	0	0	0	0	0	0	0	0	0	0	0	0	0	0	0	0	0	0	0	0	0
6	0.1.9.1.3.2.1	Carnobacteriaceae_unclassified	5e-06	0	0	0	0	0	0.000226	0	0	0	0	0	0	0	0	0	0	0	0	0	0	0	0	0	0	0	0	0	0	0	0	0	0	0	0	0	0	0	0	0	0	0	0	0	0	0	0
5	0.1.9.1.3.3	Lactobacillaceae	5e-06	0	0	0	0	0	0	0	0	0	0	0	0.000226	0	0	0	0	0	0	0	0	0	0	0	0	0	0	0	0	0	0.000225	0	0	0	0	0	0	0	0	0	0	0	0	0	0	0	0
6	0.1.9.1.3.3.1	Lactobacillus	5e-06	0	0	0	0	0	0	0	0	0	0	0	0.000226	0	0	0	0	0	0	0	0	0	0	0	0	0	0	0	0	0	0.000225	0	0	0	0	0	0	0	0	0	0	0	0	0	0	0	0
5	0.1.9.1.3.4	Lactobacillales_unclassified	1.1e-05	0	0	0	0	0	0	0	0	0	0	0	0	0	0	0	0.000227	0	0	0	0	0	0	0	0	0	0	0	0	0	0	0	0	0	0	0	0	0	0	0	0	0	0.000227	0.000224	0	0	0
6	0.1.9.1.3.4.1	Lactobacillales_unclassified	1.1e-05	0	0	0	0	0	0	0	0	0	0	0	0	0	0	0	0.000227	0	0	0	0	0	0	0	0	0	0	0	0	0	0	0	0	0	0	0	0	0	0	0	0	0	0.000227	0.000224	0	0	0
5	0.1.9.1.3.5	Streptococcaceae	0.000127	0.000461	0.00022	0.000221	0	0.000225	0	0	0.000905	0	0	0	0	0	0.000231	0	0	0.000452	0.000889	0	0	0	0.000669	0	0	0	0.000227	0	0	0	0.000225	0.000224	0.000444	0.000221	0	0	0.000224	0.000225	0	0.000227	0	0	0.000454	0.000672	0.000227	0.000226	0
6	0.1.9.1.3.5.1	Streptococcaceae_unclassified	4.3e-05	0.000461	0.00022	0	0	0	0	0	0	0	0	0	0	0	0	0	0	0	0	0	0	0	0	0	0	0	0.000227	0	0	0	0	0	0	0	0	0	0.000224	0	0	0	0	0	0.000227	0.000224	0.000227	0.000226	0
6	0.1.9.1.3.5.2	Streptococcus	8.4e-05	0	0	0.000221	0	0.000225	0	0	0.000905	0	0	0	0	0	0.000231	0	0	0.000452	0.000889	0	0	0	0.000669	0	0	0	0	0	0	0	0.000225	0.000224	0.000444	0.000221	0	0	0	0.000225	0	0.000227	0	0	0.000227	0.000448	0	0	0
3	0.1.9.2	Clostridia	0.47246	0.486281	0.477477	0.449779	0.521893	0.533603	0.454299	0.459459	0.521838	0.463235	0.542463	0.434216	0.427765	0.530709	0.468973	0.514147	0.444646	0.459955	0.547878	0.4749	0.47786	0.482423	0.500223	0.443698	0.482958	0.452695	0.474353	0.460367	0.439149	0.492322	0.530548	0.517797	0.469374	0.511849	0.534035	0.49188	0.464262	0.436237	0.486772	0.497275	0.444968	0.486401	0.467453	0.516006	0.441423	0.481498	0.460157
4	0.1.9.2.1	Clostridia_unclassified	0.002301	0.002997	0.001978	0.003319	0.002433	0.002922	0.002031	0.002519	0.000679	0.00156	0.004002	0.001545	0.001129	0.003825	0.002537	0.002874	0.001361	0.002262	0.002666	0.002221	0.001573	0.002653	0.002006	0.003358	0.001559	0.003131	0.002724	0.002239	0.00133	0.002484	0.002022	0.002463	0.001332	0.002879	0.002911	0.002892	0.002241	0.001572	0.005061	0.002952	0.004242	0.001573	0.001361	0.002686	0.003626	0.002482	0.002469
5	0.1.9.2.1.1	Clostridia_unclassified	0.002301	0.002997	0.001978	0.003319	0.002433	0.002922	0.002031	0.002519	0.000679	0.00156	0.004002	0.001545	0.001129	0.003825	0.002537	0.002874	0.001361	0.002262	0.002666	0.002221	0.001573	0.002653	0.002006	0.003358	0.001559	0.003131	0.002724	0.002239	0.00133	0.002484	0.002022	0.002463	0.001332	0.002879	0.002911	0.002892	0.002241	0.001572	0.005061	0.002952	0.004242	0.001573	0.001361	0.002686	0.003626	0.002482	0.002469
6	0.1.9.2.1.1.1	Clostridia_unclassified	0.002301	0.002997	0.001978	0.003319	0.002433	0.002922	0.002031	0.002519	0.000679	0.00156	0.004002	0.001545	0.001129	0.003825	0.002537	0.002874	0.001361	0.002262	0.002666	0.002221	0.001573	0.002653	0.002006	0.003358	0.001559	0.003131	0.002724	0.002239	0.00133	0.002484	0.002022	0.002463	0.001332	0.002879	0.002911	0.002892	0.002241	0.001572	0.005061	0.002952	0.004242	0.001573	0.001361	0.002686	0.003626	0.002482	0.002469
4	0.1.9.2.2	Clostridiales	0.470155	0.483053	0.4755	0.44646	0.51946	0.530456	0.452268	0.45694	0.521159	0.461676	0.538462	0.432671	0.426637	0.526884	0.466436	0.511273	0.443285	0.457692	0.545212	0.472679	0.476287	0.47977	0.498217	0.44034	0.481399	0.449564	0.47163	0.458128	0.437819	0.489837	0.528527	0.515335	0.468043	0.50897	0.531124	0.488988	0.462021	0.434665	0.481712	0.494323	0.440726	0.484828	0.466092	0.51332	0.437797	0.479016	0.457688
5	0.1.9.2.2.1	Christensenellaceae	0.057051	0.051418	0.050099	0.052876	0.082486	0.08811	0.055067	0.061842	0.073093	0.051916	0.085594	0.057616	0.045147	0.064567	0.075663	0.077807	0.051497	0.04457	0.078427	0.0502	0.057766	0.053946	0.075346	0.053727	0.059701	0.044509	0.053109	0.047022	0.05675	0.079946	0.093441	0.068726	0.050599	0.05515	0.068966	0.062069	0.051983	0.037045	0.060501	0.052906	0.06552	0.045853	0.078929	0.073875	0.053932	0.069946	0.05881
6	0.1.9.2.2.1.1	Christensenellaceae_R-7_group	0.054471	0.050265	0.048121	0.050664	0.078284	0.084289	0.053487	0.05749	0.067662	0.051025	0.080925	0.053422	0.042664	0.062317	0.073356	0.074934	0.048775	0.041176	0.075761	0.047757	0.055069	0.051514	0.070887	0.051489	0.057474	0.042496	0.050613	0.044783	0.053647	0.07701	0.089623	0.065592	0.04949	0.051827	0.066279	0.059399	0.051535	0.0348	0.056361	0.049273	0.063163	0.042706	0.077115	0.068502	0.050986	0.067013	0.056117
6	0.1.9.2.2.1.2	Christensenellaceae_unclassified	0.001976	0.000922	0.001758	0.001549	0.003759	0.003372	0.000451	0.003436	0.0043	0.000891	0.002446	0.00287	0.002257	0.00135	0.001384	0.00221	0.002495	0.002941	0.002	0.001999	0.001573	0.001769	0.003344	0.001791	0.002005	0.001342	0.002043	0.001791	0.00266	0.002258	0.003369	0.002686	0.000888	0.002215	0.002239	0.002447	0.000448	0.001347	0.002991	0.003179	0.002357	0.002023	0.001814	0.004477	0.001133	0.002482	0.001571
6	0.1.9.2.2.1.3	uncultured	0.000604	0.000231	0.00022	0.000664	0.000442	0.00045	0.001128	0.000916	0.001131	0	0.002223	0.001325	0.000226	0.0009	0.000923	0.000663	0.000227	0.000452	0.000667	0.000444	0.001124	0.000663	0.001115	0.000448	0.000223	0.000671	0.000454	0.000448	0.000443	0.000678	0.000449	0.000448	0.000222	0.001107	0.000448	0.000222	0	0.000898	0.00115	0.000454	0	0.001124	0	0.000895	0.001813	0.000451	0.001122
5	0.1.9.2.2.10	Peptococcaceae	3.4e-05	0	0	0	0	0	0	0	0	0	0	0	0	0.000675	0	0	0	0	0	0	0	0	0.000223	0	0.000223	0	0	0	0	0.000226	0	0	0	0	0.000224	0	0	0	0	0	0	0.000225	0	0.000448	0	0	0.000224
6	0.1.9.2.2.10.1	Peptococcaceae_unclassified	1.6e-05	0	0	0	0	0	0	0	0	0	0	0	0	0.000675	0	0	0	0	0	0	0	0	0	0	0	0	0	0	0	0.000226	0	0	0	0	0.000224	0	0	0	0	0	0	0.000225	0	0	0	0	0
6	0.1.9.2.2.10.2	Peptococcus	2e-06	0	0	0	0	0	0	0	0	0	0	0	0	0	0	0	0	0	0	0	0	0	0.000223	0	0	0	0	0	0	0	0	0	0	0	0	0	0	0	0	0	0	0	0	0	0	0	0
6	0.1.9.2.2.10.3	uncultured	1.6e-05	0	0	0	0	0	0	0	0	0	0	0	0	0	0	0	0	0	0	0	0	0	0	0	0.000223	0	0	0	0	0	0	0	0	0	0	0	0	0	0	0	0	0	0	0.000448	0	0	0.000224
5	0.1.9.2.2.11	Peptostreptococcaceae	0.005344	0.00784	0.002637	0.002876	0.007519	0.006294	0.002483	0.005268	0.002942	0.003119	0.015785	0.001987	0.005643	0.013498	0.000461	0.0042	0.003176	0.003846	0.000444	0.004665	0.003596	0.001548	0.002006	0.012536	0.000891	0.006486	0.017022	0.002015	0.00532	0.018293	0.005615	0.004253	0.001332	0.008416	0.005374	0.007786	0.007394	0.009205	0.006441	0.004768	0.012255	0.020004	0.014516	0.026192	0.001813	0.005415	0.00404
6	0.1.9.2.2.11.1	Paeniclostridium	0.000202	0.001614	0	0	0.000221	0	0	0	0	0.000446	0.000445	0	0.000226	0.00045	0	0	0	0	0	0.000222	0.00045	0	0	0.000672	0	0.000224	0.000908	0.000224	0.000222	0.000452	0.000449	0.000224	0	0	0	0.000445	0	0.000225	0	0.000227	0.000471	0.002472	0.000227	0.000672	0	0	0.000224
6	0.1.9.2.2.11.2	Peptostreptococcaceae_unclassified	0.000918	0.000922	0.001099	0.000885	0.001548	0.000899	0	0.000687	0.000905	0.001114	0.002223	0.000662	0.001806	0.0018	0.000231	0.000221	0.001134	0	0	0.000444	0.00045	0.000442	0	0.001791	0	0.001118	0.002951	0	0.000665	0.003162	0.001797	0.000895	0	0.000664	0.000896	0.001112	0.000896	0.001572	0.00161	0.001135	0.004478	0.003147	0.001588	0.003582	0	0.000903	0.000224
6	0.1.9.2.2.11.3	Peptostreptococcus	5e-06	0	0	0	0	0	0	0	0	0	0	0	0	0	0	0	0	0.000226	0	0	0	0	0	0	0	0	0	0	0	0	0	0	0	0	0	0	0	0	0	0	0	0	0	0	0	0	0
6	0.1.9.2.2.11.4	Romboutsia	0.004215	0.005073	0.001538	0.001991	0.00575	0.005394	0.002483	0.004581	0.002037	0.00156	0.013117	0.001325	0.003612	0.011249	0.000231	0.003979	0.002042	0.00362	0.000444	0.003998	0.002697	0.001105	0.002006	0.010074	0.000891	0.005144	0.013164	0.001791	0.004434	0.014679	0.003369	0.003134	0.001332	0.007752	0.004478	0.006229	0.006498	0.007409	0.004831	0.003406	0.007306	0.014385	0.012701	0.021939	0.001813	0.004513	0.003591
6	0.1.9.2.2.11.5	Terrisporobacter	5e-06	0.000231	0	0	0	0	0	0	0	0	0	0	0	0	0	0	0	0	0	0	0	0	0	0	0	0	0	0	0	0	0	0	0	0	0	0	0	0	0	0	0	0	0	0	0	0	0
5	0.1.9.2.2.12	Ruminococcaceae	0.270716	0.295365	0.268952	0.272345	0.268465	0.277815	0.278492	0.261109	0.284453	0.260695	0.272566	0.23223	0.263431	0.306412	0.238754	0.276967	0.26225	0.275792	0.294823	0.266548	0.289503	0.286314	0.262149	0.264383	0.297839	0.273317	0.267363	0.274519	0.247174	0.260614	0.265723	0.281397	0.29028	0.290365	0.300717	0.269633	0.2514	0.249214	0.282954	0.298592	0.234268	0.268824	0.227489	0.266398	0.251303	0.264892	0.26936
6	0.1.9.2.2.12.1	Anaerofilum	3.9e-05	0	0	0	0	0	0.000226	0	0	0	0	0.000221	0	0	0	0	0	0	0	0	0	0	0	0	0	0	0	0.000224	0	0.000226	0	0	0.000222	0	0	0.000222	0	0	0	0	0	0.000225	0	0	0	0	0
6	0.1.9.2.2.12.10	Oscillibacter	0.002014	0.002767	0.003076	0.001991	0.002211	0.002922	0.001128	0.001832	0.001131	0.002228	0.001779	0.001104	0.002032	0.005174	0.001384	0.001547	0.001588	0.002036	0.002666	0.001111	0.001798	0.001769	0.001337	0.003134	0.002673	0.002908	0.003177	0.001791	0.00133	0.00271	0.001797	0.002015	0.002441	0.002658	0.002911	0.001557	0.003137	0.002021	0.00138	0.00386	0.002357	0.003147	0.000907	0.002239	0.002719	0.000903	0.001122
6	0.1.9.2.2.12.11	Oscillospira	0.000211	0.000231	0.000439	0	0.000221	0	0.000226	0.000687	0.000453	0	0.000445	0.000442	0.000451	0.000225	0	0	0.000454	0.000452	0	0	0.00045	0.000442	0	0	0.000446	0.000224	0	0.000224	0	0	0.001123	0	0.000666	0.000221	0.000224	0.000445	0.000448	0.000449	0	0	0	0.000225	0	0	0	0	0.000224
6	0.1.9.2.2.12.12	Papillibacter	7.3e-05	0.000231	0	0.000221	0	0.000225	0	0.000229	0	0.000223	0	0	0	0	0.000461	0.000221	0	0.000226	0.000667	0	0	0	0	0	0	0	0	0	0.000443	0	0.000225	0	0	0	0	0.000445	0	0	0.00023	0	0	0	0.000227	0	0	0	0.000224
6	0.1.9.2.2.12.13	Phocea	8.2e-05	0	0.00022	0	0.000221	0	0.000226	0.000458	0.000226	0	0	0.000221	0	0	0.000231	0	0	0	0	0	0	0.000221	0	0	0.000223	0.000671	0	0.000224	0.000222	0.000226	0	0	0	0.000221	0	0	0.000224	0	0	0	0	0	0	0	0	0.000226	0.000224
6	0.1.9.2.2.12.14	Pseudoflavonifractor	1.8e-05	0	0	0	0.000221	0	0.000226	0.000229	0	0	0.000222	0	0	0	0	0	0	0	0	0	0	0	0	0	0	0	0.000227	0	0	0	0	0	0	0	0	0	0	0	0	0	0	0	0	0	0	0	0
6	0.1.9.2.2.12.15	Pygmaiobacter	0.000313	0	0	0	0.000221	0.000225	0	0.000458	0	0	0	0	0.000226	0.0009	0	0.000221	0	0.000679	0	0.000666	0.000225	0	0.000223	0	0	0.000447	0.000227	0.000224	0	0	0.001572	0.000672	0.000666	0.000221	0	0.000222	0.00112	0.000225	0.00046	0.000227	0	0	0	0.000224	0	0	0
6	0.1.9.2.2.12.16	Ruminiclostridium	0.000161	0	0	0	0	0.000225	0.000451	0.000458	0	0.000223	0	0	0.000451	0	0.000231	0.000442	0.000227	0.000226	0.000222	0	0.000225	0.000884	0	0.000224	0	0.000224	0.000454	0	0.000222	0.000678	0	0.000448	0.000222	0.000221	0	0	0	0.000225	0	0.000227	0	0.00045	0.000227	0.000224	0	0.000451	0.000224
6	0.1.9.2.2.12.17	Ruminiclostridium_1	0.000897	0.000922	0.000659	0.000885	0	0.00045	0.001354	0.000229	0.000905	0.002228	0.000222	0.001325	0.000903	0.000225	0	0.000442	0.000681	0.002036	0.002	0.000444	0.000899	0.001105	0.001337	0.005149	0.001337	0.000224	0.000908	0.000224	0	0.000226	0.000449	0.001119	0.002219	0	0.002015	0.000445	0.00112	0.000898	0.00023	0.000454	0.000943	0	0.001588	0	0.001133	0.001354	0.001796
6	0.1.9.2.2.12.18	Ruminiclostridium_5	7e-06	0	0	0	0.000221	0	0	0	0	0	0	0	0	0	0	0	0	0	0	0	0	0	0	0	0	0	0	0	0	0	0	0	0	0	0.000224	0	0	0	0	0.000227	0	0	0	0	0	0	0
6	0.1.9.2.2.12.19	Ruminiclostridium_6	0.000665	0.000461	0.001538	0.000885	0.000663	0.000674	0	0.000458	0.00181	0	0.000445	0.000662	0	0.000225	0.000923	0.000221	0.000227	0.000452	0.000667	0.000222	0.000674	0.001327	0	0	0	0.000447	0.000227	0.000224	0.000443	0	0.000225	0.000672	0.000666	0.000221	0.000448	0.000222	0.00112	0.000449	0.00069	0.000227	0.000943	0.001124	0.000454	0	0	0	0.000449
6	0.1.9.2.2.12.2	Candidatus_Soleaferrea	0.00052	0	0.001318	0.000664	0.000663	0.000674	0.000451	0.000916	0.000679	0.000446	0.000222	0	0.001129	0.000675	0	0	0.000681	0.000679	0.000444	0.000444	0.000225	0.001105	0.000446	0	0.000223	0.000671	0.000908	0.000672	0.000443	0.000452	0.000449	0.001791	0.000444	0.000664	0.000896	0.000445	0.000672	0.000449	0.00023	0.001817	0.000236	0.00045	0.000227	0.000895	0.000453	0.000451	0.000449
6	0.1.9.2.2.12.20	Ruminiclostridium_9	0.000243	0.000231	0.000659	0.000442	0	0.000225	0.000677	0.000458	0.000226	0	0.000445	0	0.000226	0	0	0.000221	0.000227	0.001584	0	0.000222	0.000225	0	0.000669	0	0	0.000447	0.000908	0	0.000222	0.000678	0.000225	0.000224	0.000222	0.000221	0	0	0.000672	0.000225	0.00023	0.000227	0	0.00045	0.000227	0.000224	0	0.000451	0.000224
6	0.1.9.2.2.12.21	Ruminococcaceae_NK4A214_group	0.005598	0.004381	0.003296	0.00354	0.008625	0.010339	0.006545	0.00481	0.005884	0.00713	0.007781	0.005298	0.002257	0.008324	0.008304	0.008179	0.002495	0.006561	0.007554	0.00422	0.005619	0.005969	0.005573	0.003806	0.005124	0.004473	0.004993	0.004478	0.004877	0.005194	0.00876	0.01276	0.003995	0.00443	0.005598	0.006897	0.004929	0.002919	0.006671	0.004314	0.006599	0.00517	0.008846	0.007835	0.004532	0.007446	0.004265
6	0.1.9.2.2.12.22	Ruminococcaceae_UCG-001	5.7e-05	0	0	0	0.000442	0.00045	0	0	0.000226	0	0.000222	0	0	0	0	0	0.000227	0.000226	0	0.000222	0	0	0	0	0	0.000224	0.000227	0	0	0.000226	0.000449	0.000224	0	0	0	0	0	0	0	0	0	0	0	0	0	0	0
6	0.1.9.2.2.12.23	Ruminococcaceae_UCG-002	0.002691	0.001845	0.001099	0.002212	0.002654	0.002472	0.003385	0.00229	0.002716	0.00156	0.00289	0.001545	0.001129	0.003375	0.001845	0.003979	0.001588	0.001131	0.00311	0.001333	0.00517	0.001769	0.002452	0.001567	0.002896	0.002908	0.001589	0.00112	0.00266	0.004743	0.00292	0.005597	0.001997	0.001329	0.003135	0.002002	0.002465	0.003592	0.00253	0.002498	0.002357	0.002697	0.003856	0.004477	0.002039	0.003836	0.002469
6	0.1.9.2.2.12.24	Ruminococcaceae_UCG-004	0.000604	0.000461	0.000879	0.000442	0.001106	0.001349	0.001128	0.000458	0.000226	0.000668	0	0.000221	0.000226	0.000225	0	0.000663	0.001361	0.000452	0.000444	0.000222	0.00045	0.000221	0.000446	0.000224	0.000446	0.001118	0.000454	0	0.000222	0.001355	0.001797	0.001119	0.000444	0.001329	0	0.000667	0.000672	0.000898	0.00023	0.000681	0.000471	0.001349	0.001361	0.000224	0.000453	0.000677	0.000449
6	0.1.9.2.2.12.25	Ruminococcaceae_UCG-005	0.083698	0.083007	0.088332	0.087611	0.086466	0.08249	0.10088	0.086578	0.088029	0.082888	0.081592	0.062693	0.095485	0.093813	0.076817	0.085544	0.083711	0.088914	0.080427	0.076188	0.090582	0.08512	0.094516	0.080367	0.091334	0.086558	0.102133	0.081729	0.068499	0.090334	0.077942	0.078352	0.089214	0.091694	0.095387	0.081869	0.075958	0.078132	0.084656	0.111035	0.066462	0.084513	0.067816	0.089769	0.077272	0.080551	0.081033
6	0.1.9.2.2.12.26	Ruminococcaceae_UCG-007	3.6e-05	0.000231	0	0	0	0	0	0	0	0	0.000222	0	0	0.000225	0	0.000221	0	0	0	0	0	0.000221	0	0	0	0.000224	0	0	0	0	0	0	0	0.000221	0.000224	0.000222	0	0	0	0	0	0	0	0	0	0	0.000224
6	0.1.9.2.2.12.27	Ruminococcaceae_UCG-008	2.5e-05	0	0	0	0	0	0	0	0	0	0	0.000221	0	0.000225	0	0	0.000227	0	0.000222	0	0	0	0	0	0	0	0	0	0	0	0	0	0	0.000221	0	0	0	0	0.00023	0	0	0	0	0	0	0	0
6	0.1.9.2.2.12.28	Ruminococcaceae_UCG-009	0.005081	0.006917	0.004175	0.003761	0.005307	0.006294	0.006319	0.004581	0.006563	0.004011	0.004224	0.003753	0.006095	0.005849	0.00346	0.005305	0.005672	0.004299	0.009998	0.008441	0.006518	0.008844	0.00156	0.003134	0.004678	0.005144	0.006809	0.00515	0.003325	0.004968	0.006514	0.008507	0.005104	0.004651	0.006494	0.003337	0.006498	0.004715	0.004601	0.00386	0.002121	0.00517	0.007485	0.003358	0.005665	0.004061	0.00404
6	0.1.9.2.2.12.29	Ruminococcaceae_UCG-010	0.026023	0.031819	0.025709	0.030973	0.01172	0.013037	0.030467	0.029088	0.021951	0.026515	0.016896	0.020971	0.028442	0.019123	0.014764	0.016578	0.024501	0.031674	0.020884	0.025322	0.024275	0.020783	0.018948	0.027088	0.036534	0.026392	0.034725	0.030228	0.021503	0.017389	0.015948	0.017685	0.042166	0.016833	0.018809	0.020245	0.023975	0.02335	0.024845	0.038828	0.015319	0.023151	0.018145	0.016566	0.028779	0.014666	0.021549
6	0.1.9.2.2.12.3	Caproiciproducens	6.4e-05	0	0	0	0.000221	0	0	0	0	0	0	0	0	0	0	0	0	0	0	0	0	0	0	0.000224	0	0	0	0	0.000222	0	0	0	0	0	0.000224	0	0	0	0	0	0	0	0.000227	0	0	0	0
6	0.1.9.2.2.12.30	Ruminococcaceae_UCG-011	9.8e-05	0	0.00022	0	0	0	0.000226	0	0	0.000223	0	0	0	0	0	0	0	0.000226	0	0	0.000225	0	0	0.000224	0	0.000447	0.000227	0	0	0	0	0	0.000222	0	0	0	0	0.000225	0	0	0.000236	0	0.000227	0	0.000227	0	0
6	0.1.9.2.2.12.31	Ruminococcaceae_UCG-012	5e-06	0	0	0	0	0.000225	0	0	0	0	0	0	0	0	0	0	0	0	0	0	0	0	0	0	0	0	0	0	0	0	0	0	0	0	0	0	0	0	0	0	0	0	0	0	0	0	0
6	0.1.9.2.2.12.32	Ruminococcaceae_UCG-013	0.010102	0.008992	0.012525	0.010177	0.011499	0.012587	0.010381	0.009162	0.011994	0.014037	0.012005	0.010817	0.007901	0.015523	0.008074	0.012157	0.00794	0.008371	0.01333	0.009329	0.005844	0.016361	0.012483	0.011641	0.011584	0.007828	0.006355	0.010972	0.007759	0.006549	0.012129	0.008283	0.007989	0.013511	0.012539	0.012236	0.009411	0.007185	0.011962	0.008856	0.014141	0.007867	0.008846	0.016342	0.007025	0.011056	0.008081
6	0.1.9.2.2.12.33	Ruminococcaceae_UCG-014	0.017681	0.021674	0.00813	0.015708	0.035825	0.036862	0.018732	0.013284	0.022856	0.014706	0.011116	0.013687	0.011964	0.024297	0.011534	0.026083	0.014973	0.013575	0.022439	0.017992	0.01933	0.019898	0.016719	0.010745	0.009802	0.021024	0.009759	0.022615	0.016404	0.013324	0.022686	0.016566	0.010874	0.019269	0.023735	0.025362	0.01546	0.012573	0.020474	0.007493	0.017676	0.008991	0.023361	0.017685	0.02266	0.026625	0.021998
6	0.1.9.2.2.12.34	Ruminococcaceae_V9D2013_group	1.6e-05	0	0	0	0	0	0	0	0	0	0	0.000221	0	0	0	0	0	0	0	0.000222	0	0	0	0	0	0	0	0	0	0	0.000225	0	0	0	0	0	0	0	0	0	0	0	0	0	0	0	0
6	0.1.9.2.2.12.35	Ruminococcaceae_ge	0.012677	0.011068	0.017798	0.017257	0.009951	0.012812	0.013992	0.010307	0.012899	0.012701	0.020454	0.015011	0.01535	0.015523	0.009458	0.013263	0.014973	0.010407	0.014219	0.01155	0.013037	0.008844	0.013598	0.01388	0.016262	0.009841	0.01271	0.009852	0.013744	0.01084	0.015499	0.014103	0.012206	0.019712	0.012763	0.012681	0.009411	0.013696	0.010122	0.013624	0.008956	0.016408	0.009072	0.013432	0.008158	0.011507	0.016386
6	0.1.9.2.2.12.36	Ruminococcaceae_unclassified	0.088903	0.110906	0.090969	0.083186	0.080938	0.084064	0.075378	0.081997	0.093007	0.075312	0.099822	0.086093	0.080361	0.101912	0.084429	0.088638	0.091198	0.096833	0.100866	0.090404	0.096201	0.09507	0.077575	0.093575	0.100468	0.090807	0.074217	0.091581	0.089115	0.091012	0.083333	0.097605	0.095206	0.098339	0.10412	0.088988	0.084024	0.085092	0.095008	0.091508	0.08131	0.096426	0.068269	0.087307	0.082937	0.090027	0.084848
6	0.1.9.2.2.12.37	Ruminococcus_1	0.007738	0.00807	0.003735	0.008407	0.002654	0.001573	0.002257	0.005726	0.007468	0.010918	0.006225	0.004194	0.006095	0.006074	0.011303	0.004421	0.003403	0.000679	0.008665	0.011995	0.01416	0.011497	0.003344	0.004701	0.003787	0.007605	0.003404	0.008509	0.012857	0.003839	0.004942	0.009402	0.007989	0.004873	0.00403	0.007786	0.005378	0.007409	0.014723	0.00386	0.01037	0.006968	0.003629	0.002015	0.004079	0.004287	0.014366
6	0.1.9.2.2.12.38	Ruminococcus_2	0.000282	0	0.000659	0.000221	0.000442	0.000225	0.000226	0.000458	0	0.000668	0.000222	0.000442	0.000226	0.000225	0.000461	0.000221	0.000227	0	0	0	0	0	0.003344	0.000224	0.000223	0	0.000227	0.000896	0.000443	0	0.000674	0.000448	0.000222	0.000443	0.000448	0.000222	0.000224	0.000225	0.00046	0.001135	0	0	0	0.000672	0.000227	0.000226	0
6	0.1.9.2.2.12.39	Saccharofermentans	0.001672	0.000231	0.001978	0.001106	0.003759	0.004046	0.00158	0.002519	0.003394	0.002228	0.002668	0.001766	0.001129	0.0009	0.001845	0.002874	0.002495	0.001131	0.003777	0.002443	0.001124	0.002432	0.004904	0.001791	0.003119	0.001118	0.000908	0.001791	0.001108	0.001581	0.002246	0.001343	0.001775	0.001329	0.002687	0.000445	0.002017	0.001123	0.00115	0.001589	0.001414	0.002248	0.00068	0.001343	0.002039	0.003159	0.00202
6	0.1.9.2.2.12.4	DTU089	7e-06	0	0	0	0	0	0	0	0	0	0	0.000221	0	0	0	0	0	0	0	0	0	0	0	0	0	0	0	0	0	0	0	0	0	0	0	0	0	0	0	0	0	0	0	0	0	0	0
6	0.1.9.2.2.12.40	Sporobacter	2.3e-05	0.000231	0	0	0	0.000225	0	0	0	0	0	0	0	0	0	0.000221	0	0	0	0	0	0	0	0	0	0	0	0	0	0	0.000225	0	0	0	0	0.000222	0	0	0	0	0	0	0	0	0	0	0
6	0.1.9.2.2.12.41	Subdoligranulum	7e-06	0	0	0	0	0	0	0	0	0	0	0	0	0	0	0	0	0	0	0	0	0	0	0.000224	0	0	0	0	0	0	0	0	0	0	0	0	0	0	0	0	0	0	0	0	0	0	0
6	0.1.9.2.2.12.42	uncultured	0.001613	0.000692	0.000659	0.001549	0.00199	0.002023	0.00158	0.00229	0.000679	0.001337	0.001779	0.000662	0.000677	0.00225	0.001384	0.003979	0.002495	0.002715	0.001555	0.002888	0.001798	0.001327	0.002006	0.002239	0.004901	0.001342	0.001362	0.001567	0.000665	0.002033	0.002695	0.001119	0.001775	0.003101	0.002687	0.001557	0.001793	0.002021	0.00161	0.001362	0.002121	0.001349	0.001134	0.000672	0.000906	0.002256	0.00202
6	0.1.9.2.2.12.5	Flavonifractor	4.5e-05	0	0	0	0	0	0	0	0	0	0	0	0	0.000675	0.000231	0.000221	0	0	0	0	0	0	0.000223	0	0	0	0	0	0	0.000226	0.000449	0	0	0.000221	0	0.000222	0	0	0.00023	0.000227	0	0	0	0	0	0	0.000224
6	0.1.9.2.2.12.6	Fournierella	2e-05	0	0	0	0	0.000225	0	0	0	0	0	0	0	0	0	0	0	0	0	0	0	0	0	0	0	0	0	0	0.000222	0	0	0	0	0	0	0	0	0	0	0	0	0.000225	0	0	0	0	0
6	0.1.9.2.2.12.7	Hydrogenoanaerobacterium	0.000102	0	0	0.000221	0	0	0	0.000229	0	0	0	0	0	0.00045	0.000231	0	0	0.000226	0	0.000222	0.000225	0.000663	0.000223	0	0.000223	0	0.000227	0	0	0	0.000225	0	0	0.000221	0.000224	0.000222	0.000224	0	0	0	0	0	0.000227	0	0	0	0
6	0.1.9.2.2.12.8	Intestinimonas	1.1e-05	0	0.00022	0	0	0	0	0	0	0	0	0	0	0	0	0	0	0	0	0	0	0	0	0	0	0	0	0.000224	0	0	0	0	0.000222	0	0	0.000222	0	0	0	0	0	0	0	0	0	0	0
6	0.1.9.2.2.12.9	Negativibacillus	0.000595	0	0.000659	0.000885	0.000221	0.000899	0.000451	0.000916	0.001131	0.000446	0.000667	0.000442	0.000677	0	0.001384	0.001105	0.000681	0	0.000667	0.000444	0.000225	0.000442	0.000223	0.000224	0.001559	0	0	0	0.000222	0.001807	0	0.001343	0.00111	0.003987	0.000896	0.000222	0.000448	0.001123	0	0.000454	0.000236	0.000225	0.000454	0.000895	0	0.000677	0.000449
5	0.1.9.2.2.2	Clostridiaceae_1	0.000293	0	0	0	0.000663	0.000225	0.000903	0	0	0	0.000445	0	0.000226	0.0009	0	0.000442	0	0	0.000667	0	0.000225	0	0.000223	0.000895	0.000223	0.000447	0.000454	0	0	0.000226	0.000449	0.001119	0.000222	0	0	0.000222	0.000224	0.000674	0	0.000227	0.000943	0	0.00068	0.003806	0.000227	0	0
6	0.1.9.2.2.2.1	Clostridiaceae_1_unclassified	3.9e-05	0	0	0	0.000221	0.000225	0	0	0	0	0	0	0	0	0	0	0	0	0.000222	0	0	0	0	0	0.000223	0	0	0	0	0	0	0	0	0	0	0	0.000224	0	0	0	0	0	0.000227	0	0	0	0
6	0.1.9.2.2.2.2	Clostridium_sensu_stricto_1	0.000252	0	0	0	0.000442	0	0.000903	0	0	0	0.000445	0	0.000226	0.0009	0	0.000442	0	0	0.000444	0	0.000225	0	0.000223	0.000895	0	0.000447	0.000454	0	0	0.000226	0.000449	0.001119	0.000222	0	0	0.000222	0	0.000674	0	0.000227	0.000943	0	0.000454	0.003806	0.000227	0	0
6	0.1.9.2.2.2.3	Clostridium_sensu_stricto_3	2e-06	0	0	0	0	0	0	0	0	0	0	0	0	0	0	0	0	0	0	0	0	0	0	0	0	0	0	0	0	0	0	0	0	0	0	0	0	0	0	0	0	0	0	0	0	0	0
5	0.1.9.2.2.3	Clostridiales_unclassified	0.051759	0.059949	0.04922	0.05	0.052632	0.056192	0.054841	0.051077	0.059968	0.051248	0.056025	0.051656	0.04447	0.055343	0.049366	0.058134	0.05127	0.052262	0.060875	0.050866	0.047426	0.052178	0.050379	0.04634	0.04834	0.050324	0.045393	0.058442	0.048326	0.056685	0.058176	0.049474	0.051709	0.051384	0.060233	0.054505	0.049518	0.049843	0.046009	0.044959	0.051614	0.058215	0.051032	0.054847	0.053932	0.05889	0.051852
6	0.1.9.2.2.3.1	Clostridiales_unclassified	0.051759	0.059949	0.04922	0.05	0.052632	0.056192	0.054841	0.051077	0.059968	0.051248	0.056025	0.051656	0.04447	0.055343	0.049366	0.058134	0.05127	0.052262	0.060875	0.050866	0.047426	0.052178	0.050379	0.04634	0.04834	0.050324	0.045393	0.058442	0.048326	0.056685	0.058176	0.049474	0.051709	0.051384	0.060233	0.054505	0.049518	0.049843	0.046009	0.044959	0.051614	0.058215	0.051032	0.054847	0.053932	0.05889	0.051852
5	0.1.9.2.2.4	Clostridiales_vadinBB60_group	0.001392	0.000231	0.001318	0.001549	0.000442	0.00045	0.000903	0.001603	0.000226	0.000891	0	0.001325	0.00158	0.00045	0.000461	0	0.002495	0.001357	0.000667	0.002221	0.000899	0.000663	0.000446	0.001343	0.001337	0.000671	0.001135	0.000672	0.002217	0.000226	0.000449	0.000895	0.002219	0	0.001343	0.001112	0.000896	0.001796	0.00046	0.000454	0.000707	0.00045	0.000907	0.000672	0.004985	0.000451	0.001796
6	0.1.9.2.2.4.1	Clostridiales_vadinBB60_group_ge	0.001392	0.000231	0.001318	0.001549	0.000442	0.00045	0.000903	0.001603	0.000226	0.000891	0	0.001325	0.00158	0.00045	0.000461	0	0.002495	0.001357	0.000667	0.002221	0.000899	0.000663	0.000446	0.001343	0.001337	0.000671	0.001135	0.000672	0.002217	0.000226	0.000449	0.000895	0.002219	0	0.001343	0.001112	0.000896	0.001796	0.00046	0.000454	0.000707	0.00045	0.000907	0.000672	0.004985	0.000451	0.001796
5	0.1.9.2.2.5	Defluviitaleaceae	0.000513	0.001153	0.000439	0.000885	0	0	0.000226	0.000458	0.000226	0.000446	0.000667	0.000662	0.001129	0.00045	0.000461	0.001326	0.000681	0.001131	0.000444	0	0.00045	0.000442	0.000669	0.000224	0.000223	0.000224	0.000454	0.000224	0.000222	0.000452	0.000898	0.000224	0.000666	0.000664	0.000672	0.000222	0.000448	0.001123	0.00092	0.000681	0.000471	0.00045	0.001361	0.000448	0	0.000226	0.000449
6	0.1.9.2.2.5.1	Defluviitaleaceae_UCG-011	0.000513	0.001153	0.000439	0.000885	0	0	0.000226	0.000458	0.000226	0.000446	0.000667	0.000662	0.001129	0.00045	0.000461	0.001326	0.000681	0.001131	0.000444	0	0.00045	0.000442	0.000669	0.000224	0.000223	0.000224	0.000454	0.000224	0.000222	0.000452	0.000898	0.000224	0.000666	0.000664	0.000672	0.000222	0.000448	0.001123	0.00092	0.000681	0.000471	0.00045	0.001361	0.000448	0	0.000226	0.000449
5	0.1.9.2.2.6	Eubacteriaceae	0.000309	0	0	0	0.001106	0.000225	0.000226	0.000916	0.000453	0	0.000667	0	0	0.000675	0.000231	0	0	0	0.000222	0.000222	0	0.000221	0.001337	0	0.000223	0	0	0.000448	0.000443	0	0.001123	0.000895	0.000222	0.000221	0.000672	0.000222	0.000224	0	0.00092	0.000227	0.000707	0.001124	0.00068	0.000895	0.000227	0.000226	0.000224
6	0.1.9.2.2.6.1	Anaerofustis	0.000211	0	0	0	0.000221	0.000225	0	0.000458	0.000226	0	0.000445	0	0	0.000675	0	0	0	0	0	0	0	0	0.000669	0	0	0	0	0.000448	0.000222	0	0.000674	0.000895	0.000222	0.000221	0.000448	0.000222	0.000224	0	0.00069	0.000227	0.000707	0.000899	0.000454	0.000895	0.000227	0	0.000224
6	0.1.9.2.2.6.2	Eubacteriaceae_unclassified	9e-06	0	0	0	0	0	0	0.000229	0	0	0	0	0	0	0.000231	0	0	0	0	0.000222	0	0	0	0	0	0	0	0	0	0	0	0	0	0	0	0	0	0	0	0	0	0	0	0	0	0	0
6	0.1.9.2.2.6.3	Eubacterium	8.9e-05	0	0	0	0.000885	0	0.000226	0.000229	0.000226	0	0.000222	0	0	0	0	0	0	0	0.000222	0	0	0.000221	0.000669	0	0.000223	0	0	0	0.000222	0	0.000449	0	0	0	0.000224	0	0	0	0.00023	0	0	0.000225	0.000227	0	0	0.000226	0
5	0.1.9.2.2.7	Family_XI	2e-06	0	0	0	0.000221	0	0	0	0	0	0	0	0	0	0	0	0	0	0	0	0	0	0	0	0	0	0	0	0	0	0	0	0	0	0	0	0	0	0	0	0	0	0	0	0	0	0
6	0.1.9.2.2.7.1	Tepidimicrobium	2e-06	0	0	0	0.000221	0	0	0	0	0	0	0	0	0	0	0	0	0	0	0	0	0	0	0	0	0	0	0	0	0	0	0	0	0	0	0	0	0	0	0	0	0	0	0	0	0	0
5	0.1.9.2.2.8	Family_XIII	0.013486	0.008531	0.021314	0.010619	0.02521	0.020679	0.011735	0.013972	0.018104	0.010027	0.024233	0.011258	0.008804	0.018673	0.012687	0.021883	0.012704	0.011086	0.018218	0.013105	0.012587	0.013266	0.019171	0.012089	0.016485	0.013643	0.015207	0.015674	0.012636	0.017164	0.02673	0.018805	0.010874	0.0268	0.018361	0.016685	0.015012	0.015267	0.013112	0.017484	0.01037	0.015509	0.016557	0.027535	0.01065	0.014892	0.011223
6	0.1.9.2.2.8.1	Anaerovorax	6.8e-05	0	0	0.000221	0.000221	0	0	0	0	0	0	0	0	0	0.000231	0.000221	0	0	0.000222	0	0	0	0	0	0.000223	0	0	0.000896	0.000222	0	0	0	0	0	0.000224	0	0	0.000225	0	0	0	0.000225	0	0	0.000227	0	0
6	0.1.9.2.2.8.2	Family_XIII_AD3011_group	0.004154	0.002997	0.007691	0.002655	0.007519	0.004046	0.002257	0.002978	0.005884	0.002897	0.006447	0.002208	0.001806	0.005624	0.00323	0.007958	0.00431	0.003846	0.005554	0.00311	0.003596	0.004643	0.00691	0.00403	0.002673	0.00425	0.004312	0.003583	0.004655	0.004517	0.009209	0.006716	0.001997	0.012182	0.005822	0.004894	0.004929	0.006062	0.003681	0.006131	0.003535	0.005844	0.003856	0.008507	0.003172	0.00519	0.002918
6	0.1.9.2.2.8.3	Family_XIII_UCG-001	9.1e-05	0	0	0	0.000442	0	0.000226	0.000229	0	0	0	0	0	0	0.000231	0.000221	0	0	0.000222	0	0	0	0	0.000448	0.000223	0.000671	0	0	0.000222	0	0.000225	0	0	0	0	0.000222	0	0.000225	0.00023	0	0.000236	0	0	0	0	0	0.000224
6	0.1.9.2.2.8.4	Family_XIII_ge	0.001347	0.000231	0.002197	0.000885	0.00199	0.003147	0.002257	0.001832	0.000905	0.001114	0.003112	0.000662	0.000903	0.001125	0.001153	0.00221	0.001361	0.00181	0.001111	0.001333	0.001124	0.001327	0.002229	0.001119	0.003342	0.001118	0.001362	0.000672	0.000665	0.001355	0.001797	0.000895	0.001553	0.00155	0.000896	0.002002	0.002017	0.002245	0.00161	0.002725	0	0.002248	0.000454	0.003806	0.000906	0.001805	0.000449
6	0.1.9.2.2.8.5	Family_XIII_unclassified	0.00715	0.004611	0.011426	0.005973	0.010836	0.011688	0.00677	0.007787	0.010636	0.00557	0.013339	0.007726	0.005643	0.011474	0.007843	0.011273	0.006579	0.005204	0.009998	0.00733	0.007642	0.007075	0.008248	0.006268	0.008242	0.00671	0.008625	0.008957	0.006429	0.009259	0.013028	0.010074	0.006658	0.012403	0.0103	0.008454	0.007394	0.006062	0.006901	0.007947	0.005892	0.006968	0.010433	0.013656	0.005438	0.007671	0.006958
6	0.1.9.2.2.8.6	Mogibacterium	0.000677	0.000692	0	0.000885	0.004202	0.001798	0.000226	0.001145	0.000679	0.000446	0.001334	0.000662	0.000451	0.00045	0	0	0.000454	0.000226	0.001111	0.001333	0.000225	0.000221	0.001783	0.000224	0.001782	0.000895	0.000908	0.001567	0.000443	0.002033	0.002471	0.001119	0.000666	0.000664	0.00112	0.001112	0.000672	0.000449	0.00069	0.000681	0.000707	0.000225	0.001814	0.001567	0.000906	0.000226	0.000673
5	0.1.9.2.2.9	Lachnospiraceae	0.069256	0.058566	0.081521	0.05531	0.080716	0.080468	0.047393	0.060696	0.081693	0.083333	0.082481	0.075938	0.056208	0.065242	0.088351	0.070513	0.059211	0.067647	0.090424	0.084851	0.063835	0.071192	0.086268	0.048802	0.055914	0.059942	0.071493	0.059113	0.064731	0.056007	0.075921	0.089546	0.05992	0.075969	0.074563	0.076529	0.08492	0.070498	0.070393	0.074024	0.06387	0.074174	0.07394	0.058205	0.06073	0.064079	0.059708
6	0.1.9.2.2.9.1	Acetitomaculum	0.001426	0.000922	0.001318	0.001327	0.003538	0.003596	0.000451	0.00229	0.002489	0.002897	0.001556	0.000221	0.001129	0.0009	0.002537	0.003095	0.001588	0.001357	0.002666	0.001555	0.001573	0.001327	0.004012	0.000895	0.002896	0.001566	0.003404	0.000672	0	0.001129	0.000898	0.001791	0.001775	0.001329	0.001567	0.000667	0.001568	0.00247	0	0.006812	0.000236	0.001798	0.003402	0.001791	0.001586	0.001579	0.000224
6	0.1.9.2.2.9.10	Incertae_Sedis	7e-06	0	0	0	0	0	0	0	0	0	0	0	0	0	0	0	0	0.000226	0	0	0	0	0.000223	0	0	0	0	0	0	0	0	0	0	0	0	0	0	0	0	0	0	0	0	0	0	0	0
6	0.1.9.2.2.9.11	Lachnobacterium	1.1e-05	0	0.00022	0	0.000221	0	0	0	0	0	0	0	0	0	0	0	0	0	0	0	0	0	0	0	0	0	0	0	0	0.000226	0	0	0.000222	0	0	0	0	0	0	0	0	0	0	0	0	0	0
6	0.1.9.2.2.9.12	Lachnoclostridium	7e-06	0	0	0	0	0	0	0	0	0	0	0	0	0	0	0	0	0	0	0	0	0	0	0	0	0	0	0	0	0	0	0	0	0	0	0	0	0	0	0	0	0.000225	0	0	0	0	0
6	0.1.9.2.2.9.13	Lachnoclostridium_10	0.001254	0.001153	0.000439	0.000442	0.000885	0.000899	0.001354	0.001374	0.001358	0.000668	0.000445	0.001325	0	0.00045	0.000231	0.001768	0.001815	0.001584	0.001111	0.002221	0.000225	0.001548	0.000669	0.001119	0.000446	0.001566	0.000908	0.000448	0.00266	0.000226	0.001123	0.001567	0.000666	0.000664	0.000672	0.001112	0.003361	0.000898	0.00115	0.000681	0.001414	0.000899	0.00068	0.000448	0.001813	0.001579	0.001122
6	0.1.9.2.2.9.14	Lachnoclostridium_12	2e-06	0	0	0	0	0	0	0	0	0	0	0	0	0	0	0	0	0	0	0	0	0	0	0	0	0	0	0	0	0	0	0	0	0	0	0	0	0	0	0	0	0	0	0	0	0	0
6	0.1.9.2.2.9.15	Lachnospira	3e-05	0	0	0	0	0	0.000226	0	0	0	0	0	0	0	0	0	0.000227	0	0	0	0	0	0	0	0	0	0	0	0	0	0	0	0	0	0	0	0	0	0	0	0.000236	0	0	0	0	0	0.000224
6	0.1.9.2.2.9.16	Lachnospiraceae_AC2044_group	0.001644	0.001153	0.000439	0.001991	0.003317	0.000899	0.00158	0.001603	0.001131	0.002005	0.000445	0.000883	0.000903	0.000675	0.002076	0.001989	0.001134	0.002036	0.002222	0.002221	0.00045	0.00199	0.000446	0.001343	0.001337	0.000895	0.001816	0.000448	0.003104	0.002033	0.000674	0.001791	0.000888	0.000886	0.001343	0.002892	0.001568	0.002245	0.00092	0.000681	0.004007	0.000674	0.001134	0.000224	0.003172	0.001579	0.000898
6	0.1.9.2.2.9.17	Lachnospiraceae_FCS020_group	0.000179	0	0.00022	0	0	0.000225	0	0	0	0.000223	0.000222	0.000442	0	0.000225	0	0	0	0	0	0	0.000225	0.000221	0.000446	0	0.000223	0.000224	0.000454	0	0	0.000452	0	0.001343	0	0	0.000224	0.000222	0.000224	0	0	0	0	0.000225	0	0	0	0	0
6	0.1.9.2.2.9.18	Lachnospiraceae_NC2004_group	2e-06	0	0	0	0	0	0	0	0	0	0	0	0	0.000225	0	0	0	0	0	0	0	0	0	0	0	0	0	0	0	0	0	0	0	0	0	0	0	0	0	0	0	0	0	0	0	0	0
6	0.1.9.2.2.9.19	Lachnospiraceae_ND3007_group	5e-06	0	0	0	0	0	0	0	0	0	0	0	0	0	0	0	0	0	0	0	0	0	0	0	0	0	0	0	0	0	0	0	0	0	0	0	0	0	0	0	0	0	0	0	0	0	0
6	0.1.9.2.2.9.2	Anaerosporobacter	7.9e-05	0.000231	0	0	0	0	0	0	0.000226	0	0	0.000221	0	0.000225	0	0	0	0	0	0	0.000674	0.000221	0	0	0	0	0	0.000224	0.000222	0	0.000449	0.000224	0	0	0	0	0	0	0.00046	0	0	0	0	0	0	0	0
6	0.1.9.2.2.9.20	Lachnospiraceae_NK3A20_group	0.002755	0.002306	0.003076	0.001549	0.005307	0.00472	0.001805	0.002978	0.002489	0.007353	0.00289	0.001545	0.002257	0.001125	0.003691	0.003316	0.000907	0.003394	0.009776	0.002221	0.003372	0.001548	0.009585	0.002463	0.001559	0.004026	0.004539	0.000224	0.000222	0.003839	0.008086	0.004477	0.002663	0.000886	0.00403	0.001112	0.003361	0.002021	0.00138	0.003406	0.00165	0.002023	0.016103	0.005373	0.004305	0.004287	0.001347
6	0.1.9.2.2.9.21	Lachnospiraceae_NK4A136_group	0.001297	0.001845	0.003296	0.000664	0.001106	0.000225	0.000451	0.000916	0.001358	0.000668	0.000445	0.000662	0.000903	0.0009	0.002307	0.000442	0.001815	0.001584	0.001555	0.000666	0.001573	0.001105	0.000223	0.000224	0	0.000671	0.000227	0.000896	0.001108	0.000903	0.000674	0.001791	0.000222	0.000221	0.001791	0.001112	0.001793	0.000674	0.00161	0.000681	0.000943	0.002023	0.000907	0	0.00068	0.000903	0.000449
6	0.1.9.2.2.9.22	Lachnospiraceae_NK4B4_group	3e-05	0	0	0.000221	0	0	0	0	0	0	0	0	0	0	0	0	0	0	0	0	0	0.000221	0	0	0	0	0	0	0	0	0	0	0	0	0	0	0	0.000225	0.00023	0	0	0	0.000227	0	0	0	0
6	0.1.9.2.2.9.23	Lachnospiraceae_UCG-001	2e-06	0	0	0	0	0	0	0	0	0	0	0	0	0	0	0	0.000227	0	0	0	0	0	0	0	0	0	0	0	0	0	0	0	0	0	0	0	0	0	0	0	0	0	0	0	0	0	0
6	0.1.9.2.2.9.24	Lachnospiraceae_UCG-002	9.3e-05	0	0.00022	0	0	0.000225	0	0	0.000226	0.000223	0.000222	0.000221	0	0	0	0	0	0	0	0	0	0	0.000446	0.000224	0.000446	0	0	0	0	0	0.000225	0	0.000444	0.000664	0	0	0	0.000449	0	0.000227	0	0	0	0	0	0	0.000224
6	0.1.9.2.2.9.25	Lachnospiraceae_UCG-008	0.00012	0	0.000879	0.000221	0	0.000225	0	0	0	0	0	0	0.000226	0	0.000231	0.000442	0	0	0.000444	0	0.000225	0.000221	0	0	0	0.000224	0	0	0.000222	0.000452	0.000449	0	0.000222	0	0.000448	0	0.000224	0.000449	0	0	0	0.00045	0	0.000224	0.000227	0.000226	0
6	0.1.9.2.2.9.26	Lachnospiraceae_UCG-009	2e-06	0	0	0	0	0	0	0	0	0	0	0	0	0	0	0	0	0	0	0	0	0	0	0	0	0	0	0	0	0	0	0	0	0	0	0	0	0	0	0	0	0	0	0	0	0	0
6	0.1.9.2.2.9.27	Lachnospiraceae_UCG-010	0.000234	0	0.00022	0	0.000442	0	0.000226	0.000229	0.000226	0	0.000667	0.000221	0.000226	0.000225	0.000461	0.000221	0	0.000905	0	0	0	0.000663	0.000223	0	0.000223	0.000224	0	0.000448	0.000222	0.000452	0	0.001119	0.000666	0.000221	0	0	0.000224	0	0.00023	0.000227	0	0.000899	0.000227	0.000224	0.000227	0.000451	0.000449
6	0.1.9.2.2.9.28	Lachnospiraceae_XPB1014_group	0.000223	0	0.00022	0.000221	0.001106	0.00045	0	0	0	0.000446	0.000667	0	0	0	0.002307	0.000442	0.000227	0.000226	0.000889	0	0.000225	0.000221	0.000223	0.000224	0.000668	0	0	0.000448	0	0	0.000449	0	0.000222	0.000221	0.000224	0.000222	0	0	0.00023	0.000227	0	0	0.002041	0.000224	0	0.000226	0.000449
6	0.1.9.2.2.9.29	Lachnospiraceae_ge	0.000513	0	0.00022	0.000442	0.000885	0.002248	0.000451	0.000687	0.000226	0.002005	0.001556	0.001104	0.000451	0.00045	0.000692	0.001326	0.000681	0.000226	0.001111	0.000444	0.000225	0.000442	0.001115	0.000448	0.001337	0.000671	0.001362	0.000448	0.000222	0	0.001572	0.000448	0.001332	0.000443	0.000448	0	0.000224	0.000674	0.00069	0.000227	0.000236	0.00045	0.000227	0.001791	0.000906	0.000451	0
6	0.1.9.2.2.9.3	Butyrivibrio	0.000148	0	0	0.000221	0.000221	0	0	0	0	0	0	0	0.000226	0	0	0	0.000227	0.000452	0.000667	0.000222	0	0.000221	0.000223	0	0	0	0	0.000448	0	0	0	0.000224	0.000222	0	0.000224	0	0	0	0	0.000227	0	0	0.000227	0	0	0	0
6	0.1.9.2.2.9.30	Lachnospiraceae_unclassified	0.054795	0.047729	0.063722	0.044912	0.055506	0.054844	0.037238	0.047183	0.066757	0.055927	0.06803	0.066667	0.044695	0.054668	0.066667	0.05305	0.047187	0.049321	0.061986	0.07219	0.052371	0.056379	0.057066	0.037609	0.040989	0.045627	0.054017	0.048813	0.053868	0.041554	0.05593	0.070069	0.045717	0.063787	0.056426	0.064961	0.068564	0.057252	0.060501	0.052679	0.053029	0.060913	0.042413	0.042534	0.044188	0.048736	0.050505
6	0.1.9.2.2.9.31	Marvinbryantia	4.3e-05	0	0.00022	0	0.000221	0	0	0	0	0	0.000222	0	0	0	0.000231	0	0	0	0	0	0.000225	0.000221	0.000446	0	0	0.000224	0	0	0	0	0	0	0	0	0	0	0	0	0	0.000454	0	0	0	0	0	0	0
6	0.1.9.2.2.9.32	Moryella	7e-06	0	0	0	0	0	0	0	0	0	0	0	0	0	0.000231	0	0	0	0	0	0	0	0	0	0	0	0	0	0	0	0	0	0	0	0	0	0	0	0	0	0	0	0.000454	0	0	0	0
6	0.1.9.2.2.9.33	Oribacterium	7.7e-05	0	0	0	0.000663	0.001124	0	0	0	0.000891	0	0	0	0	0.000923	0	0	0	0	0	0	0	0.000223	0	0.000223	0	0.000227	0.000224	0	0	0.000225	0	0.000222	0	0	0	0	0	0	0	0	0	0.000907	0	0	0	0
6	0.1.9.2.2.9.34	Parasporobacterium	2e-06	0	0	0	0	0	0	0	0	0	0	0	0	0	0	0	0	0	0	0	0	0	0	0	0	0	0	0	0	0	0	0	0	0.000221	0	0	0	0	0	0	0	0	0	0	0	0	0
6	0.1.9.2.2.9.35	Pseudobutyrivibrio	3.2e-05	0	0	0	0	0.000225	0	0	0	0.000446	0	0	0.000226	0	0	0	0	0	0	0	0	0	0	0	0	0	0	0	0	0	0	0	0	0	0	0	0	0	0	0	0	0	0.001134	0	0	0	0
6	0.1.9.2.2.9.36	Roseburia	0.00084	0.000231	0.001978	0.001106	0.000885	0.000674	0.000451	0.000687	0.001131	0.001783	0.000445	0.000883	0.000677	0.00045	0.000692	0.000221	0.000681	0.000452	0.000222	0.000444	0.00045	0.001327	0.000892	0.000672	0.002896	0.000224	0.000681	0.001567	0.001773	0.000452	0.000449	0.001119	0.000666	0.000221	0.002239	0.000667	0.000448	0.001572	0.00046	0.003179	0	0.000899	0.000454	0.001567	0.000453	0.000677	0.001796
6	0.1.9.2.2.9.37	Shuttleworthia	3e-05	0.000231	0	0	0	0	0	0	0	0	0	0	0	0	0	0	0	0	0	0	0	0	0.000446	0	0	0	0	0	0	0	0	0	0	0	0	0	0	0	0	0	0	0	0	0	0.000227	0	0
6	0.1.9.2.2.9.38	Syntrophococcus	7.7e-05	0	0	0	0.000221	0.000674	0	0	0	0.000446	0.000445	0	0	0	0.000231	0	0	0	0	0	0	0	0.000446	0.000448	0	0	0.000227	0.000224	0	0	0.000225	0	0	0.000221	0	0	0.000224	0	0.00023	0	0	0	0	0	0	0.000226	0
6	0.1.9.2.2.9.39	Tyzzerella	0.001265	0.000692	0.001758	0.000885	0.000442	0.001349	0.001805	0.000916	0.000226	0.00156	0.001779	0.000221	0.001806	0.002025	0.001384	0.001105	0.001361	0.002715	0.002888	0.000666	0.00045	0.000884	0.003567	0.000448	0.000446	0.001118	0.002043	0.000896	0	0.002258	0.000898	0.001343	0.001332	0.001329	0.002687	0.001112	0.001568	0.000449	0.00138	0.001135	0.001178	0	0.00068	0.000895	0.000453	0.001128	0.001347
6	0.1.9.2.2.9.4	Butyrivibrio_2	0.000736	0	0.00022	0.000442	0.003538	0.00472	0	0.001145	0.001584	0.003788	0.001112	0.000662	0.000226	0.00045	0.002537	0.000884	0.000454	0.000905	0.003777	0.000888	0.000674	0.001327	0.002452	0.000672	0.001337	0	0.000227	0.000896	0	0.000226	0.001348	0.001119	0.001997	0.000664	0.000224	0.000667	0.000224	0.000225	0.00023	0.000681	0.000236	0.000899	0.001588	0.000895	0.002039	0.001128	0
6	0.1.9.2.2.9.40	Tyzzerella_3	2e-06	0	0	0	0	0	0	0	0	0	0	0	0	0	0	0	0	0	0	0	0	0	0	0	0	0	0	0	0	0	0	0	0	0	0	0	0	0	0	0	0	0	0	0	0	0	0
6	0.1.9.2.2.9.41	Tyzzerella_4	0.000323	0.001614	0.00022	0	0.000221	0.00045	0	0.000687	0	0.000891	0.000222	0.000221	0.000903	0.0009	0.000461	0	0.000227	0	0.000222	0.000222	0	0.000442	0.000223	0.000448	0.000223	0.000895	0	0.000224	0.000222	0.000226	0.000449	0.000224	0.000444	0.00155	0.000224	0.000445	0	0	0.00046	0.000227	0.000236	0.000674	0.000227	0	0.000227	0	0
6	0.1.9.2.2.9.42	probable_genus_10	2e-06	0	0	0	0	0	0	0	0	0	0	0	0	0	0	0	0	0	0	0	0	0	0	0	0	0	0	0	0	0	0	0	0	0	0	0	0	0	0	0	0	0	0	0	0	0	0
6	0.1.9.2.2.9.43	uncultured	0.0006	0.000231	0.001758	0.000442	0.001106	0.002248	0.000451	0	0.000905	0.000446	0.000445	0.000221	0.000677	0.00135	0.000461	0.001768	0.000227	0.001584	0.000667	0.000888	0.000225	0.000442	0.002452	0.000672	0.000668	0.001342	0.000681	0.001567	0.000665	0.000226	0.001123	0.000672	0	0.001329	0.001567	0.000445	0.000896	0	0	0.001817	0.000471	0.00045	0.00068	0.001567	0.000227	0.000677	0.000449
6	0.1.9.2.2.9.5	Cellulosilyticum	6.6e-05	0	0	0	0	0	0.000903	0	0	0	0.000222	0	0	0	0	0	0	0	0	0	0.000225	0	0	0	0	0	0.000454	0	0.000222	0.000226	0	0.000224	0	0	0	0.000667	0	0	0	0	0	0.00045	0	0	0	0	0
6	0.1.9.2.2.9.6	Coprococcus_1	5.2e-05	0.000231	0	0	0	0	0	0	0	0.000446	0	0	0	0	0	0	0	0	0.000222	0	0	0	0	0.000672	0	0.000224	0	0	0	0	0	0	0	0	0	0	0.000224	0.000225	0	0	0	0.000225	0.000227	0	0	0	0
6	0.1.9.2.2.9.7	Coprococcus_3	0.000189	0	0.00022	0	0.000885	0.00045	0	0	0.001358	0.000223	0.000222	0.000221	0.000677	0	0	0.000442	0.000227	0.000679	0	0	0.00045	0.000221	0.000223	0.000224	0	0	0.000227	0	0	0.000903	0.000674	0	0	0.000886	0.000224	0.000222	0	0.000674	0	0.000454	0	0	0	0.000224	0	0.000226	0.000224
6	0.1.9.2.2.9.8	Cuneatibacter	5e-05	0	0.000659	0	0	0	0	0	0	0	0.000222	0	0	0	0	0	0	0	0	0	0	0	0	0	0	0.000224	0	0	0	0.000226	0	0	0	0	0	0	0.000224	0	0.00023	0	0	0	0	0.000224	0	0	0
6	0.1.9.2.2.9.9	FD2005	5e-06	0	0	0.000221	0	0	0	0	0	0	0	0	0	0	0	0	0	0	0	0	0	0	0	0	0	0	0	0	0	0	0	0	0	0.000221	0	0	0	0	0	0	0	0	0	0	0	0	0
4	0.1.9.2.3	DTU014	2e-06	0.000231	0	0	0	0	0	0	0	0	0	0	0	0	0	0	0	0	0	0	0	0	0	0	0	0	0	0	0	0	0	0	0	0	0	0	0	0	0	0	0	0	0	0	0	0	0
5	0.1.9.2.3.1	DTU014_fa	2e-06	0.000231	0	0	0	0	0	0	0	0	0	0	0	0	0	0	0	0	0	0	0	0	0	0	0	0	0	0	0	0	0	0	0	0	0	0	0	0	0	0	0	0	0	0	0	0	0
6	0.1.9.2.3.1.1	DTU014_ge	2e-06	0.000231	0	0	0	0	0	0	0	0	0	0	0	0	0	0	0	0	0	0	0	0	0	0	0	0	0	0	0	0	0	0	0	0	0	0	0	0	0	0	0	0	0	0	0	0	0
4	0.1.9.2.4	M55-D21	2e-06	0	0	0	0	0.000225	0	0	0	0	0	0	0	0	0	0	0	0	0	0	0	0	0	0	0	0	0	0	0	0	0	0	0	0	0	0	0	0	0	0	0	0	0	0	0	0	0
5	0.1.9.2.4.1	M55-D21_fa	2e-06	0	0	0	0	0.000225	0	0	0	0	0	0	0	0	0	0	0	0	0	0	0	0	0	0	0	0	0	0	0	0	0	0	0	0	0	0	0	0	0	0	0	0	0	0	0	0	0
6	0.1.9.2.4.1.1	M55-D21_ge	2e-06	0	0	0	0	0.000225	0	0	0	0	0	0	0	0	0	0	0	0	0	0	0	0	0	0	0	0	0	0	0	0	0	0	0	0	0	0	0	0	0	0	0	0	0	0	0	0	0
3	0.1.9.3	Erysipelotrichia	0.003868	0.00392	0.004175	0.001991	0.006855	0.00517	0.002031	0.001374	0.003168	0.005125	0.007114	0.003091	0.003386	0.005849	0.002307	0.006189	0.002495	0.003167	0.013775	0.003998	0.001573	0.004864	0.008917	0.006044	0.002005	0.002908	0.004993	0.003135	0.00266	0.002936	0.007412	0.005597	0.001775	0.004208	0.002015	0.008231	0.004033	0.002694	0.003451	0.004995	0.00872	0.004495	0.006804	0.012984	0.002719	0.002708	0.002245
4	0.1.9.3.1	Erysipelotrichales	0.003868	0.00392	0.004175	0.001991	0.006855	0.00517	0.002031	0.001374	0.003168	0.005125	0.007114	0.003091	0.003386	0.005849	0.002307	0.006189	0.002495	0.003167	0.013775	0.003998	0.001573	0.004864	0.008917	0.006044	0.002005	0.002908	0.004993	0.003135	0.00266	0.002936	0.007412	0.005597	0.001775	0.004208	0.002015	0.008231	0.004033	0.002694	0.003451	0.004995	0.00872	0.004495	0.006804	0.012984	0.002719	0.002708	0.002245
5	0.1.9.3.1.1	Erysipelotrichaceae	0.003868	0.00392	0.004175	0.001991	0.006855	0.00517	0.002031	0.001374	0.003168	0.005125	0.007114	0.003091	0.003386	0.005849	0.002307	0.006189	0.002495	0.003167	0.013775	0.003998	0.001573	0.004864	0.008917	0.006044	0.002005	0.002908	0.004993	0.003135	0.00266	0.002936	0.007412	0.005597	0.001775	0.004208	0.002015	0.008231	0.004033	0.002694	0.003451	0.004995	0.00872	0.004495	0.006804	0.012984	0.002719	0.002708	0.002245
6	0.1.9.3.1.1.1	Allobaculum	9e-06	0	0	0	0	0	0	0	0	0	0	0	0	0	0	0	0	0	0	0	0	0	0	0	0	0	0	0	0	0	0	0	0	0	0	0	0	0	0	0	0	0	0	0	0	0	0
6	0.1.9.3.1.1.10	Erysipelotrichaceae_unclassified	0.001326	0.001383	0.003516	0.000664	0.00199	0.001573	0.000903	0.000687	0.002263	0.002228	0.004002	0.001766	0.001129	0.0009	0.000923	0.001989	0.001588	0.00181	0.002444	0.001777	0.000674	0.003316	0.002006	0.000895	0.000891	0.000671	0.002043	0.000896	0.001108	0.000903	0.000898	0.003134	0.000444	0.002215	0.000896	0.00089	0.001344	0.001123	0.00069	0.001817	0.000471	0.001124	0.001134	0.001567	0.001586	0.001579	0.000898
6	0.1.9.3.1.1.11	Faecalicoccus	2e-06	0	0	0	0	0	0	0	0	0	0	0	0	0	0	0	0	0	0	0	0	0	0	0	0	0	0	0	0	0	0	0	0	0	0	0	0	0	0	0	0	0	0	0	0	0	0
6	0.1.9.3.1.1.12	Kandleria	5e-05	0	0	0	0	0	0	0	0	0	0	0	0	0	0.000231	0	0	0	0.000222	0	0	0	0	0.000224	0.000223	0	0	0	0	0	0.000225	0	0	0.000221	0	0.000222	0	0	0	0.000227	0.000236	0	0.001361	0	0	0	0
6	0.1.9.3.1.1.13	Solobacterium	0.001251	0.001614	0.000659	0.000221	0.003538	0.002472	0.000226	0.000229	0.000226	0.001337	0.001112	0.000221	0.00158	0.001575	0.000231	0.002874	0.000227	0	0.009331	0.001333	0.000225	0.000442	0.005796	0.003582	0.000223	0.000895	0.000454	0.001567	0.000443	0.000452	0.004268	0.000448	0.000444	0.000221	0.000672	0.005562	0.001344	0	0.00023	0.001817	0.006128	0.001573	0.001134	0.008283	0.000227	0.000903	0.000449
6	0.1.9.3.1.1.14	Turicibacter	0.000543	0.000692	0	0.000221	0.000221	0.00045	0.000677	0.000229	0	0.000223	0.001556	0.000221	0.000226	0.0027	0	0.000663	0.000227	0.000679	0.000222	0.000222	0.00045	0.000221	0	0.000224	0	0.000447	0.002043	0.000448	0.000665	0.001581	0.000674	0.000448	0.000222	0.000664	0	0.001112	0.000896	0.000898	0.00138	0.000908	0.000707	0.001573	0.001814	0.002239	0.00068	0.000226	0.000224
6	0.1.9.3.1.1.15	uncultured	0.000102	0	0	0	0.000442	0.000225	0	0	0.000453	0.000223	0	0.000221	0	0.000225	0.000231	0	0.000227	0.000452	0	0	0	0.000442	0	0.000224	0	0.000224	0.000227	0	0	0	0	0	0	0	0	0	0	0	0	0	0.000471	0	0.000227	0	0.000227	0	0
6	0.1.9.3.1.1.2	Breznakia	2.3e-05	0	0	0	0	0	0	0	0	0	0	0	0	0	0	0	0	0	0.000667	0.000222	0	0	0	0	0	0	0	0	0	0	0	0.000448	0	0	0	0	0	0	0	0	0	0	0	0	0	0	0
6	0.1.9.3.1.1.3	Candidatus_Stoquefichus	1.1e-05	0	0	0	0	0	0	0	0	0	0	0	0	0	0	0	0	0	0	0	0	0	0	0	0	0	0	0	0	0	0	0	0	0	0	0	0	0	0	0	0	0	0	0.000224	0	0	0
6	0.1.9.3.1.1.4	Dielma	0.000116	0	0	0	0	0	0	0	0	0	0	0	0	0.00045	0.000231	0	0	0	0	0	0	0	0	0.000224	0.000223	0.000447	0	0.000224	0	0	0.000449	0.000448	0.000444	0.000443	0.000224	0	0	0.000225	0.00023	0	0	0	0	0	0	0	0
6	0.1.9.3.1.1.5	Erysipelothrix	6.4e-05	0	0	0.000221	0.000221	0	0	0	0	0.000223	0	0	0.000226	0	0.000231	0	0	0	0.000222	0.000222	0	0	0	0	0.000223	0	0	0	0	0	0	0.000448	0	0.000221	0	0	0.000224	0	0.00023	0	0	0	0.000227	0	0	0	0
6	0.1.9.3.1.1.6	Erysipelotrichaceae_UCG-004	0.000154	0.000231	0	0.000442	0	0	0.000226	0	0	0.000668	0	0.000442	0.000226	0	0	0	0.000227	0	0	0	0.000225	0.000221	0.000223	0	0	0.000224	0.000227	0	0	0	0.000225	0	0	0	0.000224	0	0.000224	0.000449	0	0	0.000236	0	0.000454	0	0	0	0.000449
6	0.1.9.3.1.1.7	Erysipelotrichaceae_UCG-008	2e-05	0	0	0.000221	0	0	0	0	0	0	0	0	0	0	0	0.000221	0	0	0	0.000222	0	0	0	0	0	0	0	0	0	0	0	0	0	0	0	0	0	0	0	0	0	0.000225	0.000227	0	0	0	0
6	0.1.9.3.1.1.8	Erysipelotrichaceae_UCG-009	7.3e-05	0	0	0	0.000442	0.00045	0	0.000229	0.000226	0	0	0	0	0	0	0	0	0	0.000667	0	0	0	0	0	0.000223	0	0	0	0.000222	0	0.000449	0	0	0	0	0.000445	0	0	0	0	0	0	0	0.000448	0	0	0
6	0.1.9.3.1.1.9	Erysipelotrichaceae_ge	0.000123	0	0	0	0	0	0	0	0	0.000223	0.000445	0.000221	0	0	0.000231	0.000442	0	0.000226	0	0	0	0.000221	0.000892	0.000672	0	0	0	0	0.000222	0	0.000225	0.000224	0.000222	0.000221	0	0	0	0	0.00069	0.000227	0.000471	0	0.000227	0.000224	0	0	0.000224
3	0.1.9.4	Firmicutes_unclassified	0.014499	0.016371	0.012305	0.013053	0.018134	0.01416	0.017829	0.013284	0.011767	0.012701	0.016452	0.01766	0.013318	0.013948	0.012687	0.012157	0.013158	0.011538	0.017774	0.016659	0.012138	0.013929	0.01226	0.011417	0.014257	0.011183	0.011575	0.010076	0.016404	0.014002	0.015723	0.012984	0.011318	0.016168	0.013883	0.01535	0.01546	0.012573	0.017483	0.016803	0.010134	0.013261	0.014062	0.015447	0.016315	0.013312	0.017284
4	0.1.9.4.1	Firmicutes_unclassified	0.014499	0.016371	0.012305	0.013053	0.018134	0.01416	0.017829	0.013284	0.011767	0.012701	0.016452	0.01766	0.013318	0.013948	0.012687	0.012157	0.013158	0.011538	0.017774	0.016659	0.012138	0.013929	0.01226	0.011417	0.014257	0.011183	0.011575	0.010076	0.016404	0.014002	0.015723	0.012984	0.011318	0.016168	0.013883	0.01535	0.01546	0.012573	0.017483	0.016803	0.010134	0.013261	0.014062	0.015447	0.016315	0.013312	0.017284
5	0.1.9.4.1.1	Firmicutes_unclassified	0.014499	0.016371	0.012305	0.013053	0.018134	0.01416	0.017829	0.013284	0.011767	0.012701	0.016452	0.01766	0.013318	0.013948	0.012687	0.012157	0.013158	0.011538	0.017774	0.016659	0.012138	0.013929	0.01226	0.011417	0.014257	0.011183	0.011575	0.010076	0.016404	0.014002	0.015723	0.012984	0.011318	0.016168	0.013883	0.01535	0.01546	0.012573	0.017483	0.016803	0.010134	0.013261	0.014062	0.015447	0.016315	0.013312	0.017284
6	0.1.9.4.1.1.1	Firmicutes_unclassified	0.014499	0.016371	0.012305	0.013053	0.018134	0.01416	0.017829	0.013284	0.011767	0.012701	0.016452	0.01766	0.013318	0.013948	0.012687	0.012157	0.013158	0.011538	0.017774	0.016659	0.012138	0.013929	0.01226	0.011417	0.014257	0.011183	0.011575	0.010076	0.016404	0.014002	0.015723	0.012984	0.011318	0.016168	0.013883	0.01535	0.01546	0.012573	0.017483	0.016803	0.010134	0.013261	0.014062	0.015447	0.016315	0.013312	0.017284
3	0.1.9.5	Negativicutes	0.006875	0.008531	0.002637	0.005752	0.012826	0.010115	0.007448	0.00962	0.007015	0.009804	0.007337	0.006843	0.007449	0.006749	0.011303	0.006189	0.005445	0.003394	0.005776	0.005553	0.004945	0.007075	0.002675	0.005149	0.005792	0.003579	0.004993	0.006941	0.008867	0.007678	0.003594	0.008059	0.007102	0.003101	0.00515	0.006674	0.00717	0.007409	0.005521	0.005677	0.006128	0.007642	0.017011	0.004477	0.007251	0.005415	0.007856
4	0.1.9.5.1	Selenomonadales	0.006875	0.008531	0.002637	0.005752	0.012826	0.010115	0.007448	0.00962	0.007015	0.009804	0.007337	0.006843	0.007449	0.006749	0.011303	0.006189	0.005445	0.003394	0.005776	0.005553	0.004945	0.007075	0.002675	0.005149	0.005792	0.003579	0.004993	0.006941	0.008867	0.007678	0.003594	0.008059	0.007102	0.003101	0.00515	0.006674	0.00717	0.007409	0.005521	0.005677	0.006128	0.007642	0.017011	0.004477	0.007251	0.005415	0.007856
5	0.1.9.5.1.1	Acidaminococcaceae	0.006121	0.00807	0.002637	0.00531	0.006855	0.006518	0.007222	0.008475	0.007015	0.006016	0.003557	0.004636	0.006998	0.006299	0.008997	0.005968	0.004764	0.003167	0.005554	0.005553	0.004945	0.006191	0.001337	0.004253	0.005792	0.003355	0.004993	0.00627	0.008424	0.006098	0.003145	0.00694	0.006436	0.001993	0.00515	0.006674	0.006946	0.006286	0.004831	0.005677	0.005892	0.00472	0.012928	0.00403	0.006798	0.00361	0.006958
6	0.1.9.5.1.1.1	Acidaminococcaceae_unclassified	0.000198	0	0	0	0	0.000225	0.000226	0	0.000226	0.000223	0.000222	0.000221	0.000451	0.00045	0	0.000442	0	0	0.000444	0.000222	0.000225	0.000221	0	0.000448	0	0	0	0.000224	0	0	0.000225	0.000224	0.000222	0	0	0.000222	0.000448	0.000225	0.00023	0.000227	0	0.000225	0	0.000672	0.002266	0	0.000673
6	0.1.9.5.1.1.2	Phascolarctobacterium	0.005682	0.00807	0.002637	0.00531	0.003981	0.004271	0.006996	0.008246	0.006789	0.004679	0.003335	0.004415	0.006546	0.005849	0.007382	0.005526	0.004764	0.003167	0.003999	0.005331	0.00472	0.005748	0.001115	0.003806	0.005792	0.003355	0.004993	0.006046	0.008424	0.006098	0.00292	0.006716	0.00577	0.001993	0.00515	0.006452	0.006498	0.006062	0.004601	0.00545	0.005892	0.004495	0.001588	0.003358	0.004532	0.00361	0.006285
6	0.1.9.5.1.1.3	Succiniclasticum	0.000241	0	0	0	0.002875	0.002023	0	0.000229	0	0.001114	0	0	0	0	0.001615	0	0	0	0.001111	0	0	0.000221	0.000223	0	0	0	0	0	0	0	0	0	0.000444	0	0	0	0	0	0	0	0	0	0.01134	0	0	0	0
5	0.1.9.5.1.2	Selenomonadales_unclassified	0.000479	0.000461	0	0.000442	0.001106	0.00045	0	0.000458	0	0.000446	0.003779	0.002208	0.000451	0.00045	0	0.000221	0.000681	0	0	0	0	0.000884	0.000223	0.000895	0	0.000224	0	0.000672	0.000443	0.001355	0.000225	0.001119	0.000666	0.001107	0	0	0.000224	0.001123	0.00069	0	0.000236	0.002697	0.000227	0.000448	0.000453	0.001354	0.000898
6	0.1.9.5.1.2.1	Selenomonadales_unclassified	0.000479	0.000461	0	0.000442	0.001106	0.00045	0	0.000458	0	0.000446	0.003779	0.002208	0.000451	0.00045	0	0.000221	0.000681	0	0	0	0	0.000884	0.000223	0.000895	0	0.000224	0	0.000672	0.000443	0.001355	0.000225	0.001119	0.000666	0.001107	0	0	0.000224	0.001123	0.00069	0	0.000236	0.002697	0.000227	0.000448	0.000453	0.001354	0.000898
5	0.1.9.5.1.3	Veillonellaceae	0.000275	0	0	0	0.004865	0.003147	0.000226	0.000687	0	0.003342	0	0	0	0	0.002307	0	0	0.000226	0.000222	0	0	0	0.001115	0	0	0	0	0	0	0.000226	0.000225	0	0	0	0	0	0	0	0	0	0	0.000225	0.003856	0	0	0.000451	0
6	0.1.9.5.1.3.1	Anaerovibrio	5e-06	0	0	0	0	0.000225	0	0	0	0	0	0	0	0	0	0	0	0	0	0	0	0	0	0	0	0	0	0	0	0	0	0	0	0	0	0	0	0	0	0	0	0	0.000227	0	0	0	0
6	0.1.9.5.1.3.2	Quinella	5.5e-05	0	0	0	0.000885	0.000674	0	0	0	0.000668	0	0	0	0	0.000692	0	0	0	0.000222	0	0	0	0.000446	0	0	0	0	0	0	0.000226	0.000225	0	0	0	0	0	0	0	0	0	0	0	0.000454	0	0	0	0
6	0.1.9.5.1.3.3	Selenomonas_1	0.000116	0	0	0	0.002875	0.001573	0.000226	0.000687	0	0.001783	0	0	0	0	0	0	0	0	0	0	0	0	0.000223	0	0	0	0	0	0	0	0	0	0	0	0	0	0	0	0	0	0	0	0.001588	0	0	0	0
6	0.1.9.5.1.3.4	Veillonellaceae_UCG-001	6.8e-05	0	0	0	0.000442	0.000225	0	0	0	0.000446	0	0	0	0	0.001615	0	0	0	0	0	0	0	0.000446	0	0	0	0	0	0	0	0	0	0	0	0	0	0	0	0	0	0	0	0.001361	0	0	0.000451	0
6	0.1.9.5.1.3.5	Veillonellaceae_unclassified	3e-05	0	0	0	0.000442	0.00045	0	0	0	0.000446	0	0	0	0	0	0	0	0.000226	0	0	0	0	0	0	0	0	0	0	0	0	0	0	0	0	0	0	0	0	0	0	0	0.000225	0.000227	0	0	0	0
6	0.1.9.5.1.3.6	uncultured	2e-06	0	0	0	0.000221	0	0	0	0	0	0	0	0	0	0	0	0	0	0	0	0	0	0	0	0	0	0	0	0	0	0	0	0	0	0	0	0	0	0	0	0	0	0	0	0	0	0
2	0.2.1	Eukaryota_unclassified	5e-06	0	0	0	0	0	0	0	0	0	0	0	0	0	0	0	0	0	0	0.000222	0	0	0	0	0	0	0	0	0	0	0	0	0	0	0	0	0	0	0	0	0	0	0	0.000224	0	0	0
3	0.2.1.1	Eukaryota_unclassified	5e-06	0	0	0	0	0	0	0	0	0	0	0	0	0	0	0	0	0	0	0.000222	0	0	0	0	0	0	0	0	0	0	0	0	0	0	0	0	0	0	0	0	0	0	0	0.000224	0	0	0
4	0.2.1.1.1	Eukaryota_unclassified	5e-06	0	0	0	0	0	0	0	0	0	0	0	0	0	0	0	0	0	0	0.000222	0	0	0	0	0	0	0	0	0	0	0	0	0	0	0	0	0	0	0	0	0	0	0	0.000224	0	0	0
5	0.2.1.1.1.1	Eukaryota_unclassified	5e-06	0	0	0	0	0	0	0	0	0	0	0	0	0	0	0	0	0	0	0.000222	0	0	0	0	0	0	0	0	0	0	0	0	0	0	0	0	0	0	0	0	0	0	0	0.000224	0	0	0
6	0.2.1.1.1.1.1	Eukaryota_unclassified	5e-06	0	0	0	0	0	0	0	0	0	0	0	0	0	0	0	0	0	0	0.000222	0	0	0	0	0	0	0	0	0	0	0	0	0	0	0	0	0	0	0	0	0	0	0	0.000224	0	0	0
2	0.3.1	unknown_unclassified	0.023102	0.02398	0.020875	0.025664	0.022114	0.020904	0.024148	0.021072	0.020593	0.023396	0.021787	0.021634	0.018962	0.028121	0.024221	0.024315	0.024501	0.019683	0.020884	0.025322	0.022477	0.020119	0.020954	0.020819	0.025841	0.02505	0.025647	0.022615	0.02239	0.022584	0.019542	0.020819	0.020639	0.024363	0.027765	0.025362	0.025319	0.027616	0.020014	0.018392	0.026161	0.021128	0.024269	0.022834	0.0247	0.025722	0.020426
3	0.3.1.1	unknown_unclassified	0.023102	0.02398	0.020875	0.025664	0.022114	0.020904	0.024148	0.021072	0.020593	0.023396	0.021787	0.021634	0.018962	0.028121	0.024221	0.024315	0.024501	0.019683	0.020884	0.025322	0.022477	0.020119	0.020954	0.020819	0.025841	0.02505	0.025647	0.022615	0.02239	0.022584	0.019542	0.020819	0.020639	0.024363	0.027765	0.025362	0.025319	0.027616	0.020014	0.018392	0.026161	0.021128	0.024269	0.022834	0.0247	0.025722	0.020426
4	0.3.1.1.1	unknown_unclassified	0.023102	0.02398	0.020875	0.025664	0.022114	0.020904	0.024148	0.021072	0.020593	0.023396	0.021787	0.021634	0.018962	0.028121	0.024221	0.024315	0.024501	0.019683	0.020884	0.025322	0.022477	0.020119	0.020954	0.020819	0.025841	0.02505	0.025647	0.022615	0.02239	0.022584	0.019542	0.020819	0.020639	0.024363	0.027765	0.025362	0.025319	0.027616	0.020014	0.018392	0.026161	0.021128	0.024269	0.022834	0.0247	0.025722	0.020426
5	0.3.1.1.1.1	unknown_unclassified	0.023102	0.02398	0.020875	0.025664	0.022114	0.020904	0.024148	0.021072	0.020593	0.023396	0.021787	0.021634	0.018962	0.028121	0.024221	0.024315	0.024501	0.019683	0.020884	0.025322	0.022477	0.020119	0.020954	0.020819	0.025841	0.02505	0.025647	0.022615	0.02239	0.022584	0.019542	0.020819	0.020639	0.024363	0.027765	0.025362	0.025319	0.027616	0.020014	0.018392	0.026161	0.021128	0.024269	0.022834	0.0247	0.025722	0.020426
6	0.3.1.1.1.1.1	unknown_unclassified	0.023102	0.02398	0.020875	0.025664	0.022114	0.020904	0.024148	0.021072	0.020593	0.023396	0.021787	0.021634	0.018962	0.028121	0.024221	0.024315	0.024501	0.019683	0.020884	0.025322	0.022477	0.020119	0.020954	0.020819	0.025841	0.02505	0.025647	0.022615	0.02239	0.022584	0.019542	0.020819	0.020639	0.024363	0.027765	0.025362	0.025319	0.027616	0.020014	0.018392	0.026161	0.021128	0.024269	0.022834	0.0247	0.025722	0.020426
[truncated: 53 more columns]

## Sheet: timepoint3
taxlevel	rankID	taxon	total	0074_180421_TCATTC	0081_180421_TGCCGG	1272_180421_AACGCA	1316_180421_ATGTTG	1340_180421_GTTGTC	1417_180421_ACATGA	1417_180421_GTCTCT	1448_180421_GACGAC	1455_180421_CTGCTC	1459_180421_AGGCTT	1509_180421_GCTTGG	1516_180421_GGCCGT	1550_180421_ACTGAT	1563_180421_ATGTCA	1613_180421_ACTTGA	1658_180421_CTTATT	1675_180421_GCACGG	1676_180421_CACAAC	1685_180421_TAGATA	1712_180421_AGCCGT	1734_180421_AAAGCG	1750_180421_CCCAAG	1751_180421_ACGACC	1767_180421_TCGGGC	1770_180421_TTCTGG	1798_180421_CGACCA	1809_180421_CGACGC	1834_180421_TTCAAC	1836_180421_GTTCCA	1867_180421_TCGGTG	1872_180421_AAGGAC	1892_180421_TTGCGT	1915_180421_ATTCGC	1915_180421_GTTGTC	1919_180421_AGCGTG	1938_180421_TAGACC	1948_180421_GGTTGG	1950_180421_GCAGGA	1954_180421_CCCGAG	1992_180421_ACTGCC	2010_180421_CCCGAA	2014_180421_TAATTC	2038_180421_GTGAAA	2058_180421_CAATAA	2080_180421_ACATCA	2087_180421_CATTAG
1	0.1	Bacteria	0.97716	0.974	0.976144	0.974776	0.978298	0.977897	0.973143	0.980652	0.981978	0.977437	0.97935	0.972216	0.981807	0.980265	0.971931	0.972671	0.965914	0.973474	0.971779	0.974631	0.970278	0.971755	0.972113	0.97719	0.974112	0.971391	0.976232	0.97513	0.974946	0.977768	0.980034	0.980769	0.97551	0.969625	0.974978	0.977916	0.979486	0.979807	0.980266	0.97632	0.97352	0.97344	0.978051	0.980944	0.977575	0.979676	0.974741
2	0.1.1	Acidobacteria	2e-06	0	0	0	0	0	0	0	0	0	0	0	0	0	0	0	0	0	0	0	0	0	0	0	0	0	0	0	0	0	0	0	0.000215	0	0	0	0	0	0	0	0	0	0	0	0	0	0
3	0.1.1.1	Subgroup_6	2e-06	0	0	0	0	0	0	0	0	0	0	0	0	0	0	0	0	0	0	0	0	0	0	0	0	0	0	0	0	0	0	0	0.000215	0	0	0	0	0	0	0	0	0	0	0	0	0	0
4	0.1.1.1.1	Subgroup_6_or	2e-06	0	0	0	0	0	0	0	0	0	0	0	0	0	0	0	0	0	0	0	0	0	0	0	0	0	0	0	0	0	0	0	0.000215	0	0	0	0	0	0	0	0	0	0	0	0	0	0
5	0.1.1.1.1.1	Subgroup_6_fa	2e-06	0	0	0	0	0	0	0	0	0	0	0	0	0	0	0	0	0	0	0	0	0	0	0	0	0	0	0	0	0	0	0	0.000215	0	0	0	0	0	0	0	0	0	0	0	0	0	0
6	0.1.1.1.1.1.1	Subgroup_6_ge	2e-06	0	0	0	0	0	0	0	0	0	0	0	0	0	0	0	0	0	0	0	0	0	0	0	0	0	0	0	0	0	0	0	0.000215	0	0	0	0	0	0	0	0	0	0	0	0	0	0
2	0.1.2	Actinobacteria	0.028684	0.016957	0.032237	0.078666	0.04018	0.05	0.030106	0.042174	0.036044	0.024315	0.060873	0.024984	0.029752	0.034049	0.032355	0.046482	0.036343	0.037524	0.030409	0.052472	0.054706	0.032126	0.045752	0.020874	0.037441	0.02384	0.044512	0.029628	0.047712	0.024412	0.029626	0.042094	0.05478	0.027989	0.022846	0.016081	0.025912	0.040387	0.030245	0.020856	0.022174	0.028935	0.023705	0.030316	0.028641	0.021838	0.056131
3	0.1.2.1	Acidimicrobiia	8.2e-05	0	0	0.000214	0	0	0	0	0.000215	0	0.000645	0.000215	0.000214	0	0.000214	0	0	0	0.000219	0.000434	0	0	0	0	0	0	0.000432	0	0.000218	0	0	0	0.001074	0.000217	0	0.000214	0	0	0.000215	0	0.000215	0	0.000219	0	0.000444	0	0
4	0.1.2.1.1	Acidimicrobiia_unclassified	6e-06	0	0	0	0	0	0	0	0	0	0	0	0	0	0	0	0	0	0	0	0	0	0	0	0	0	0	0	0	0	0	0	0.000215	0	0	0	0	0	0	0	0	0	0	0	0	0	0
5	0.1.2.1.1.1	Acidimicrobiia_unclassified	6e-06	0	0	0	0	0	0	0	0	0	0	0	0	0	0	0	0	0	0	0	0	0	0	0	0	0	0	0	0	0	0	0	0.000215	0	0	0	0	0	0	0	0	0	0	0	0	0	0
6	0.1.2.1.1.1.1	Acidimicrobiia_unclassified	6e-06	0	0	0	0	0	0	0	0	0	0	0	0	0	0	0	0	0	0	0	0	0	0	0	0	0	0	0	0	0	0	0	0.000215	0	0	0	0	0	0	0	0	0	0	0	0	0	0
4	0.1.2.1.2	IMCC26256	2.1e-05	0	0	0.000214	0	0	0	0	0	0	0.000645	0	0	0	0	0	0	0	0	0	0	0	0	0	0	0	0.000216	0	0	0	0	0	0	0.000217	0	0.000214	0	0	0	0	0.000215	0	0	0	0.000222	0	0
5	0.1.2.1.2.1	IMCC26256_fa	2.1e-05	0	0	0.000214	0	0	0	0	0	0	0.000645	0	0	0	0	0	0	0	0	0	0	0	0	0	0	0	0.000216	0	0	0	0	0	0	0.000217	0	0.000214	0	0	0	0	0.000215	0	0	0	0.000222	0	0
6	0.1.2.1.2.1.1	IMCC26256_ge	2.1e-05	0	0	0.000214	0	0	0	0	0	0	0.000645	0	0	0	0	0	0	0	0	0	0	0	0	0	0	0	0.000216	0	0	0	0	0	0	0.000217	0	0.000214	0	0	0	0	0.000215	0	0	0	0.000222	0	0
4	0.1.2.1.3	Microtrichales	5.5e-05	0	0	0	0	0	0	0	0.000215	0	0	0.000215	0.000214	0	0.000214	0	0	0	0.000219	0.000434	0	0	0	0	0	0	0.000216	0	0.000218	0	0	0	0.000859	0	0	0	0	0	0.000215	0	0	0	0.000219	0	0.000222	0	0
5	0.1.2.1.3.1	Iamiaceae	6e-06	0	0	0	0	0	0	0	0	0	0	0	0	0	0	0	0	0	0	0	0	0	0	0	0	0	0	0	0	0	0	0	0.000215	0	0	0	0	0	0	0	0	0	0	0	0	0	0
6	0.1.2.1.3.1.1	Iamia	6e-06	0	0	0	0	0	0	0	0	0	0	0	0	0	0	0	0	0	0	0	0	0	0	0	0	0	0	0	0	0	0	0	0.000215	0	0	0	0	0	0	0	0	0	0	0	0	0	0
5	0.1.2.1.3.2	Ilumatobacteraceae	1.9e-05	0	0	0	0	0	0	0	0	0	0	0.000215	0.000214	0	0.000214	0	0	0	0	0	0	0	0	0	0	0	0.000216	0	0	0	0	0	0.000644	0	0	0	0	0	0	0	0	0	0	0	0	0	0
6	0.1.2.1.3.2.1	CL500-29_marine_group	6e-06	0	0	0	0	0	0	0	0	0	0	0	0.000214	0	0	0	0	0	0	0	0	0	0	0	0	0	0.000216	0	0	0	0	0	0.000215	0	0	0	0	0	0	0	0	0	0	0	0	0	0
6	0.1.2.1.3.2.2	Ilumatobacter	4e-06	0	0	0	0	0	0	0	0	0	0	0	0	0	0	0	0	0	0	0	0	0	0	0	0	0	0	0	0	0	0	0	0.000215	0	0	0	0	0	0	0	0	0	0	0	0	0	0
6	0.1.2.1.3.2.3	uncultured	8e-06	0	0	0	0	0	0	0	0	0	0	0.000215	0	0	0.000214	0	0	0	0	0	0	0	0	0	0	0	0	0	0	0	0	0	0.000215	0	0	0	0	0	0	0	0	0	0	0	0	0	0
5	0.1.2.1.3.3	Microtrichaceae	6e-06	0	0	0	0	0	0	0	0	0	0	0	0	0	0	0	0	0	0.000219	0	0	0	0	0	0	0	0	0	0	0	0	0	0	0	0	0	0	0	0	0	0	0	0	0	0.000222	0	0
6	0.1.2.1.3.3.1	IMCC26207	4e-06	0	0	0	0	0	0	0	0	0	0	0	0	0	0	0	0	0	0.000219	0	0	0	0	0	0	0	0	0	0	0	0	0	0	0	0	0	0	0	0	0	0	0	0	0	0	0	0
6	0.1.2.1.3.3.2	uncultured	2e-06	0	0	0	0	0	0	0	0	0	0	0	0	0	0	0	0	0	0	0	0	0	0	0	0	0	0	0	0	0	0	0	0	0	0	0	0	0	0	0	0	0	0	0	0.000222	0	0
5	0.1.2.1.3.4	Microtrichales_unclassified	2e-06	0	0	0	0	0	0	0	0	0	0	0	0	0	0	0	0	0	0	0.000217	0	0	0	0	0	0	0	0	0	0	0	0	0	0	0	0	0	0	0	0	0	0	0	0	0	0	0
6	0.1.2.1.3.4.1	Microtrichales_unclassified	2e-06	0	0	0	0	0	0	0	0	0	0	0	0	0	0	0	0	0	0	0.000217	0	0	0	0	0	0	0	0	0	0	0	0	0	0	0	0	0	0	0	0	0	0	0	0	0	0	0
5	0.1.2.1.3.5	uncultured	2.1e-05	0	0	0	0	0	0	0	0.000215	0	0	0	0	0	0	0	0	0	0	0.000217	0	0	0	0	0	0	0	0	0.000218	0	0	0	0	0	0	0	0	0	0.000215	0	0	0	0.000219	0	0	0	0
6	0.1.2.1.3.5.1	uncultured_ge	2.1e-05	0	0	0	0	0	0	0	0.000215	0	0	0	0	0	0	0	0	0	0	0.000217	0	0	0	0	0	0	0	0	0.000218	0	0	0	0	0	0	0	0	0	0.000215	0	0	0	0.000219	0	0	0	0
3	0.1.2.2	Actinobacteria	0.005194	0.003391	0.006233	0.011971	0.004297	0.004936	0.0013	0.002826	0.009655	0.005915	0.0114	0.010123	0.007277	0.006289	0.011785	0.007317	0.009707	0.006254	0.004594	0.012576	0.005384	0.00345	0.006536	0.003443	0.005349	0.006719	0.008211	0.005407	0.0061	0.002616	0.004294	0.004701	0.013963	0.006292	0.005875	0.002358	0.003887	0.008163	0.004934	0.003476	0.00409	0.003023	0.009658	0.005847	0.010657	0.004108	0.00367
4	0.1.2.2.1	Actinobacteria_unclassified	0.00044	0.000452	0.000215	0.000428	0.00043	0.000644	0.000217	0.00087	0.000215	0.000219	0.000645	0	0.000642	0.000651	0.000214	0.000861	0.00158	0.001078	0.000656	0.001084	0.000431	0.000431	0.000436	0	0.001284	0.001084	0.00108	0.000216	0.000871	0	0.000429	0.000427	0.001289	0.000868	0.000435	0	0	0.001504	0.000215	0.000434	0.000431	0.000216	0.001536	0	0.00111	0	0.000648
5	0.1.2.2.1.1	Actinobacteria_unclassified	0.00044	0.000452	0.000215	0.000428	0.00043	0.000644	0.000217	0.00087	0.000215	0.000219	0.000645	0	0.000642	0.000651	0.000214	0.000861	0.00158	0.001078	0.000656	0.001084	0.000431	0.000431	0.000436	0	0.001284	0.001084	0.00108	0.000216	0.000871	0	0.000429	0.000427	0.001289	0.000868	0.000435	0	0	0.001504	0.000215	0.000434	0.000431	0.000216	0.001536	0	0.00111	0	0.000648
6	0.1.2.2.1.1.1	Actinobacteria_unclassified	0.00044	0.000452	0.000215	0.000428	0.00043	0.000644	0.000217	0.00087	0.000215	0.000219	0.000645	0	0.000642	0.000651	0.000214	0.000861	0.00158	0.001078	0.000656	0.001084	0.000431	0.000431	0.000436	0	0.001284	0.001084	0.00108	0.000216	0.000871	0	0.000429	0.000427	0.001289	0.000868	0.000435	0	0	0.001504	0.000215	0.000434	0.000431	0.000216	0.001536	0	0.00111	0	0.000648
4	0.1.2.2.2	Actinomycetales	0.000107	0	0	0	0	0.000429	0	0	0	0.000219	0.000215	0.000646	0.000214	0.000217	0	0	0.000451	0	0.000219	0.00065	0.000215	0.000216	0.000218	0	0	0	0.000432	0	0.000654	0	0	0.000214	0	0.000217	0	0	0	0	0	0.000434	0.000646	0	0	0.000217	0	0	0.000216
5	0.1.2.2.2.1	Actinomycetaceae	0.000107	0	0	0	0	0.000429	0	0	0	0.000219	0.000215	0.000646	0.000214	0.000217	0	0	0.000451	0	0.000219	0.00065	0.000215	0.000216	0.000218	0	0	0	0.000432	0	0.000654	0	0	0.000214	0	0.000217	0	0	0	0	0	0.000434	0.000646	0	0	0.000217	0	0	0.000216
6	0.1.2.2.2.1.1	Actinomyces	5.1e-05	0	0	0	0	0.000215	0	0	0	0.000219	0	0.000215	0	0	0	0	0	0	0.000219	0.000434	0.000215	0	0.000218	0	0	0	0.000216	0	0	0	0	0.000214	0	0	0	0	0	0	0	0.000434	0.000431	0	0	0	0	0	0.000216
6	0.1.2.2.2.1.2	Actinomycetaceae_unclassified	2.3e-05	0	0	0	0	0	0	0	0	0	0.000215	0	0	0	0	0	0.000226	0	0	0	0	0	0	0	0	0	0.000216	0	0	0	0	0	0	0	0	0	0	0	0	0	0.000215	0	0	0.000217	0	0	0
6	0.1.2.2.2.1.3	Mobiluncus	8e-06	0	0	0	0	0	0	0	0	0	0	0	0.000214	0	0	0	0	0	0	0.000217	0	0	0	0	0	0	0	0	0	0	0	0	0	0	0	0	0	0	0	0	0	0	0	0	0	0	0
6	0.1.2.2.2.1.4	uncultured	2.5e-05	0	0	0	0	0.000215	0	0	0	0	0	0.000431	0	0.000217	0	0	0.000226	0	0	0	0	0.000216	0	0	0	0	0	0	0.000654	0	0	0	0	0.000217	0	0	0	0	0	0	0	0	0	0	0	0	0
4	0.1.2.2.3	Bifidobacteriales	0.001852	0.000904	0.004728	0.00171	0.001719	0.000215	0	0.000217	0.006651	0.005038	0.000215	0.007107	0.000428	0.003687	0.006428	0.004089	0.002709	0.002588	0.001313	0.003252	0.000862	0.000647	0.00305	0.001506	0.00107	0.002601	0.003025	0.001946	0.001525	0.000218	0.001717	0.002137	0.002363	0.001519	0.001305	0.000858	0.000864	0.002578	0.00236	0.001955	0.000646	0.001727	0.005707	0.003898	0.003108	0.001514	0
5	0.1.2.2.3.1	Bifidobacteriaceae	0.001852	0.000904	0.004728	0.00171	0.001719	0.000215	0	0.000217	0.006651	0.005038	0.000215	0.007107	0.000428	0.003687	0.006428	0.004089	0.002709	0.002588	0.001313	0.003252	0.000862	0.000647	0.00305	0.001506	0.00107	0.002601	0.003025	0.001946	0.001525	0.000218	0.001717	0.002137	0.002363	0.001519	0.001305	0.000858	0.000864	0.002578	0.00236	0.001955	0.000646	0.001727	0.005707	0.003898	0.003108	0.001514	0
6	0.1.2.2.3.1.1	Aeriscardovia	0.001778	0.000904	0.004513	0.00171	0.001719	0	0	0.000217	0.006651	0.004381	0.000215	0.007107	0.000428	0.00347	0.006214	0.003873	0.002483	0.002588	0.001313	0.003252	0.000862	0.000647	0.00305	0.001291	0.00107	0.002384	0.002593	0.001946	0.001089	0.000218	0.001288	0.002137	0.002363	0.001519	0.001305	0.000858	0.000864	0.002578	0.00236	0.001955	0.000646	0.001727	0.005707	0.003898	0.003108	0.001297	0
6	0.1.2.2.3.1.2	Bifidobacteriaceae_unclassified	5.7e-05	0	0.000215	0	0	0.000215	0	0	0	0	0	0	0	0.000217	0.000214	0.000215	0.000226	0	0	0	0	0	0	0.000215	0	0.000217	0.000432	0	0.000436	0	0.000429	0	0	0	0	0	0	0	0	0	0	0	0	0	0	0.000216	0
6	0.1.2.2.3.1.3	Bifidobacterium	1.7e-05	0	0	0	0	0	0	0	0	0.000657	0	0	0	0	0	0	0	0	0	0	0	0	0	0	0	0	0	0	0	0	0	0	0	0	0	0	0	0	0	0	0	0	0	0	0	0	0
4	0.1.2.2.4	Corynebacteriales	0.000408	0.000452	0	0.001924	0.000859	0.000215	0.000433	0.000217	0.000858	0.000219	0.001936	0.000431	0.000856	0.000217	0.000857	0.00043	0.000677	0	0.000438	0.001518	0.000862	0	0.000436	0.000215	0.000428	0.000433	0.000432	0	0.000436	0.000218	0	0	0.001289	0.000434	0.000653	0	0.000432	0.000215	0.000429	0	0.000431	0.000864	0.000439	0.000217	0.000444	0.000649	0.000216
5	0.1.2.2.4.1	Corynebacteriaceae	4e-05	0	0	0	0.000215	0	0	0	0	0	0	0	0.000214	0	0	0	0	0	0	0.000217	0.000431	0	0	0	0	0	0	0	0	0	0	0	0	0	0	0	0	0	0	0	0	0.000216	0.000439	0	0	0	0
6	0.1.2.2.4.1.1	Corynebacteriaceae_unclassified	1.3e-05	0	0	0	0.000215	0	0	0	0	0	0	0	0.000214	0	0	0	0	0	0	0	0.000431	0	0	0	0	0	0	0	0	0	0	0	0	0	0	0	0	0	0	0	0	0	0.000219	0	0	0	0
6	0.1.2.2.4.1.2	Corynebacterium	8e-06	0	0	0	0	0	0	0	0	0	0	0	0	0	0	0	0	0	0	0	0	0	0	0	0	0	0	0	0	0	0	0	0	0	0	0	0	0	0	0	0	0	0.000219	0	0	0	0
6	0.1.2.2.4.1.3	Corynebacterium_1	1.5e-05	0	0	0	0	0	0	0	0	0	0	0	0	0	0	0	0	0	0	0.000217	0	0	0	0	0	0	0	0	0	0	0	0	0	0	0	0	0	0	0	0	0	0.000216	0	0	0	0	0
6	0.1.2.2.4.1.4	Lawsonella	4e-06	0	0	0	0	0	0	0	0	0	0	0	0	0	0	0	0	0	0	0	0	0	0	0	0	0	0	0	0	0	0	0	0	0	0	0	0	0	0	0	0	0	0	0	0	0	0
5	0.1.2.2.4.2	Corynebacteriales_unclassified	5.3e-05	0	0	0	0.000215	0	0	0	0	0	0.00043	0	0.000214	0.000217	0	0	0.000226	0	0.000219	0.000434	0	0	0.000218	0	0	0	0	0	0.000218	0	0	0	0	0.000217	0.000218	0	0	0	0	0	0	0.000216	0	0	0.000222	0.000216	0
6	0.1.2.2.4.2.1	Corynebacteriales_unclassified	5.3e-05	0	0	0	0.000215	0	0	0	0	0	0.00043	0	0.000214	0.000217	0	0	0.000226	0	0.000219	0.000434	0	0	0.000218	0	0	0	0	0	0.000218	0	0	0	0	0.000217	0.000218	0	0	0	0	0	0	0.000216	0	0	0.000222	0.000216	0
5	0.1.2.2.4.3	Dietziaceae	2e-06	0	0	0	0	0	0	0	0	0	0	0	0	0	0	0	0	0	0	0	0	0	0	0	0.000214	0	0	0	0	0	0	0	0	0	0	0	0	0	0	0	0	0	0	0	0	0	0
6	0.1.2.2.4.3.1	Dietzia	2e-06	0	0	0	0	0	0	0	0	0	0	0	0	0	0	0	0	0	0	0	0	0	0	0	0.000214	0	0	0	0	0	0	0	0	0	0	0	0	0	0	0	0	0	0	0	0	0	0
5	0.1.2.2.4.4	Mycobacteriaceae	0.000143	0.000226	0	0.00171	0	0	0.000217	0	0.000429	0	0.00086	0.000431	0.000428	0	0.000857	0.000215	0.000451	0	0.000219	0.000434	0.000431	0	0.000218	0	0	0	0.000216	0	0.000218	0	0	0	0.000644	0	0.000218	0	0	0.000215	0.000215	0	0.000215	0.000216	0	0	0	0.000216	0.000216
6	0.1.2.2.4.4.1	Mycobacterium	0.000143	0.000226	0	0.00171	0	0	0.000217	0	0.000429	0	0.00086	0.000431	0.000428	0	0.000857	0.000215	0.000451	0	0.000219	0.000434	0.000431	0	0.000218	0	0	0	0.000216	0	0.000218	0	0	0	0.000644	0	0.000218	0	0	0.000215	0.000215	0	0.000215	0.000216	0	0	0	0.000216	0.000216
5	0.1.2.2.4.5	Nocardiaceae	0.00017	0.000226	0	0.000214	0.00043	0.000215	0.000217	0.000217	0.000429	0.000219	0.000645	0	0	0	0	0.000215	0	0	0	0.000434	0	0	0	0.000215	0.000214	0.000433	0.000216	0	0	0.000218	0	0	0.000644	0.000217	0.000218	0	0.000432	0	0.000215	0	0.000215	0.000216	0	0.000217	0.000222	0.000216	0
6	0.1.2.2.4.5.1	Nocardia	2e-06	0	0	0	0	0.000215	0	0	0	0	0	0	0	0	0	0	0	0	0	0	0	0	0	0	0	0	0	0	0	0	0	0	0	0	0	0	0	0	0	0	0	0	0	0	0	0	0
6	0.1.2.2.4.5.2	Nocardiaceae_unclassified	6e-06	0	0	0	0	0	0	0	0	0	0	0	0	0	0	0	0	0	0	0	0	0	0	0	0	0	0	0	0	0	0	0	0	0	0	0	0	0	0	0	0	0.000216	0	0	0	0	0
6	0.1.2.2.4.5.3	Rhodococcus	0.000124	0.000226	0	0	0.00043	0	0.000217	0	0.000429	0.000219	0.00043	0	0	0	0	0.000215	0	0	0	0.000217	0	0	0	0.000215	0	0.000433	0.000216	0	0	0.000218	0	0	0.000644	0	0.000218	0	0.000432	0	0.000215	0	0.000215	0	0	0	0.000222	0.000216	0
6	0.1.2.2.4.5.4	Williamsia	3.8e-05	0	0	0.000214	0	0	0	0.000217	0	0	0.000215	0	0	0	0	0	0	0	0	0.000217	0	0	0	0	0.000214	0	0	0	0	0	0	0	0	0.000217	0	0	0	0	0	0	0	0	0	0.000217	0	0	0
4	0.1.2.2.5	Frankiales	0.000133	0	0.000215	0.000214	0	0	0	0	0.000215	0	0.00086	0.000215	0.000214	0	0.000643	0	0.000226	0	0.000438	0.00065	0.000215	0	0	0	0	0.000217	0	0	0	0	0.000429	0	0.001074	0	0.000218	0.000643	0	0.000215	0.000429	0	0	0	0	0	0.000666	0.000216	0
5	0.1.2.2.5.1	Frankiaceae	1.7e-05	0	0	0	0	0	0	0	0	0	0.00043	0	0.000214	0	0	0	0	0	0	0	0	0	0	0	0	0	0	0	0	0	0	0	0	0	0	0	0	0	0.000215	0	0	0	0	0	0	0	0
6	0.1.2.2.5.1.1	Jatrophihabitans	1.7e-05	0	0	0	0	0	0	0	0	0	0.00043	0	0.000214	0	0	0	0	0	0	0	0	0	0	0	0	0	0	0	0	0	0	0	0	0	0	0	0	0	0.000215	0	0	0	0	0	0	0	0
5	0.1.2.2.5.2	Geodermatophilaceae	4.2e-05	0	0.000215	0	0	0	0	0	0.000215	0	0	0	0	0	0.000214	0	0	0	0.000438	0.000217	0	0	0	0	0	0.000217	0	0	0	0	0	0	0.000215	0	0.000218	0.000643	0	0	0.000215	0	0	0	0	0	0	0.000216	0
6	0.1.2.2.5.2.1	Geodermatophilaceae_unclassified	2.5e-05	0	0	0	0	0	0	0	0	0	0	0	0	0	0.000214	0	0	0	0.000438	0.000217	0	0	0	0	0	0.000217	0	0	0	0	0	0	0.000215	0	0	0.000214	0	0	0.000215	0	0	0	0	0	0	0.000216	0
6	0.1.2.2.5.2.2	Geodermatophilus	1.7e-05	0	0.000215	0	0	0	0	0	0.000215	0	0	0	0	0	0	0	0	0	0	0	0	0	0	0	0	0	0	0	0	0	0	0	0	0	0.000218	0.000429	0	0	0	0	0	0	0	0	0	0	0
5	0.1.2.2.5.3	Nakamurellaceae	7.4e-05	0	0	0.000214	0	0	0	0	0	0	0.00043	0.000215	0	0	0.000429	0	0.000226	0	0	0.000434	0.000215	0	0	0	0	0	0	0	0	0	0.000429	0	0.000859	0	0	0	0	0.000215	0	0	0	0	0	0	0.000666	0	0
6	0.1.2.2.5.3.1	Nakamurella	7.4e-05	0	0	0.000214	0	0	0	0	0	0	0.00043	0.000215	0	0	0.000429	0	0.000226	0	0	0.000434	0.000215	0	0	0	0	0	0	0	0	0	0.000429	0	0.000859	0	0	0	0	0.000215	0	0	0	0	0	0	0.000666	0	0
4	0.1.2.2.6	Kineosporiales	6e-06	0	0	0	0	0	0	0	0	0	0	0	0	0	0	0	0	0	0	0	0	0	0	0	0	0	0	0	0	0	0	0	0	0	0.000218	0	0	0	0	0.000217	0	0	0	0	0	0	0
5	0.1.2.2.6.1	Kineosporiaceae	6e-06	0	0	0	0	0	0	0	0	0	0	0	0	0	0	0	0	0	0	0	0	0	0	0	0	0	0	0	0	0	0	0	0	0	0.000218	0	0	0	0	0.000217	0	0	0	0	0	0	0
6	0.1.2.2.6.1.1	Kineococcus	2e-06	0	0	0	0	0	0	0	0	0	0	0	0	0	0	0	0	0	0	0	0	0	0	0	0	0	0	0	0	0	0	0	0	0	0.000218	0	0	0	0	0	0	0	0	0	0	0	0
6	0.1.2.2.6.1.2	Quadrisphaera	4e-06	0	0	0	0	0	0	0	0	0	0	0	0	0	0	0	0	0	0	0	0	0	0	0	0	0	0	0	0	0	0	0	0	0	0	0	0	0	0	0.000217	0	0	0	0	0	0	0
4	0.1.2.2.7	Micrococcales	0.001715	0.001583	0.00043	0.005344	0.000859	0.00279	0.00065	0.001304	0.001716	0.000219	0.005162	0.001508	0.002997	0.001301	0.002143	0.001722	0.002709	0.002157	0.001313	0.00412	0.001938	0.001725	0.001961	0.001076	0.002353	0.001951	0.002593	0.002595	0.002179	0.00218	0.001503	0.001709	0.0058	0.002387	0.002393	0.000214	0.002375	0.003008	0.000858	0.000217	0.001722	0.000216	0.001536	0.001083	0.00444	0.001081	0.001943
5	0.1.2.2.7.1	Beutenbergiaceae	6e-06	0	0	0	0	0	0	0	0	0	0	0	0	0	0	0	0	0	0	0	0.000215	0	0	0	0	0	0	0	0	0	0	0	0	0	0	0.000214	0	0	0	0	0	0	0	0	0	0	0
6	0.1.2.2.7.1.1	Beutenbergiaceae_unclassified	4e-06	0	0	0	0	0	0	0	0	0	0	0	0	0	0	0	0	0	0	0	0	0	0	0	0	0	0	0	0	0	0	0	0	0	0	0.000214	0	0	0	0	0	0	0	0	0	0	0
6	0.1.2.2.7.1.2	Salana	2e-06	0	0	0	0	0	0	0	0	0	0	0	0	0	0	0	0	0	0	0	0.000215	0	0	0	0	0	0	0	0	0	0	0	0	0	0	0	0	0	0	0	0	0	0	0	0	0	0
5	0.1.2.2.7.2	Brevibacteriaceae	2e-06	0	0	0	0	0	0	0	0	0	0	0	0	0	0	0	0	0	0	0	0	0	0	0	0.000214	0	0	0	0	0	0	0	0	0	0	0	0	0	0	0	0	0	0	0	0	0	0
6	0.1.2.2.7.2.1	Brevibacterium	2e-06	0	0	0	0	0	0	0	0	0	0	0	0	0	0	0	0	0	0	0	0	0	0	0	0.000214	0	0	0	0	0	0	0	0	0	0	0	0	0	0	0	0	0	0	0	0	0	0
5	0.1.2.2.7.3	Cellulomonadaceae	8e-06	0	0	0	0	0	0	0	0	0	0	0	0	0	0	0	0	0	0	0	0.000215	0	0	0	0	0	0	0	0	0	0	0	0.000215	0	0	0	0	0	0	0	0.000215	0	0	0	0	0	0
6	0.1.2.2.7.3.1	Cellulomonas	8e-06	0	0	0	0	0	0	0	0	0	0	0	0	0	0	0	0	0	0	0	0.000215	0	0	0	0	0	0	0	0	0	0	0	0.000215	0	0	0	0	0	0	0	0.000215	0	0	0	0	0	0
5	0.1.2.2.7.4	Demequinaceae	2e-06	0	0	0	0	0	0	0	0	0	0	0	0	0	0	0	0	0	0	0	0	0	0	0	0	0	0	0	0	0	0	0	0	0	0	0	0	0	0.000215	0	0	0	0	0	0	0	0
6	0.1.2.2.7.4.1	Demequina	2e-06	0	0	0	0	0	0	0	0	0	0	0	0	0	0	0	0	0	0	0	0	0	0	0	0	0	0	0	0	0	0	0	0	0	0	0	0	0	0.000215	0	0	0	0	0	0	0	0
5	0.1.2.2.7.5	Intrasporangiaceae	2.3e-05	0	0	0	0	0	0	0	0	0	0.000215	0	0.000214	0	0	0	0	0	0	0	0	0	0.000218	0	0	0	0	0	0	0	0	0	0	0	0.000218	0	0	0	0	0	0.000215	0	0	0	0.000222	0	0
6	0.1.2.2.7.5.1	Intrasporangiaceae_unclassified	1.5e-05	0	0	0	0	0	0	0	0	0	0.000215	0	0.000214	0	0	0	0	0	0	0	0	0	0.000218	0	0	0	0	0	0	0	0	0	0	0	0.000218	0	0	0	0	0	0	0	0	0	0.000222	0	0
6	0.1.2.2.7.5.2	Intrasporangium	2e-06	0	0	0	0	0	0	0	0	0	0	0	0	0	0	0	0	0	0	0	0	0	0	0	0	0	0	0	0	0	0	0	0	0	0	0	0	0	0	0	0	0	0	0	0	0	0
6	0.1.2.2.7.5.3	Janibacter	2e-06	0	0	0	0	0	0	0	0	0	0	0	0	0	0	0	0	0	0	0	0	0	0	0	0	0	0	0	0	0	0	0	0	0	0	0	0	0	0	0	0.000215	0	0	0	0	0	0
6	0.1.2.2.7.5.4	Lapillicoccus	2e-06	0	0	0	0	0	0	0	0	0	0	0	0	0	0	0	0	0	0	0	0	0	0	0	0	0	0	0	0	0	0	0	0	0	0	0	0	0	0	0	0	0	0	0	0	0	0
6	0.1.2.2.7.5.5	Terracoccus	2e-06	0	0	0	0	0	0	0	0	0	0	0	0	0	0	0	0	0	0	0	0	0	0	0	0	0	0	0	0	0	0	0	0	0	0	0	0	0	0	0	0	0	0	0	0	0	0
5	0.1.2.2.7.6	Microbacteriaceae	0.001471	0.001583	0.00043	0.004275	0.000215	0.002361	0.00065	0.00087	0.001502	0.000219	0.004517	0.001508	0.002354	0.001084	0.0015	0.001506	0.002709	0.001725	0.001094	0.003469	0.001292	0.001509	0.001307	0.000861	0.001926	0.001951	0.002161	0.002163	0.001961	0.001744	0.001503	0.001496	0.005371	0.001953	0.001958	0	0.002375	0.002578	0.000644	0	0.001076	0.000216	0.001536	0.00065	0.003996	0.001081	0.001511
6	0.1.2.2.7.6.1	Agreia	0.000221	0	0	0.000428	0	0.000644	0	0	0	0.000219	0.000645	0.000215	0.000428	0.000217	0.000857	0	0.000677	0.000647	0	0.00065	0.000215	0.000216	0	0	0.000214	0.000433	0.000648	0.000216	0.000436	0	0.000215	0	0.001289	0.000217	0.00087	0	0.000216	0	0.000215	0	0.000431	0.000216	0.000439	0.000217	0.000444	0	0.000216
6	0.1.2.2.7.6.2	Agrococcus	1.7e-05	0	0	0	0	0	0	0	0.000215	0	0	0	0	0	0	0	0	0	0	0	0	0	0	0	0	0	0	0	0	0.000218	0	0	0	0	0	0	0	0	0	0	0	0	0.000219	0	0	0	0
6	0.1.2.2.7.6.3	Amnibacterium	4e-06	0	0	0	0	0	0	0	0	0	0	0	0	0	0	0	0	0	0	0	0.000215	0	0	0	0	0	0	0	0.000218	0	0	0	0	0	0	0	0	0	0	0	0	0	0	0	0	0	0
6	0.1.2.2.7.6.4	Clavibacter	1.9e-05	0	0	0	0	0	0	0	0	0	0.000215	0	0	0	0	0	0.000226	0.000216	0	0	0	0	0	0	0	0.000217	0	0	0	0.000218	0	0	0.000215	0	0	0	0	0	0	0	0	0	0	0	0	0	0
6	0.1.2.2.7.6.5	Conyzicola	2.3e-05	0	0	0.000428	0	0	0	0	0.000215	0	0	0	0.000214	0	0	0	0	0	0	0	0	0	0	0	0	0	0	0.000216	0	0	0	0	0.000215	0	0	0	0	0	0	0	0	0	0	0	0	0	0
6	0.1.2.2.7.6.6	Cryobacterium	7.4e-05	0	0	0.000641	0	0	0	0	0	0	0.00043	0.000215	0	0	0	0	0	0	0	0.000217	0	0.000216	0.000218	0	0	0	0.000216	0.000216	0	0.000218	0	0.000214	0.000215	0	0	0	0	0	0	0	0	0	0	0	0	0	0.000216
6	0.1.2.2.7.6.7	Curtobacterium	0.000213	0	0.000215	0	0	0.000429	0.000433	0.000435	0.000215	0	0.000215	0	0.000214	0.000217	0.000214	0.000646	0.000903	0.000216	0.000219	0.00065	0.000215	0	0.000436	0.000215	0.000428	0.000217	0.000216	0.000216	0.000654	0.000218	0.000215	0.000214	0.00043	0.000217	0	0	0.000432	0.00043	0	0	0	0	0	0	0.000222	0	0.000216
6	0.1.2.2.7.6.8	Frigoribacterium	5.1e-05	0	0	0.000214	0	0	0	0	0.000215	0	0.000215	0.000215	0	0.000217	0.000214	0	0	0	0	0	0	0.000216	0	0	0	0	0	0.000216	0	0	0	0	0.000215	0	0	0	0	0	0	0	0	0	0	0.000217	0.000444	0	0
6	0.1.2.2.7.6.9	Herbiconiux	2.3e-05	0	0	0	0	0	0	0	0	0	0	0.000215	0	0.000217	0	0	0	0	0	0.000217	0	0	0	0	0	0.000217	0	0	0	0	0	0	0	0	0	0	0	0.000215	0	0	0	0	0	0	0.000222	0	0
6	0.1.2.2.7.6.10	Leucobacter	6e-06	0	0	0.000214	0	0	0	0	0	0	0	0	0	0	0	0	0	0	0.000219	0	0	0	0	0	0	0	0	0	0	0	0	0	0	0	0	0	0	0	0	0	0	0	0.000219	0	0	0	0
6	0.1.2.2.7.6.11	Lysinimonas	4e-06	0	0	0	0	0	0	0	0	0	0	0	0	0	0	0	0	0	0	0	0	0	0	0	0	0	0	0	0	0	0	0	0	0	0	0	0	0	0	0	0	0	0	0	0	0	0
6	0.1.2.2.7.6.12	Microbacteriaceae_unclassified	0.000229	0.000678	0	0.001496	0.000215	0.000429	0	0	0	0	0.00086	0	0.000642	0	0	0.000646	0.000226	0.000647	0.000438	0.000434	0.000215	0	0	0	0.000214	0	0.000432	0.000216	0.000218	0	0	0.000214	0.001289	0.000217	0.000435	0	0	0	0	0	0.000215	0	0.000658	0	0.000666	0	0.000216
6	0.1.2.2.7.6.13	Microbacterium	0.000427	0.000678	0.000215	0.000428	0	0.000644	0.000217	0.000435	0.000215	0	0.001076	0.000646	0.000428	0.000217	0.000214	0.000215	0.000226	0	0.000219	0.001301	0.000215	0.000647	0.000218	0.000646	0.000642	0.000217	0.000432	0.000433	0.000436	0.000654	0.000429	0.000641	0.001289	0.000651	0.000653	0	0.001512	0.001074	0.000429	0	0.000431	0	0	0	0.001776	0.000649	0.000432
6	0.1.2.2.7.6.14	Okibacterium	6e-06	0	0	0	0	0.000215	0	0	0	0	0	0	0	0	0	0	0	0	0	0	0	0	0	0	0	0	0	0.000216	0	0	0	0	0	0	0	0	0	0	0	0	0	0	0	0	0	0	0
6	0.1.2.2.7.6.15	Plantibacter	8.8e-05	0.000226	0	0	0	0	0	0	0.000215	0	0.000645	0	0.000214	0	0	0	0.000226	0	0	0	0	0	0.000436	0	0.000428	0.000217	0.000216	0	0	0	0.000644	0	0.000215	0.000434	0	0	0	0.000859	0	0	0	0	0	0	0.000222	0.000216	0.000216
6	0.1.2.2.7.6.16	Pseudoclavibacter	4.2e-05	0	0	0.000214	0	0	0	0	0	0	0.000215	0	0	0	0	0	0.000226	0	0	0	0	0	0	0	0	0.000433	0	0.000216	0	0.000218	0	0.000214	0	0	0	0	0	0	0	0	0	0	0	0	0	0.000216	0
6	0.1.2.2.7.6.17	Rathayibacter	1.3e-05	0	0	0	0	0	0	0	0.000215	0	0	0	0.000214	0	0	0	0	0	0	0	0.000215	0.000216	0	0	0	0	0	0	0	0	0	0	0	0	0	0	0	0	0	0	0	0	0	0	0	0	0
6	0.1.2.2.7.6.18	Subtercola	1.1e-05	0	0	0.000214	0	0	0	0	0	0	0	0	0	0	0	0	0	0	0	0	0	0	0	0	0	0	0	0	0	0	0	0	0	0.000217	0	0	0.000216	0	0	0	0	0	0	0.000217	0	0	0
5	0.1.2.2.7.7	Micrococcaceae	0.000118	0	0	0.000855	0.00043	0.000215	0	0.000217	0.000215	0	0.000215	0	0.000428	0	0.000643	0	0	0.000431	0	0.000434	0.000215	0.000216	0.000218	0.000215	0	0	0.000216	0	0.000218	0.000436	0	0	0	0	0.000218	0	0	0.000215	0	0	0.000215	0	0	0.000217	0.000222	0	0.000432
6	0.1.2.2.7.7.1	Arthrobacter	2.3e-05	0	0	0	0	0	0	0.000217	0	0	0	0	0.000214	0	0.000214	0	0	0	0	0	0	0	0	0	0	0	0	0	0	0	0	0	0	0	0	0	0	0	0	0	0	0	0	0	0	0	0.000216
6	0.1.2.2.7.7.2	Kocuria	1.3e-05	0	0	0	0	0	0	0	0	0	0	0	0	0	0.000214	0	0	0	0	0	0	0	0	0	0	0	0	0	0	0.000218	0	0	0	0	0	0	0	0	0	0	0	0	0	0	0.000222	0	0.000216
6	0.1.2.2.7.7.3	Micrococcaceae_unclassified	2.1e-05	0	0	0.000641	0	0	0	0	0	0	0	0	0.000214	0	0.000214	0	0	0	0	0.000217	0	0	0	0	0	0	0	0	0	0.000218	0	0	0	0	0	0	0	0.000215	0	0	0	0	0	0	0	0	0
6	0.1.2.2.7.7.4	Paenarthrobacter	2e-06	0	0	0	0	0	0	0	0	0	0	0	0	0	0	0	0	0	0	0	0	0	0	0	0	0	0	0	0	0	0	0	0	0	0	0	0	0	0	0	0	0	0	0	0	0	0
6	0.1.2.2.7.7.5	Pseudarthrobacter	2.9e-05	0	0	0.000214	0.000215	0	0	0	0	0	0.000215	0	0	0	0	0	0	0.000216	0	0	0	0	0	0	0	0	0	0	0	0	0	0	0	0	0.000218	0	0	0	0	0	0.000215	0	0	0	0	0	0
6	0.1.2.2.7.7.6	Rothia	2.9e-05	0	0	0	0.000215	0.000215	0	0	0.000215	0	0	0	0	0	0	0	0	0.000216	0	0.000217	0.000215	0.000216	0.000218	0.000215	0	0	0.000216	0	0.000218	0	0	0	0	0	0	0	0	0	0	0	0	0	0	0.000217	0	0	0
5	0.1.2.2.7.8	Micrococcales_unclassified	7.6e-05	0	0	0.000214	0.000215	0.000215	0	0.000217	0	0	0.000215	0	0	0.000217	0	0.000215	0	0	0.000219	0.000217	0	0	0.000218	0	0.000214	0	0.000216	0	0	0	0	0.000214	0.000215	0.000217	0	0	0	0.000215	0	0.000217	0	0	0	0.000217	0	0	0
6	0.1.2.2.7.8.1	Micrococcales_unclassified	7.6e-05	0	0	0.000214	0.000215	0.000215	0	0.000217	0	0	0.000215	0	0	0.000217	0	0.000215	0	0	0.000219	0.000217	0	0	0.000218	0	0.000214	0	0.000216	0	0	0	0	0.000214	0.000215	0.000217	0	0	0	0.000215	0	0.000217	0	0	0	0.000217	0	0	0
5	0.1.2.2.7.9	Promicromonosporaceae	2e-06	0	0	0	0	0	0	0	0	0	0	0	0	0	0	0	0	0	0	0	0	0	0	0	0	0	0	0	0	0	0	0	0	0.000217	0	0	0	0	0	0	0	0	0	0	0	0	0
6	0.1.2.2.7.9.1	Cellulosimicrobium	2e-06	0	0	0	0	0	0	0	0	0	0	0	0	0	0	0	0	0	0	0	0	0	0	0	0	0	0	0	0	0	0	0	0	0.000217	0	0	0	0	0	0	0	0	0	0	0	0	0
5	0.1.2.2.7.10	Sanguibacteraceae	6e-06	0	0	0	0	0	0	0	0	0	0	0	0	0	0	0	0	0	0	0	0	0	0	0	0	0	0	0.000433	0	0	0	0	0	0	0	0	0	0	0	0	0	0	0	0	0	0	0
6	0.1.2.2.7.10.1	Sanguibacter	6e-06	0	0	0	0	0	0	0	0	0	0	0	0	0	0	0	0	0	0	0	0	0	0	0	0	0	0	0.000433	0	0	0	0	0	0	0	0	0	0	0	0	0	0	0	0	0	0	0
4	0.1.2.2.8	Micromonosporales	4.8e-05	0	0	0.000214	0.000215	0	0	0	0	0	0.000215	0	0.000214	0	0.000214	0	0	0	0	0.000217	0.000215	0.000216	0	0	0	0.000217	0.000432	0	0	0	0	0	0.000215	0.000217	0	0	0	0	0	0	0	0	0	0	0	0	0
5	0.1.2.2.8.1	Micromonosporaceae	4.8e-05	0	0	0.000214	0.000215	0	0	0	0	0	0.000215	0	0.000214	0	0.000214	0	0	0	0	0.000217	0.000215	0.000216	0	0	0	0.000217	0.000432	0	0	0	0	0	0.000215	0.000217	0	0	0	0	0	0	0	0	0	0	0	0	0
6	0.1.2.2.8.1.1	Actinoplanes	1.5e-05	0	0	0	0.000215	0	0	0	0	0	0	0	0.000214	0	0	0	0	0	0	0	0	0	0	0	0	0.000217	0	0	0	0	0	0	0.000215	0.000217	0	0	0	0	0	0	0	0	0	0	0	0	0
6	0.1.2.2.8.1.2	Catellatospora	2e-06	0	0	0.000214	0	0	0	0	0	0	0	0	0	0	0	0	0	0	0	0	0	0	0	0	0	0	0	0	0	0	0	0	0	0	0	0	0	0	0	0	0	0	0	0	0	0	0
6	0.1.2.2.8.1.3	Micromonospora	6e-06	0	0	0	0	0	0	0	0	0	0.000215	0	0	0	0.000214	0	0	0	0	0	0	0	0	0	0	0	0	0	0	0	0	0	0	0	0	0	0	0	0	0	0	0	0	0	0	0	0
6	0.1.2.2.8.1.4	Micromonosporaceae_unclassified	2.1e-05	0	0	0	0	0	0	0	0	0	0	0	0	0	0	0	0	0	0	0.000217	0	0.000216	0	0	0	0	0.000432	0	0	0	0	0	0	0	0	0	0	0	0	0	0	0	0	0	0	0	0
6	0.1.2.2.8.1.5	Plantactinospora	2e-06	0	0	0	0	0	0	0	0	0	0	0	0	0	0	0	0	0	0	0	0.000215	0	0	0	0	0	0	0	0	0	0	0	0	0	0	0	0	0	0	0	0	0	0	0	0	0	0
6	0.1.2.2.8.1.6	Verrucosispora	2e-06	0	0	0	0	0	0	0	0	0	0	0	0	0	0	0	0	0	0	0	0	0	0	0	0	0	0	0	0	0	0	0	0	0	0	0	0	0	0	0	0	0	0	0	0	0	0
4	0.1.2.2.9	PeM15	2e-06	0	0	0	0	0	0	0	0	0	0	0	0	0	0	0	0	0	0	0	0	0	0	0	0	0	0	0	0	0	0	0	0	0	0	0	0	0	0	0	0	0	0	0	0	0	0
5	0.1.2.2.9.1	PeM15_fa	2e-06	0	0	0	0	0	0	0	0	0	0	0	0	0	0	0	0	0	0	0	0	0	0	0	0	0	0	0	0	0	0	0	0	0	0	0	0	0	0	0	0	0	0	0	0	0	0
6	0.1.2.2.9.1.1	PeM15_ge	2e-06	0	0	0	0	0	0	0	0	0	0	0	0	0	0	0	0	0	0	0	0	0	0	0	0	0	0	0	0	0	0	0	0	0	0	0	0	0	0	0	0	0	0	0	0	0	0
4	0.1.2.2.10	Propionibacteriales	0.000368	0	0.000215	0.00171	0.000215	0.000429	0	0.000217	0	0	0.001721	0.000215	0.001498	0.000217	0.000857	0	0.001129	0.000431	0.000219	0.000867	0.000431	0	0.000436	0.00043	0.000214	0.000217	0.000216	0.000649	0.000436	0	0.000215	0.000214	0.000859	0.000217	0.000653	0.000429	0.000216	0.000644	0.000429	0.000217	0.000215	0	0.000439	0.000217	0.000666	0.000649	0.000432
5	0.1.2.2.10.1	Nocardioidaceae	0.000234	0	0.000215	0.001496	0.000215	0.000429	0	0.000217	0	0	0.001076	0.000215	0.001284	0	0.000429	0	0.000677	0.000216	0.000219	0	0.000431	0	0.000218	0.000215	0.000214	0.000217	0	0.000649	0.000218	0	0	0.000214	0.000215	0.000217	0.000653	0.000429	0	0.000215	0.000215	0	0	0	0.000439	0.000217	0.000666	0.000432	0.000216
6	0.1.2.2.10.1.1	Aeromicrobium	6.1e-05	0	0	0.000855	0	0.000215	0	0	0	0	0.000215	0	0.000428	0	0.000214	0	0.000451	0	0	0	0	0	0	0	0	0	0	0	0	0	0	0.000214	0.000215	0	0	0	0	0	0	0	0	0	0.000219	0	0	0	0
6	0.1.2.2.10.1.2	Kribbella	2e-06	0	0	0	0	0	0	0	0	0	0	0	0	0	0	0	0	0	0	0	0	0	0	0	0	0	0	0	0	0	0	0	0	0	0	0	0	0	0	0	0	0	0	0	0	0	0
6	0.1.2.2.10.1.3	Marmoricola	2.3e-05	0	0	0	0	0	0	0	0	0	0.000645	0.000215	0	0	0	0	0	0	0	0	0	0	0	0	0	0	0	0	0	0	0	0	0	0	0	0	0	0.000215	0	0	0	0	0	0	0.000222	0	0.000216
6	0.1.2.2.10.1.4	Nocardioidaceae_unclassified	3.6e-05	0	0	0.000214	0	0.000215	0	0.000217	0	0	0	0	0.000214	0	0	0	0	0	0.000219	0	0.000215	0	0	0	0	0	0	0	0.000218	0	0	0	0	0	0.000218	0	0	0	0.000215	0	0	0	0	0	0	0.000216	0
6	0.1.2.2.10.1.5	Nocardioides	0.000112	0	0.000215	0.000428	0.000215	0	0	0	0	0	0.000215	0	0.000642	0	0.000214	0	0.000226	0.000216	0	0	0.000215	0	0.000218	0.000215	0.000214	0.000217	0	0.000649	0	0	0	0	0	0.000217	0.000435	0.000429	0	0	0	0	0	0	0.000219	0.000217	0.000444	0.000216	0
5	0.1.2.2.10.2	Propionibacteriaceae	0.000135	0	0	0.000214	0	0	0	0	0	0	0.000645	0	0.000214	0.000217	0.000429	0	0.000451	0.000216	0	0.000867	0	0	0.000218	0.000215	0	0	0.000216	0	0.000218	0	0.000215	0	0.000644	0	0	0	0.000216	0.00043	0.000215	0.000217	0.000215	0	0	0	0	0.000216	0.000216
6	0.1.2.2.10.2.1	Brooklawnia	6e-06	0	0	0	0	0	0	0	0	0	0.000215	0	0	0	0	0	0	0	0	0	0	0	0	0	0	0	0	0	0	0	0	0	0.000215	0	0	0	0	0	0	0	0	0	0	0	0	0	0.000216
6	0.1.2.2.10.2.2	Cutibacterium	1.9e-05	0	0	0	0	0	0	0	0	0	0	0	0	0	0	0	0	0	0	0	0	0	0	0	0	0	0	0	0	0	0	0	0	0	0	0	0.000216	0	0.000215	0	0	0	0	0	0	0	0
6	0.1.2.2.10.2.3	Friedmanniella	3.4e-05	0	0	0	0	0	0	0	0	0	0.000215	0	0	0	0.000429	0	0.000451	0	0	0.000217	0	0	0	0	0	0	0.000216	0	0	0	0	0	0	0	0	0	0	0.000215	0	0.000217	0	0	0	0	0	0	0
6	0.1.2.2.10.2.4	Microlunatus	4.6e-05	0	0	0.000214	0	0	0	0	0	0	0	0	0	0.000217	0	0	0	0.000216	0	0.000434	0	0	0	0	0	0	0	0	0.000218	0	0.000215	0	0	0	0	0	0	0	0	0	0	0	0	0	0	0.000216	0
6	0.1.2.2.10.2.5	Micropruina	6e-06	0	0	0	0	0	0	0	0	0	0	0	0.000214	0	0	0	0	0	0	0.000217	0	0	0	0	0	0	0	0	0	0	0	0	0	0	0	0	0	0	0	0	0	0	0	0	0	0	0
6	0.1.2.2.10.2.6	Propionibacteriaceae_unclassified	6e-06	0	0	0	0	0	0	0	0	0	0.000215	0	0	0	0	0	0	0	0	0	0	0	0	0	0	0	0	0	0	0	0	0	0	0	0	0	0	0.000215	0	0	0	0	0	0	0	0	0
6	0.1.2.2.10.2.7	Propionibacterium	1.5e-05	0	0	0	0	0	0	0	0	0	0	0	0	0	0	0	0	0	0	0	0	0	0.000218	0.000215	0	0	0	0	0	0	0	0	0.00043	0	0	0	0	0	0	0	0.000215	0	0	0	0	0	0
6	0.1.2.2.10.2.8	Tessaracoccus	2e-06	0	0	0	0	0	0	0	0	0	0	0	0	0	0	0	0	0	0	0	0	0	0	0	0	0	0	0	0	0	0	0	0	0	0	0	0	0	0	0	0	0	0	0	0	0	0
4	0.1.2.2.11	Pseudonocardiales	5.9e-05	0	0.000215	0.000214	0	0.000215	0	0	0	0	0.00043	0	0.000214	0	0.000214	0.000215	0.000226	0	0	0.000217	0.000215	0	0	0.000215	0	0	0	0	0	0	0	0	0.00043	0.000217	0	0.000214	0	0	0	0	0	0	0	0	0	0	0
5	0.1.2.2.11.1	Pseudonocardiaceae	5.9e-05	0	0.000215	0.000214	0	0.000215	0	0	0	0	0.00043	0	0.000214	0	0.000214	0.000215	0.000226	0	0	0.000217	0.000215	0	0	0.000215	0	0	0	0	0	0	0	0	0.00043	0.000217	0	0.000214	0	0	0	0	0	0	0	0	0	0	0
6	0.1.2.2.11.1.1	Actinomycetospora	2.7e-05	0	0	0.000214	0	0	0	0	0	0	0.00043	0	0.000214	0	0	0	0	0	0	0	0	0	0	0	0	0	0	0	0	0	0	0	0.000215	0	0	0.000214	0	0	0	0	0	0	0	0	0	0	0
6	0.1.2.2.11.1.2	Pseudonocardia	1.3e-05	0	0	0	0	0.000215	0	0	0	0	0	0	0	0	0	0.000215	0	0	0	0.000217	0	0	0	0	0	0	0	0	0	0	0	0	0	0	0	0	0	0	0	0	0	0	0	0	0	0	0
6	0.1.2.2.11.1.3	Pseudonocardiaceae_ge	2e-06	0	0.000215	0	0	0	0	0	0	0	0	0	0	0	0	0	0	0	0	0	0	0	0	0	0	0	0	0	0	0	0	0	0	0	0	0	0	0	0	0	0	0	0	0	0	0	0
6	0.1.2.2.11.1.4	Pseudonocardiaceae_unclassified	1.3e-05	0	0	0	0	0	0	0	0	0	0	0	0	0	0.000214	0	0.000226	0	0	0	0.000215	0	0	0.000215	0	0	0	0	0	0	0	0	0	0.000217	0	0	0	0	0	0	0	0	0	0	0	0	0
6	0.1.2.2.11.1.5	Saccharomonospora	2e-06	0	0	0	0	0	0	0	0	0	0	0	0	0	0	0	0	0	0	0	0	0	0	0	0	0	0	0	0	0	0	0	0.000215	0	0	0	0	0	0	0	0	0	0	0	0	0	0
6	0.1.2.2.11.1.6	Saccharopolyspora	2e-06	0	0	0	0	0	0	0	0	0	0	0	0	0	0	0	0	0	0	0	0	0	0	0	0	0	0	0	0	0	0	0	0	0	0	0	0	0	0	0	0	0	0	0	0	0	0
4	0.1.2.2.12	Streptomycetales	2.9e-05	0	0.000215	0	0	0	0	0	0	0	0	0	0	0	0.000214	0	0	0	0	0	0	0.000216	0	0	0	0	0	0	0	0	0	0	0.000644	0.000217	0	0	0	0	0.000215	0	0	0	0	0	0	0	0.000216
5	0.1.2.2.12.1	Streptomycetaceae	2.9e-05	0	0.000215	0	0	0	0	0	0	0	0	0	0	0	0.000214	0	0	0	0	0	0	0.000216	0	0	0	0	0	0	0	0	0	0	0.000644	0.000217	0	0	0	0	0.000215	0	0	0	0	0	0	0	0.000216
6	0.1.2.2.12.1.1	Streptomyces	2.5e-05	0	0.000215	0	0	0	0	0	0	0	0	0	0	0	0.000214	0	0	0	0	0	0	0.000216	0	0	0	0	0	0	0	0	0	0	0.000644	0.000217	0	0	0	0	0.000215	0	0	0	0	0	0	0	0.000216
6	0.1.2.2.12.1.2	Streptomycetaceae_unclassified	4e-06	0	0	0	0	0	0	0	0	0	0	0	0	0	0	0	0	0	0	0	0	0	0	0	0	0	0	0	0	0	0	0	0	0	0	0	0	0	0	0	0	0	0	0	0	0	0
4	0.1.2.2.13	Streptosporangiales	2.5e-05	0	0	0.000214	0	0	0	0	0	0	0	0	0	0	0	0	0	0	0	0	0	0	0	0	0	0	0	0	0	0	0	0	0	0	0	0	0	0	0	0	0	0	0	0.000217	0.000222	0	0
5	0.1.2.2.13.1	Nocardiopsaceae	2e-06	0	0	0	0	0	0	0	0	0	0	0	0	0	0	0	0	0	0	0	0	0	0	0	0	0	0	0	0	0	0	0	0	0	0	0	0	0	0	0	0	0	0	0	0	0	0
6	0.1.2.2.13.1.1	Nocardiopsis	2e-06	0	0	0	0	0	0	0	0	0	0	0	0	0	0	0	0	0	0	0	0	0	0	0	0	0	0	0	0	0	0	0	0	0	0	0	0	0	0	0	0	0	0	0	0	0	0
5	0.1.2.2.13.2	Streptosporangiaceae	1.5e-05	0	0	0	0	0	0	0	0	0	0	0	0	0	0	0	0	0	0	0	0	0	0	0	0	0	0	0	0	0	0	0	0	0	0	0	0	0	0	0	0	0	0	0	0.000222	0	0
6	0.1.2.2.13.2.1	Streptosporangiaceae_unclassified	4e-06	0	0	0	0	0	0	0	0	0	0	0	0	0	0	0	0	0	0	0	0	0	0	0	0	0	0	0	0	0	0	0	0	0	0	0	0	0	0	0	0	0	0	0	0	0	0
6	0.1.2.2.13.2.2	Streptosporangium	1.1e-05	0	0	0	0	0	0	0	0	0	0	0	0	0	0	0	0	0	0	0	0	0	0	0	0	0	0	0	0	0	0	0	0	0	0	0	0	0	0	0	0	0	0	0	0.000222	0	0
5	0.1.2.2.13.3	Streptosporangiales_unclassified	2e-06	0	0	0	0	0	0	0	0	0	0	0	0	0	0	0	0	0	0	0	0	0	0	0	0	0	0	0	0	0	0	0	0	0	0	0	0	0	0	0	0	0	0	0	0	0	0
6	0.1.2.2.13.3.1	Streptosporangiales_unclassified	2e-06	0	0	0	0	0	0	0	0	0	0	0	0	0	0	0	0	0	0	0	0	0	0	0	0	0	0	0	0	0	0	0	0	0	0	0	0	0	0	0	0	0	0	0	0	0	0
5	0.1.2.2.13.4	Thermomonosporaceae	6e-06	0	0	0.000214	0	0	0	0	0	0	0	0	0	0	0	0	0	0	0	0	0	0	0	0	0	0	0	0	0	0	0	0	0	0	0	0	0	0	0	0	0	0	0	0.000217	0	0	0
6	0.1.2.2.13.4.1	Actinomadura	4e-06	0	0	0.000214	0	0	0	0	0	0	0	0	0	0	0	0	0	0	0	0	0	0	0	0	0	0	0	0	0	0	0	0	0	0	0	0	0	0	0	0	0	0	0	0	0	0	0
6	0.1.2.2.13.4.2	Thermomonosporaceae_unclassified	2e-06	0	0	0	0	0	0	0	0	0	0	0	0	0	0	0	0	0	0	0	0	0	0	0	0	0	0	0	0	0	0	0	0	0	0	0	0	0	0	0	0	0	0	0.000217	0	0	0
3	0.1.2.3	Actinobacteria_unclassified	0.000968	0.000678	0.001719	0.001924	0.001719	0.001288	0.002382	0.001304	0.000858	0.000657	0.002151	0.000431	0.001284	0.000651	0.000429	0.003013	0.00158	0.001078	0.001094	0.000867	0.001292	0.001294	0.002832	0.000646	0.001284	0.0013	0.00108	0.000649	0.004139	0.000872	0.000429	0.002564	0.001504	0.000217	0.000218	0.000858	0.000432	0.000644	0.000644	0.000217	0.001076	0.001512	0.000219	0.001516	0.000444	0.001297	0.002807
4	0.1.2.3.1	Actinobacteria_unclassified	0.000968	0.000678	0.001719	0.001924	0.001719	0.001288	0.002382	0.001304	0.000858	0.000657	0.002151	0.000431	0.001284	0.000651	0.000429	0.003013	0.00158	0.001078	0.001094	0.000867	0.001292	0.001294	0.002832	0.000646	0.001284	0.0013	0.00108	0.000649	0.004139	0.000872	0.000429	0.002564	0.001504	0.000217	0.000218	0.000858	0.000432	0.000644	0.000644	0.000217	0.001076	0.001512	0.000219	0.001516	0.000444	0.001297	0.002807
5	0.1.2.3.1.1	Actinobacteria_unclassified	0.000968	0.000678	0.001719	0.001924	0.001719	0.001288	0.002382	0.001304	0.000858	0.000657	0.002151	0.000431	0.001284	0.000651	0.000429	0.003013	0.00158	0.001078	0.001094	0.000867	0.001292	0.001294	0.002832	0.000646	0.001284	0.0013	0.00108	0.000649	0.004139	0.000872	0.000429	0.002564	0.001504	0.000217	0.000218	0.000858	0.000432	0.000644	0.000644	0.000217	0.001076	0.001512	0.000219	0.001516	0.000444	0.001297	0.002807
6	0.1.2.3.1.1.1	Actinobacteria_unclassified	0.000968	0.000678	0.001719	0.001924	0.001719	0.001288	0.002382	0.001304	0.000858	0.000657	0.002151	0.000431	0.001284	0.000651	0.000429	0.003013	0.00158	0.001078	0.001094	0.000867	0.001292	0.001294	0.002832	0.000646	0.001284	0.0013	0.00108	0.000649	0.004139	0.000872	0.000429	0.002564	0.001504	0.000217	0.000218	0.000858	0.000432	0.000644	0.000644	0.000217	0.001076	0.001512	0.000219	0.001516	0.000444	0.001297	0.002807
3	0.1.2.4	Coriobacteriia	0.022313	0.012887	0.024285	0.063916	0.034164	0.043777	0.026424	0.038043	0.025316	0.017744	0.046031	0.014215	0.020548	0.026675	0.019927	0.036152	0.024831	0.030192	0.024502	0.038161	0.048029	0.027382	0.036383	0.016785	0.030809	0.015821	0.034572	0.023573	0.037037	0.020924	0.024474	0.034829	0.037164	0.021263	0.016536	0.012436	0.021594	0.031149	0.024453	0.016945	0.016792	0.024401	0.013389	0.022954	0.016652	0.016432	0.049223
4	0.1.2.4.1	Coriobacteriales	0.022231	0.012887	0.024285	0.063916	0.034164	0.043777	0.025991	0.037826	0.025102	0.017087	0.045816	0.014215	0.020334	0.026675	0.019927	0.036152	0.024831	0.030192	0.024502	0.037944	0.048029	0.027167	0.036383	0.016785	0.030809	0.015821	0.034572	0.023356	0.037037	0.020706	0.024259	0.034615	0.037164	0.021046	0.016319	0.012436	0.021594	0.031149	0.024453	0.016511	0.016792	0.024401	0.013389	0.022954	0.016652	0.016432	0.049223
5	0.1.2.4.1.1	Atopobiaceae	0.006589	0.003844	0.010531	0.009192	0.012677	0.014163	0.010613	0.011739	0.003862	0.005257	0.015057	0.0028	0.004709	0.004771	0.003857	0.009038	0.007449	0.005607	0.006344	0.017997	0.028215	0.007978	0.015251	0.002582	0.010911	0.003684	0.0121	0.006488	0.014815	0.003269	0.004508	0.010897	0.0058	0.008462	0.006745	0.002144	0.003023	0.001719	0.009867	0.001086	0.002799	0.002591	0.000658	0.011044	0.005329	0.005622	0.013817
6	0.1.2.4.1.1.1	Atopobiaceae_unclassified	0.001692	0.002035	0.002579	0.005772	0.003008	0.002361	0.0013	0.003478	0.000858	0.001095	0.001721	0.000431	0.000856	0.001301	0.0015	0.003443	0.002709	0.002157	0.002625	0.003469	0.004523	0.002803	0.004357	0.00043	0.004065	0.001084	0.001729	0.002379	0.003922	0.001308	0.001288	0.002564	0.001504	0.002604	0.001523	0.000214	0.000864	0.001074	0.001287	0.000217	0.000861	0.00108	0	0.002382	0.00444	0.00173	0.001727
6	0.1.2.4.1.1.2	Atopobium	0.001471	0.000452	0.001934	0.000855	0.001504	0.003863	0.003032	0.003696	0.000858	0.001533	0.004302	0.001077	0.00214	0.001735	0.001286	0.001291	0.001129	0.000647	0.001969	0.001951	0.002154	0.000862	0.002614	0.00043	0.002995	0.000867	0.001729	0.001081	0.003922	0.001308	0.001503	0.002564	0.002148	0.001953	0.001741	0.000643	0.000648	0.000644	0.001502	0.000217	0.001076	0.000864	0.000219	0.001299	0.000444	0.001514	0.004534
6	0.1.2.4.1.1.3	Olsenella	0.003397	0.001357	0.006018	0.002351	0.008165	0.00794	0.006281	0.004565	0.002145	0.002629	0.009034	0.001077	0.001498	0.001735	0.001071	0.004089	0.003612	0.002804	0.00175	0.012359	0.021538	0.004312	0.008279	0.001722	0.003851	0.001517	0.008643	0.003028	0.006754	0.000654	0.001503	0.005769	0.002148	0.003688	0.003481	0.001286	0.001512	0	0.007079	0.000652	0.000861	0.000648	0.000439	0.007146	0.000444	0.002378	0.007556
6	0.1.2.4.1.1.4	uncultured	2.9e-05	0	0	0.000214	0	0	0	0	0	0	0	0.000215	0.000214	0	0	0.000215	0	0	0	0.000217	0	0	0	0	0	0.000217	0	0	0.000218	0	0.000215	0	0	0.000217	0	0	0	0	0	0	0	0	0	0.000217	0	0	0
5	0.1.2.4.1.2	Coriobacteriaceae	2e-06	0	0	0	0	0	0	0	0	0	0	0	0	0	0	0	0	0	0	0	0	0	0	0	0	0	0	0	0	0	0	0	0	0	0	0	0	0	0	0	0	0	0	0	0	0	0
6	0.1.2.4.1.2.1	Collinsella	2e-06	0	0	0	0	0	0	0	0	0	0	0	0	0	0	0	0	0	0	0	0	0	0	0	0	0	0	0	0	0	0	0	0	0	0	0	0	0	0	0	0	0	0	0	0	0	0
5	0.1.2.4.1.3	Coriobacteriales_unclassified	0.001987	0.000678	0.001075	0.015391	0.003008	0.00515	0.0013	0.001522	0.004935	0.000876	0.003227	0.000646	0.001712	0.005639	0.001286	0.001506	0.003612	0.002804	0.001313	0.001951	0.001938	0.003881	0.001307	0.001937	0.001284	0.001084	0.001945	0.003893	0.003922	0.001308	0.004079	0.001282	0.006015	0.001519	0.001305	0.000429	0.000432	0.00666	0.001931	0.001738	0.001507	0.00108	0.000658	0.001516	0.000444	0.000649	0.007772
6	0.1.2.4.1.3.1	Coriobacteriales_unclassified	0.001987	0.000678	0.001075	0.015391	0.003008	0.00515	0.0013	0.001522	0.004935	0.000876	0.003227	0.000646	0.001712	0.005639	0.001286	0.001506	0.003612	0.002804	0.001313	0.001951	0.001938	0.003881	0.001307	0.001937	0.001284	0.001084	0.001945	0.003893	0.003922	0.001308	0.004079	0.001282	0.006015	0.001519	0.001305	0.000429	0.000432	0.00666	0.001931	0.001738	0.001507	0.00108	0.000658	0.001516	0.000444	0.000649	0.007772
5	0.1.2.4.1.4	Eggerthellaceae	0.013647	0.008365	0.01268	0.039333	0.018479	0.024464	0.014078	0.024565	0.016306	0.010953	0.027533	0.010769	0.013913	0.016265	0.014785	0.025608	0.01377	0.021781	0.016845	0.017997	0.017876	0.015308	0.019826	0.012266	0.018614	0.011053	0.020527	0.012976	0.018301	0.016129	0.015457	0.022436	0.025349	0.011065	0.008268	0.009863	0.018139	0.022771	0.012656	0.013687	0.012487	0.02073	0.012072	0.010394	0.010879	0.010162	0.027634
6	0.1.2.4.1.4.1	DNF00809	0.002593	0.000904	0.002149	0.010688	0.004942	0.005365	0.001083	0.003261	0.002575	0.001095	0.008389	0.001938	0.002997	0.00347	0.004071	0.006025	0.00158	0.005176	0.003938	0.003469	0.004308	0.004528	0.006318	0.001291	0.005135	0.002384	0.003457	0.003676	0.005664	0.000654	0.004294	0.00406	0.006874	0.002821	0.001958	0.001072	0.001727	0.003008	0.001716	0.002172	0.001507	0.003671	0.003512	0.003465	0.001554	0.002162	0.007124
6	0.1.2.4.1.4.2	Denitrobacterium	4e-06	0	0	0	0	0	0	0	0	0	0	0	0	0	0	0	0	0	0	0	0.000215	0	0	0	0	0	0.000216	0	0	0	0	0	0	0	0	0	0	0	0	0	0	0	0	0	0	0	0
6	0.1.2.4.1.4.3	Eggerthellaceae_unclassified	0.010552	0.007009	0.010101	0.02779	0.013107	0.018026	0.012562	0.020435	0.012444	0.009639	0.018068	0.008615	0.010702	0.012145	0.010499	0.019152	0.011061	0.015527	0.011814	0.014094	0.012707	0.010781	0.013072	0.010975	0.013051	0.008236	0.016854	0.009083	0.011983	0.014385	0.011164	0.018376	0.018475	0.008028	0.00631	0.007933	0.0149	0.019764	0.010296	0.01108	0.01098	0.017059	0.008121	0.006713	0.009103	0.007784	0.019862
6	0.1.2.4.1.4.4	Enterorhabdus	7.2e-05	0	0	0.000428	0	0.000644	0	0	0.000215	0	0.00043	0	0	0	0	0	0.000451	0.000647	0.000219	0.000217	0.000215	0	0	0	0.000214	0	0	0	0.000654	0	0	0	0	0	0	0.000214	0	0	0	0.000217	0	0	0.000219	0	0	0	0.000432
6	0.1.2.4.1.4.5	Parvibacter	0.000269	0.000226	0	0	0.000215	0	0.000217	0.000435	0.000429	0.000219	0	0.000215	0	0	0	0.000215	0.000451	0.000216	0	0.000217	0.000215	0	0.000218	0	0	0.000433	0	0.000216	0	0.000654	0	0	0	0.000217	0	0.000643	0.001512	0	0.000215	0	0	0	0.000219	0	0.000222	0.000216	0
6	0.1.2.4.1.4.6	Senegalimassilia	2e-06	0	0	0	0	0	0	0	0	0	0	0	0	0	0	0	0	0	0	0	0	0	0	0	0	0	0	0	0	0	0	0	0	0	0	0	0	0	0	0	0	0	0	0	0	0	0
6	0.1.2.4.1.4.7	Slackia	7.8e-05	0	0	0.000214	0.000215	0.000429	0.000217	0.000217	0	0	0.000215	0	0	0.000217	0	0	0	0.000216	0.000438	0	0	0	0.000218	0	0	0	0	0	0	0.000218	0	0	0	0	0	0	0	0	0.000215	0	0	0	0	0.000217	0	0	0.000216
6	0.1.2.4.1.4.8	uncultured	7.8e-05	0.000226	0.00043	0.000214	0	0	0	0.000217	0.000644	0	0.00043	0	0.000214	0.000434	0.000214	0.000215	0.000226	0	0.000438	0	0.000215	0	0	0	0.000214	0	0	0	0	0.000218	0	0	0	0	0	0	0	0	0.000215	0.000217	0	0	0	0	0	0	0
5	0.1.2.4.1.5	uncultured	6e-06	0	0	0	0	0	0	0	0	0	0	0	0	0	0	0	0	0	0	0	0	0	0	0	0	0	0	0	0	0	0.000215	0	0	0	0	0	0	0	0	0	0	0	0	0	0	0	0
6	0.1.2.4.1.5.1	uncultured_ge	6e-06	0	0	0	0	0	0	0	0	0	0	0	0	0	0	0	0	0	0	0	0	0	0	0	0	0	0	0	0	0	0.000215	0	0	0	0	0	0	0	0	0	0	0	0	0	0	0	0
4	0.1.2.4.2	Coriobacteriia_unclassified	8.2e-05	0	0	0	0	0	0.000433	0.000217	0.000215	0.000657	0.000215	0	0.000214	0	0	0	0	0	0	0.000217	0	0.000216	0	0	0	0	0	0.000216	0	0.000218	0.000215	0.000214	0	0.000217	0.000218	0	0	0	0	0.000434	0	0	0	0	0	0	0
5	0.1.2.4.2.1	Coriobacteriia_unclassified	8.2e-05	0	0	0	0	0	0.000433	0.000217	0.000215	0.000657	0.000215	0	0.000214	0	0	0	0	0	0	0.000217	0	0.000216	0	0	0	0	0	0.000216	0	0.000218	0.000215	0.000214	0	0.000217	0.000218	0	0	0	0	0.000434	0	0	0	0	0	0	0
6	0.1.2.4.2.1.1	Coriobacteriia_unclassified	8.2e-05	0	0	0	0	0	0.000433	0.000217	0.000215	0.000657	0.000215	0	0.000214	0	0	0	0	0	0	0.000217	0	0.000216	0	0	0	0	0	0.000216	0	0.000218	0.000215	0.000214	0	0.000217	0.000218	0	0	0	0	0.000434	0	0	0	0	0	0	0
3	0.1.2.5	MB-A2-108	6e-06	0	0	0	0	0	0	0	0	0	0	0	0	0	0	0	0	0	0	0	0	0	0	0	0	0	0	0	0	0	0.000215	0	0.000215	0	0	0	0	0	0	0	0	0	0	0	0	0	0
4	0.1.2.5.1	MB-A2-108_or	6e-06	0	0	0	0	0	0	0	0	0	0	0	0	0	0	0	0	0	0	0	0	0	0	0	0	0	0	0	0	0	0.000215	0	0.000215	0	0	0	0	0	0	0	0	0	0	0	0	0	0
5	0.1.2.5.1.1	MB-A2-108_fa	6e-06	0	0	0	0	0	0	0	0	0	0	0	0	0	0	0	0	0	0	0	0	0	0	0	0	0	0	0	0	0	0.000215	0	0.000215	0	0	0	0	0	0	0	0	0	0	0	0	0	0
6	0.1.2.5.1.1.1	MB-A2-108_ge	6e-06	0	0	0	0	0	0	0	0	0	0	0	0	0	0	0	0	0	0	0	0	0	0	0	0	0	0	0	0	0	0.000215	0	0.000215	0	0	0	0	0	0	0	0	0	0	0	0	0	0
3	0.1.2.6	Thermoleophilia	0.00012	0	0	0.000641	0	0	0	0	0	0	0.000645	0	0.000428	0.000434	0	0	0.000226	0	0	0.000434	0	0	0	0	0	0	0.000216	0	0.000218	0	0.000215	0	0.000859	0	0.000218	0.000214	0	0.00043	0	0.000217	0	0	0.000219	0	0.000444	0	0.000432
4	0.1.2.6.1	Gaiellales	2.5e-05	0	0	0.000214	0	0	0	0	0	0	0	0	0.000214	0.000217	0	0	0	0	0	0	0	0	0	0	0	0	0.000216	0	0	0	0	0	0.000215	0	0	0	0	0	0	0	0	0	0.000219	0	0.000222	0	0
5	0.1.2.6.1.1	Gaiellaceae	1.5e-05	0	0	0	0	0	0	0	0	0	0	0	0.000214	0.000217	0	0	0	0	0	0	0	0	0	0	0	0	0	0	0	0	0	0	0	0	0	0	0	0	0	0	0	0	0	0	0.000222	0	0
6	0.1.2.6.1.1.1	Gaiella	1.5e-05	0	0	0	0	0	0	0	0	0	0	0	0.000214	0.000217	0	0	0	0	0	0	0	0	0	0	0	0	0	0	0	0	0	0	0	0	0	0	0	0	0	0	0	0	0	0	0.000222	0	0
5	0.1.2.6.1.2	Gaiellales_unclassified	2e-06	0	0	0.000214	0	0	0	0	0	0	0	0	0	0	0	0	0	0	0	0	0	0	0	0	0	0	0	0	0	0	0	0	0	0	0	0	0	0	0	0	0	0	0	0	0	0	0
6	0.1.2.6.1.2.1	Gaiellales_unclassified	2e-06	0	0	0.000214	0	0	0	0	0	0	0	0	0	0	0	0	0	0	0	0	0	0	0	0	0	0	0	0	0	0	0	0	0	0	0	0	0	0	0	0	0	0	0	0	0	0	0
5	0.1.2.6.1.3	uncultured	8e-06	0	0	0	0	0	0	0	0	0	0	0	0	0	0	0	0	0	0	0	0	0	0	0	0	0	0.000216	0	0	0	0	0	0.000215	0	0	0	0	0	0	0	0	0	0.000219	0	0	0	0
6	0.1.2.6.1.3.1	uncultured_ge	8e-06	0	0	0	0	0	0	0	0	0	0	0	0	0	0	0	0	0	0	0	0	0	0	0	0	0	0.000216	0	0	0	0	0	0.000215	0	0	0	0	0	0	0	0	0	0.000219	0	0	0	0
4	0.1.2.6.2	Solirubrobacterales	8.4e-05	0	0	0.000428	0	0	0	0	0	0	0.00043	0	0.000214	0.000217	0	0	0.000226	0	0	0.000434	0	0	0	0	0	0	0	0	0.000218	0	0.000215	0	0.00043	0	0.000218	0.000214	0	0	0	0	0	0	0	0	0.000222	0	0.000432
5	0.1.2.6.2.1	67-14	3.4e-05	0	0	0.000214	0	0	0	0	0	0	0.000215	0	0	0	0	0	0.000226	0	0	0.000434	0	0	0	0	0	0	0	0	0	0	0	0	0.000215	0	0	0	0	0	0	0	0	0	0	0	0.000222	0	0.000216
6	0.1.2.6.2.1.1	67-14_ge	3.4e-05	0	0	0.000214	0	0	0	0	0	0	0.000215	0	0	0	0	0	0.000226	0	0	0.000434	0	0	0	0	0	0	0	0	0	0	0	0	0.000215	0	0	0	0	0	0	0	0	0	0	0	0.000222	0	0.000216
5	0.1.2.6.2.2	Solirubrobacteraceae	3.8e-05	0	0	0	0	0	0	0	0	0	0.000215	0	0.000214	0.000217	0	0	0	0	0	0	0	0	0	0	0	0	0	0	0.000218	0	0.000215	0	0.000215	0	0	0.000214	0	0	0	0	0	0	0	0	0	0	0.000216
6	0.1.2.6.2.2.1	Patulibacter	6e-06	0	0	0	0	0	0	0	0	0	0	0	0	0	0	0	0	0	0	0	0	0	0	0	0	0	0	0	0	0	0.000215	0	0	0	0	0	0	0	0	0	0	0	0	0	0	0	0
6	0.1.2.6.2.2.2	Solirubrobacter	1.7e-05	0	0	0	0	0	0	0	0	0	0.000215	0	0.000214	0	0	0	0	0	0	0	0	0	0	0	0	0	0	0	0	0	0	0	0.000215	0	0	0.000214	0	0	0	0	0	0	0	0	0	0	0
6	0.1.2.6.2.2.3	Solirubrobacteraceae_unclassified	8e-06	0	0	0	0	0	0	0	0	0	0	0	0	0.000217	0	0	0	0	0	0	0	0	0	0	0	0	0	0	0.000218	0	0	0	0	0	0	0	0	0	0	0	0	0	0	0	0	0	0
6	0.1.2.6.2.2.4	uncultured	6e-06	0	0	0	0	0	0	0	0	0	0	0	0	0	0	0	0	0	0	0	0	0	0	0	0	0	0	0	0	0	0	0	0	0	0	0	0	0	0	0	0	0	0	0	0	0	0.000216
5	0.1.2.6.2.3	Solirubrobacterales_unclassified	1.3e-05	0	0	0.000214	0	0	0	0	0	0	0	0	0	0	0	0	0	0	0	0	0	0	0	0	0	0	0	0	0	0	0	0	0	0	0.000218	0	0	0	0	0	0	0	0	0	0	0	0
6	0.1.2.6.2.3.1	Solirubrobacterales_unclassified	1.3e-05	0	0	0.000214	0	0	0	0	0	0	0	0	0	0	0	0	0	0	0	0	0	0	0	0	0	0	0	0	0	0	0	0	0	0	0.000218	0	0	0	0	0	0	0	0	0	0	0	0
4	0.1.2.6.3	Thermoleophilia_unclassified	8e-06	0	0	0	0	0	0	0	0	0	0.000215	0	0	0	0	0	0	0	0	0	0	0	0	0	0	0	0	0	0	0	0	0	0.000215	0	0	0	0	0.00043	0	0	0	0	0	0	0	0	0
5	0.1.2.6.3.1	Thermoleophilia_unclassified	8e-06	0	0	0	0	0	0	0	0	0	0.000215	0	0	0	0	0	0	0	0	0	0	0	0	0	0	0	0	0	0	0	0	0	0.000215	0	0	0	0	0.00043	0	0	0	0	0	0	0	0	0
6	0.1.2.6.3.1.1	Thermoleophilia_unclassified	8e-06	0	0	0	0	0	0	0	0	0	0.000215	0	0	0	0	0	0	0	0	0	0	0	0	0	0	0	0	0	0	0	0	0	0.000215	0	0	0	0	0.00043	0	0	0	0	0	0	0	0	0
4	0.1.2.6.4	Thermophilales	2e-06	0	0	0	0	0	0	0	0	0	0	0	0	0	0	0	0	0	0	0	0	0	0	0	0	0	0	0	0	0	0	0	0	0	0	0	0	0	0	0.000217	0	0	0	0	0	0	0
5	0.1.2.6.4.1	Thermoleophilaceae	2e-06	0	0	0	0	0	0	0	0	0	0	0	0	0	0	0	0	0	0	0	0	0	0	0	0	0	0	0	0	0	0	0	0	0	0	0	0	0	0	0.000217	0	0	0	0	0	0	0
6	0.1.2.6.4.1.1	Thermoleophilum	2e-06	0	0	0	0	0	0	0	0	0	0	0	0	0	0	0	0	0	0	0	0	0	0	0	0	0	0	0	0	0	0	0	0	0	0	0	0	0	0	0.000217	0	0	0	0	0	0	0
2	0.1.3	Bacteria_unclassified	0.159109	0.167986	0.153664	0.1351	0.1315	0.145279	0.15313	0.157826	0.169062	0.164074	0.135513	0.151626	0.15411	0.150943	0.158346	0.16247	0.179007	0.181799	0.172829	0.150694	0.149688	0.180034	0.176035	0.17861	0.156825	0.15583	0.140233	0.160251	0.134641	0.157367	0.147918	0.14188	0.134909	0.176177	0.172541	0.148585	0.144245	0.150161	0.164307	0.164241	0.142088	0.170374	0.155399	0.160892	0.162078	0.145081	0.167314
3	0.1.3.1	Bacteria_unclassified	0.159109	0.167986	0.153664	0.1351	0.1315	0.145279	0.15313	0.157826	0.169062	0.164074	0.135513	0.151626	0.15411	0.150943	0.158346	0.16247	0.179007	0.181799	0.172829	0.150694	0.149688	0.180034	0.176035	0.17861	0.156825	0.15583	0.140233	0.160251	0.134641	0.157367	0.147918	0.14188	0.134909	0.176177	0.172541	0.148585	0.144245	0.150161	0.164307	0.164241	0.142088	0.170374	0.155399	0.160892	0.162078	0.145081	0.167314
4	0.1.3.1.1	Bacteria_unclassified	0.159109	0.167986	0.153664	0.1351	0.1315	0.145279	0.15313	0.157826	0.169062	0.164074	0.135513	0.151626	0.15411	0.150943	0.158346	0.16247	0.179007	0.181799	0.172829	0.150694	0.149688	0.180034	0.176035	0.17861	0.156825	0.15583	0.140233	0.160251	0.134641	0.157367	0.147918	0.14188	0.134909	0.176177	0.172541	0.148585	0.144245	0.150161	0.164307	0.164241	0.142088	0.170374	0.155399	0.160892	0.162078	0.145081	0.167314
5	0.1.3.1.1.1	Bacteria_unclassified	0.159109	0.167986	0.153664	0.1351	0.1315	0.145279	0.15313	0.157826	0.169062	0.164074	0.135513	0.151626	0.15411	0.150943	0.158346	0.16247	0.179007	0.181799	0.172829	0.150694	0.149688	0.180034	0.176035	0.17861	0.156825	0.15583	0.140233	0.160251	0.134641	0.157367	0.147918	0.14188	0.134909	0.176177	0.172541	0.148585	0.144245	0.150161	0.164307	0.164241	0.142088	0.170374	0.155399	0.160892	0.162078	0.145081	0.167314
6	0.1.3.1.1.1.1	Bacteria_unclassified	0.159109	0.167986	0.153664	0.1351	0.1315	0.145279	0.15313	0.157826	0.169062	0.164074	0.135513	0.151626	0.15411	0.150943	0.158346	0.16247	0.179007	0.181799	0.172829	0.150694	0.149688	0.180034	0.176035	0.17861	0.156825	0.15583	0.140233	0.160251	0.134641	0.157367	0.147918	0.14188	0.134909	0.176177	0.172541	0.148585	0.144245	0.150161	0.164307	0.164241	0.142088	0.170374	0.155399	0.160892	0.162078	0.145081	0.167314
2	0.1.4	Bacteroidetes	0.122123	0.154646	0.130668	0.066695	0.088956	0.083906	0.109812	0.054565	0.104484	0.078423	0.040869	0.087013	0.114084	0.105617	0.074352	0.089951	0.100226	0.106966	0.120105	0.078491	0.055137	0.12031	0.077996	0.110824	0.146983	0.111617	0.046456	0.111592	0.076688	0.114865	0.114856	0.058547	0.051987	0.109351	0.167755	0.122213	0.100194	0.12696	0.105749	0.103194	0.068891	0.090045	0.09482	0.140754	0.099023	0.116541	0.079663
3	0.1.4.1	Bacteroidetes_unclassified	0.000128	0.000226	0	0	0	0	0.000433	0.000217	0	0	0	0	0.000214	0	0	0.000215	0.000451	0.000431	0.000219	0	0	0.000216	0.000436	0.00043	0.000214	0	0.000216	0.000216	0.000218	0	0	0	0.000215	0	0	0	0	0	0.000215	0.000217	0	0	0	0.000433	0.000666	0.000216	0
4	0.1.4.1.1	Bacteroidetes_unclassified	0.000128	0.000226	0	0	0	0	0.000433	0.000217	0	0	0	0	0.000214	0	0	0.000215	0.000451	0.000431	0.000219	0	0	0.000216	0.000436	0.00043	0.000214	0	0.000216	0.000216	0.000218	0	0	0	0.000215	0	0	0	0	0	0.000215	0.000217	0	0	0	0.000433	0.000666	0.000216	0
5	0.1.4.1.1.1	Bacteroidetes_unclassified	0.000128	0.000226	0	0	0	0	0.000433	0.000217	0	0	0	0	0.000214	0	0	0.000215	0.000451	0.000431	0.000219	0	0	0.000216	0.000436	0.00043	0.000214	0	0.000216	0.000216	0.000218	0	0	0	0.000215	0	0	0	0	0	0.000215	0.000217	0	0	0	0.000433	0.000666	0.000216	0
6	0.1.4.1.1.1.1	Bacteroidetes_unclassified	0.000128	0.000226	0	0	0	0	0.000433	0.000217	0	0	0	0	0.000214	0	0	0.000215	0.000451	0.000431	0.000219	0	0	0.000216	0.000436	0.00043	0.000214	0	0.000216	0.000216	0.000218	0	0	0	0.000215	0	0	0	0	0	0.000215	0.000217	0	0	0	0.000433	0.000666	0.000216	0
3	0.1.4.2	Bacteroidia	0.121995	0.15442	0.130668	0.066695	0.088956	0.083906	0.109378	0.054348	0.104484	0.078423	0.040869	0.087013	0.11387	0.105617	0.074352	0.089735	0.099774	0.106534	0.119886	0.078491	0.055137	0.120095	0.07756	0.110394	0.146769	0.111617	0.04624	0.111375	0.076471	0.114865	0.114856	0.058547	0.051772	0.109351	0.167755	0.122213	0.100194	0.12696	0.105534	0.102976	0.068891	0.090045	0.09482	0.14032	0.098357	0.116324	0.079663
4	0.1.4.2.1	Bacteroidales	0.106807	0.142211	0.11326	0.056007	0.078857	0.073176	0.097899	0.047391	0.095688	0.069003	0.036352	0.077105	0.099743	0.089785	0.069424	0.07833	0.084876	0.091654	0.106979	0.064831	0.049752	0.105218	0.067974	0.093178	0.128584	0.098179	0.042135	0.096237	0.069281	0.092415	0.098111	0.051496	0.047046	0.096767	0.143168	0.109348	0.088534	0.110204	0.093737	0.089941	0.060065	0.080112	0.084284	0.127544	0.08659	0.105514	0.067358
5	0.1.4.2.1.1	Bacteroidaceae	0.010766	0.016052	0.013755	0.003634	0.012677	0.00279	0.005631	0.001739	0.004291	0.00701	0.002151	0.009261	0.00899	0.010844	0.006642	0.006456	0.004966	0.008195	0.013783	0.003903	0.004308	0.009918	0.004357	0.014418	0.012195	0.006719	0.008427	0.008867	0.002832	0.013731	0.01052	0.005342	0.003008	0.004122	0.011532	0.011149	0.016195	0.009667	0.008151	0.007386	0.007535	0.009717	0.007243	0.012776	0.010213	0.004108	0.002159
6	0.1.4.2.1.1.1	Bacteroides	0.010766	0.016052	0.013755	0.003634	0.012677	0.00279	0.005631	0.001739	0.004291	0.00701	0.002151	0.009261	0.00899	0.010844	0.006642	0.006456	0.004966	0.008195	0.013783	0.003903	0.004308	0.009918	0.004357	0.014418	0.012195	0.006719	0.008427	0.008867	0.002832	0.013731	0.01052	0.005342	0.003008	0.004122	0.011532	0.011149	0.016195	0.009667	0.008151	0.007386	0.007535	0.009717	0.007243	0.012776	0.010213	0.004108	0.002159
5	0.1.4.2.1.2	Bacteroidales_RF16_group	0.001705	0.002713	0.00043	0.001496	0	0.000644	0.000433	0	0.000215	0.000438	0.00086	0.000646	0	0.000217	0.000429	0	0.000677	0.000647	0.001094	0.000867	0.000431	0.000216	0.000218	0.00043	0.000214	0.001517	0	0.000865	0.001089	0.000218	0.000644	0.000214	0.000644	0.001085	0.007398	0.001715	0.000216	0.00043	0.000215	0	0.000431	0	0.000219	0.002815	0.000888	0.001081	0.000648
[truncated: 687 more rows]
[truncated: 57 more columns]
