# Supplementary material for: The association between fecal microbiota, age and endoparasitism in adult alpacas
Source: PLoS One. 2022 Aug 25;17(8):e0272556. doi: 10.1371/journal.pone.0272556 (PMC9409599; doi:10.1371/journal.pone.0272556)
Supplement: S3 Table — (XLSX) [file pone.0272556.s004.xlsx]

## Sheet: LDA
Table S3. LDA analysis of timepoint 2 samples grouped according to consistent shedder status.
OTU	logMaxMean	consist shedder	LDA	pValue	taxonomy
OTU0044	3.62054	no	3.16213	0.0044495	Bacteroidetes(100);Bacteroidia(100);Bacteroidales(100);p-251-o5(100);p-251-o5_ge(100);
OTU0190	3.27301	no	2.72707	0.019054	Bacteroidetes(100);Bacteroidia(100);Bacteroidales(100);Prevotellaceae(100);Prevotellaceae_UCG-004(94);
OTU0125	3.37387	no	2.81256	0.0325713	Bacteroidetes(100);Bacteroidia(100);Bacteroidales(100);Rikenellaceae(100);Rikenellaceae_RC9_gut_group(100);
OTU0319	3.12738	no	2.70903	0.0383505	Bacteroidetes(100);Bacteroidia(100);Bacteroidales(100);Rikenellaceae(100);Rikenellaceae_RC9_gut_group(100);
OTU0377	3.07428	no	2.68696	0.00603301	Bacteroidetes(100);Bacteroidia(100);Bacteroidales(100);Rikenellaceae(100);Rikenellaceae_RC9_gut_group(97);
OTU0008	3.98095	no	3.40841	0.0239245	Bacteroidetes(100);Bacteroidia(100);Bacteroidales(100);Rikenellaceae(100);Rikenellaceae_unclassified(100);
OTU0391	3.05319	no	2.59576	0.0229746	Bacteroidetes(100);Bacteroidia(100);Bacteroidales(100);Rikenellaceae(98);Rikenellaceae_RC9_gut_group(96);
OTU0072	3.53971	no	3.00996	0.0152156	Bacteroidetes(100);Bacteroidia(100);Bacteroidales(96);Rikenellaceae(76);Rikenellaceae_unclassified(71);
OTU0206	3.24876	no	2.77125	0.0053796	Bacteroidetes(100);Bacteroidia(100);Bacteroidia_unclassified(100);Bacteroidia_unclassified(100);Bacteroidia_unclassified(100);
OTU0123	3.36656	no	2.6906	0.0318052	Firmicutes(100);Clostridia(100);Clostridiales(100);Lachnospiraceae(100);Lachnospiraceae_unclassified(100);
OTU0247	3.15407	no	2.6346	0.0451328	Firmicutes(100);Clostridia(100);Clostridiales(100);Lachnospiraceae(100);Lachnospiraceae_unclassified(100);
OTU0422	2.99662	no	2.57748	0.0222063	Firmicutes(100);Clostridia(100);Clostridiales(100);Lachnospiraceae(99);Lachnospiraceae_unclassified(99);
OTU0426	3.02185	no	2.66184	0.0155457	Firmicutes(100);Clostridia(100);Clostridiales(100);Ruminococcaceae(100);Ruminococcaceae_ge(83);
OTU0205	3.24686	no	2.71545	0.0215648	Firmicutes(100);Clostridia(100);Clostridiales(100);Ruminococcaceae(100);Ruminococcaceae_UCG-005(100);
OTU0321	3.07918	no	2.50523	0.0374687	Firmicutes(100);Clostridia(100);Clostridiales(100);Ruminococcaceae(100);Ruminococcaceae_UCG-005(100);
OTU0351	3.06907	no	2.50515	0.0433856	Firmicutes(100);Clostridia(100);Clostridiales(100);Ruminococcaceae(100);Ruminococcaceae_UCG-005(100);
OTU0225	3.22826	no	2.72529	0.00197633	Firmicutes(100);Clostridia(100);Clostridiales(100);Ruminococcaceae(100);Ruminococcus_1(95);
OTU0306	3.14661	no	2.63926	0.00249988	Firmicutes(100);Clostridia(100);Clostridiales(100);Ruminococcaceae(91);Ruminococcaceae_unclassified(89);
OTU0466	3.00112	no	2.58598	0.00938952	Firmicutes(100);Clostridia(100);Clostridiales(100);Ruminococcaceae(98);Ruminococcaceae_UCG-010(95);
OTU0249	3.18381	no	2.526	0.0301508	Firmicutes(95);Clostridia(91);Clostridiales(91);Ruminococcaceae(89);Ruminococcaceae_unclassified(62);
OTU0330	3.10151	no	2.61967	0.0293303	Proteobacteria(100);Deltaproteobacteria(97);Desulfovibrionales(93);Desulfovibrionaceae(93);Desulfovibrionaceae_unclassified(89);
OTU0059	3.56592	no	2.94914	0.0373869	Verrucomicrobia(100);Verrucomicrobiae(100);Verrucomicrobiales(100);Akkermansiaceae(99);Akkermansia(99);
OTU0003	4.31225	yes	3.48986	0.00954144	Bacteroidetes(100);Bacteroidia(100);Bacteroidales(100);Prevotellaceae(100);Prevotellaceae_UCG-003(100);
OTU0140	3.48996	yes	2.86623	0.0061912	Bacteroidetes(100);Bacteroidia(100);Bacteroidales(100);Prevotellaceae(100);Prevotellaceae_UCG-003(100);
OTU0241	3.39692	yes	2.89897	0.0247998	Bacteroidetes(100);Bacteroidia(100);Bacteroidales(99);Prevotellaceae(89);Prevotellaceae_unclassified(89);
OTU0237	3.29387	yes	2.60015	0.046097	Firmicutes(100);Clostridia(100);Clostridiales(100);Christensenellaceae(100);Christensenellaceae_R-7_group(100);
OTU0414	3.18282	yes	2.75333	0.0323993	Firmicutes(100);Clostridia(100);Clostridiales(100);Lachnospiraceae(100);Lachnospiraceae_unclassified(100);
OTU0364	3.21321	yes	2.61609	0.0172423	Firmicutes(100);Clostridia(100);Clostridiales(100);Lachnospiraceae(100);Lachnospiraceae_unclassified(90);
OTU0489	3.13296	yes	2.60438	0.0264747	Firmicutes(100);Clostridia(100);Clostridiales(100);Ruminococcaceae(100);Ruminococcaceae_ge(100);
OTU0124	3.45094	yes	2.79671	0.0300549	Firmicutes(100);Clostridia(100);Clostridiales(100);Ruminococcaceae(100);Ruminococcaceae_UCG-005(100);
OTU0150	3.42148	yes	2.82965	0.0317473	Firmicutes(100);Clostridia(100);Clostridiales(100);Ruminococcaceae(100);Ruminococcaceae_UCG-009(100);
OTU0434	3.18332	yes	2.66252	0.00989192	Firmicutes(100);Clostridia(100);Clostridiales(100);Ruminococcaceae(100);Ruminococcaceae_UCG-013(99);
OTU0372	3.21008	yes	2.69815	0.00987372	Firmicutes(100);Clostridia(100);Clostridiales(100);Ruminococcaceae(100);Ruminococcaceae_unclassified(100);
OTU0232	3.32023	yes	2.61691	0.00158495	Firmicutes(100);Clostridia(100);Clostridiales(100);Ruminococcaceae(100);Ruminococcaceae_unclassified(91);
OTU0347	3.27087	yes	2.73018	0.0320378	Firmicutes(100);Clostridia(100);Clostridiales(100);Ruminococcaceae(99);Ruminococcaceae_ge(98);
OTU0077	3.72492	yes	3.14614	0.0362264	Firmicutes(100);Erysipelotrichia(100);Erysipelotrichales(100);Erysipelotrichaceae(100);Solobacterium(100);
OTU0170	3.37686	yes	2.73903	0.0221897	Firmicutes(100);Erysipelotrichia(100);Erysipelotrichales(100);Erysipelotrichaceae(100);Turicibacter(100);
OTU0084	3.58882	yes	2.89209	0.0369644	Firmicutes(97);Clostridia(96);Clostridiales(96);Christensenellaceae(72);Christensenellaceae_unclassified(72);
OTU0478	3.10774	yes	2.56149	0.0155443	Tenericutes(100);Mollicutes(100);Mollicutes_RF39(100);Mollicutes_RF39_fa(100);Mollicutes_RF39_ge(100);
OTU0043	3.72349	yes	2.96713	0.00730135	Verrucomicrobia(100);Verrucomicrobiae(100);Verrucomicrobiales(100);Akkermansiaceae(100);Akkermansia(100);
