# Supplementary material for: The association between fecal microbiota, age and endoparasitism in adult alpacas
Source: PLoS One. 2022 Aug 25;17(8):e0272556. doi: 10.1371/journal.pone.0272556 (PMC9409599; doi:10.1371/journal.pone.0272556)
Supplement: S4 Table — (XLSX) [file pone.0272556.s005.xlsx]

## Sheet: notes
For each timepoint, the taxonomic classification of the 10 most abundant OTUs are shown for each alpaca. The OTUs are ranked in decreasing abundance from 1 to 10.
epg and opg data
Timepoint 1 worsheet also includes age, weight.
Samples are abreviated with sample ID, underscore and date (DDMMYY)

## Sheet: timepoint1
	10 most abundant OTUs
sample	1	2	3	4	5	6	7	8	9	10		Parasites (Y=1, N=0)	Strongylid eggs (egp)	Strongyloides (epg)	Eimeria (opg)	Giardia none=0 few=1 many=2	Trichuris (epg)	Nematodirus (epg)	weight (kg)	age(y)
0074_011220_TCATTC	Firmicutes(100);Clostridia(100);Clostridiales(100);Ruminococcaceae(100);Ruminococcaceae_unclassified(100);	Bacteroidetes(100);Bacteroidia(100);Bacteroidales(100);Rikenellaceae(100);Rikenellaceae_unclassified(100);	Bacteroidetes(100);Bacteroidia(100);Bacteroidales(100);Barnesiellaceae(87);uncultured(87);	Bacteria_unclassified(100);Bacteria_unclassified(100);Bacteria_unclassified(100);Bacteria_unclassified(100);Bacteria_unclassified(100);	Bacteroidetes(100);Bacteroidia(100);Bacteroidales(100);Rikenellaceae(100);Rikenellaceae_unclassified(100);	Bacteria_unclassified(100);Bacteria_unclassified(100);Bacteria_unclassified(100);Bacteria_unclassified(100);Bacteria_unclassified(100);	Bacteroidetes(100);Bacteroidia(100);Bacteroidales(100);Prevotellaceae(100);Prevotellaceae_UCG-001(100);	Bacteria_unclassified(100);Bacteria_unclassified(100);Bacteria_unclassified(100);Bacteria_unclassified(100);Bacteria_unclassified(100);	Bacteroidetes(100);Bacteroidia(100);Bacteroidia_unclassified(100);Bacteroidia_unclassified(100);Bacteroidia_unclassified(100);	Bacteroidetes(100);Bacteroidia(100);Bacteroidales(100);Bacteroidaceae(62);Bacteroides(62);		1	0	0	0	2	0	0	78.9264	4
0081_011220_TGCCGG	Bacteroidetes(100);Bacteroidia(100);Bacteroidia_unclassified(100);Bacteroidia_unclassified(100);Bacteroidia_unclassified(100);	Bacteroidetes(100);Bacteroidia(100);Bacteroidales(100);Barnesiellaceae(87);uncultured(87);	Bacteroidetes(100);Bacteroidia(100);Bacteroidales(100);Prevotellaceae(81);Prevotellaceae_unclassified(81);	Bacteroidetes(100);Bacteroidia(100);Bacteroidia_unclassified(87);Bacteroidia_unclassified(87);Bacteroidia_unclassified(87);	Bacteroidetes(100);Bacteroidia(100);Bacteroidales(100);Rikenellaceae(67);Rikenellaceae_unclassified(66);	Bacteroidetes(100);Bacteroidia(100);Bacteroidales(100);Prevotellaceae(100);Prevotellaceae_UCG-003(100);	Bacteroidetes(100);Bacteroidia(100);Bacteroidia_unclassified(100);Bacteroidia_unclassified(100);Bacteroidia_unclassified(100);	Bacteroidetes(100);Bacteroidia(100);Bacteroidales(100);Prevotellaceae(100);Prevotellaceae_UCG-001(100);	Verrucomicrobia(100);Verrucomicrobiae(100);Verrucomicrobiales(100);Akkermansiaceae(100);Akkermansia(100);	Bacteroidetes(100);Bacteroidia(100);Bacteroidales(100);Bacteroidaceae(100);Bacteroides(100);		1	150	0	150	0	0	0	56.7	5
1272_011220_AACGCA	Bacteroidetes(100);Bacteroidia(100);Bacteroidales(100);p-2534-18B5_gut_group(100);p-2534-18B5_gut_group_ge(100);	Bacteroidetes(100);Bacteroidia(100);Bacteroidales(100);Prevotellaceae(100);Prevotellaceae_UCG-003(100);	Bacteroidetes(100);Bacteroidia(100);Bacteroidales(100);Barnesiellaceae(87);uncultured(87);	Firmicutes(100);Clostridia(100);Clostridiales(100);Ruminococcaceae(100);Ruminococcus_1(100);	Bacteroidetes(100);Bacteroidia(100);Bacteroidales(100);Bacteroidaceae(100);Bacteroides(100);	Bacteria_unclassified(100);Bacteria_unclassified(100);Bacteria_unclassified(100);Bacteria_unclassified(100);Bacteria_unclassified(100);	Bacteroidetes(100);Bacteroidia(100);Bacteroidales(100);Prevotellaceae(100);Prevotellaceae_UCG-001(100);	Bacteroidetes(100);Bacteroidia(100);Bacteroidales(100);Bacteroidales_unclassified(100);Bacteroidales_unclassified(100);	Firmicutes(100);Clostridia(100);Clostridiales(100);Lachnospiraceae(100);Lachnospiraceae_unclassified(100);	Bacteria_unclassified(100);Bacteria_unclassified(100);Bacteria_unclassified(100);Bacteria_unclassified(100);Bacteria_unclassified(100);		1	300	0	0	0	0	0	75.7512	11
1316_011220_ATGTTG	Bacteroidetes(100);Bacteroidia(100);Bacteroidales(100);Barnesiellaceae(87);uncultured(87);	Bacteroidetes(100);Bacteroidia(100);Bacteroidales(100);p-2534-18B5_gut_group(100);p-2534-18B5_gut_group_ge(100);	Bacteroidetes(100);Bacteroidia(100);Bacteroidia_unclassified(100);Bacteroidia_unclassified(100);Bacteroidia_unclassified(100);	Bacteroidetes(100);Bacteroidia(100);Bacteroidales(100);Rikenellaceae(67);Rikenellaceae_unclassified(66);	Bacteroidetes(100);Bacteroidia(100);Bacteroidales(100);Rikenellaceae(100);Rikenellaceae_unclassified(100);	Bacteroidetes(100);Bacteroidia(100);Bacteroidia_unclassified(100);Bacteroidia_unclassified(100);Bacteroidia_unclassified(100);	Bacteroidetes(100);Bacteroidia(100);Bacteroidales(100);Bacteroidales_unclassified(100);Bacteroidales_unclassified(100);	Firmicutes(95);Clostridia(95);Clostridiales(95);Ruminococcaceae(93);Ruminococcaceae_UCG-010(81);	Bacteroidetes(100);Bacteroidia(100);Bacteroidales(100);Bacteroidaceae(100);Bacteroides(100);	Bacteroidetes(100);Bacteroidia(100);Bacteroidales(100);Prevotellaceae(100);Prevotellaceae_UCG-003(100);		1	300	0	0	0	0	0	57.1536	10
1340_011220_GTTGTC	Bacteroidetes(100);Bacteroidia(100);Bacteroidales(100);p-2534-18B5_gut_group(100);p-2534-18B5_gut_group_ge(100);	Bacteroidetes(100);Bacteroidia(100);Bacteroidales(100);Prevotellaceae(100);Prevotellaceae_UCG-003(100);	Bacteroidetes(100);Bacteroidia(100);Bacteroidales(100);Bacteroidales_unclassified(100);Bacteroidales_unclassified(100);	Bacteroidetes(100);Bacteroidia(100);Bacteroidales(100);Barnesiellaceae(87);uncultured(87);	Bacteroidetes(100);Bacteroidia(100);Bacteroidia_unclassified(100);Bacteroidia_unclassified(100);Bacteroidia_unclassified(100);	Bacteroidetes(100);Bacteroidia(100);Bacteroidales(100);Bacteroidaceae(100);Bacteroides(100);	Verrucomicrobia(100);Verrucomicrobiae(100);Verrucomicrobiales(100);Akkermansiaceae(100);Akkermansia(100);	Verrucomicrobia(100);Verrucomicrobiae(100);Verrucomicrobiales(100);Akkermansiaceae(100);Akkermansia(100);	Bacteroidetes(100);Bacteroidia(100);Bacteroidales(100);Bacteroidaceae(100);Bacteroides(100);	Bacteroidetes(100);Bacteroidia(100);Bacteroidales(100);Prevotellaceae(100);Prevotellaceae_UCG-004(100);		1	300	0	0	0	0	0	92.988	10
1410_011220_GACTAA	Bacteroidetes(100);Bacteroidia(100);Bacteroidales(100);p-2534-18B5_gut_group(100);p-2534-18B5_gut_group_ge(100);	Bacteroidetes(100);Bacteroidia(100);Bacteroidia_unclassified(100);Bacteroidia_unclassified(100);Bacteroidia_unclassified(100);	Bacteroidetes(100);Bacteroidia(100);Bacteroidales(100);Barnesiellaceae(87);uncultured(87);	Bacteria_unclassified(100);Bacteria_unclassified(100);Bacteria_unclassified(100);Bacteria_unclassified(100);Bacteria_unclassified(100);	Bacteroidetes(100);Bacteroidia(100);Bacteroidales(100);M2PB4-65_termite_group(100);M2PB4-65_termite_group_ge(100);	Bacteroidetes(100);Bacteroidia(100);Bacteroidales(98);Bacteroidales_unclassified(77);Bacteroidales_unclassified(77);	Bacteroidetes(100);Bacteroidia(100);Bacteroidales(100);Rikenellaceae(100);Rikenellaceae_unclassified(100);	Bacteroidetes(100);Bacteroidia(100);Bacteroidales(100);Prevotellaceae(100);Prevotellaceae_UCG-004(100);	Bacteria_unclassified(99);Bacteria_unclassified(99);Bacteria_unclassified(99);Bacteria_unclassified(99);Bacteria_unclassified(99);	Bacteroidetes(100);Bacteroidia(100);Bacteroidia_unclassified(100);Bacteroidia_unclassified(100);Bacteroidia_unclassified(100);		1	1200	0	0	0	0	0	54.432	9
1417_011220_GTCTCT	Bacteria_unclassified(100);Bacteria_unclassified(100);Bacteria_unclassified(100);Bacteria_unclassified(100);Bacteria_unclassified(100);	Bacteroidetes(100);Bacteroidia(100);Bacteroidales(100);Barnesiellaceae(87);uncultured(87);	Bacteroidetes(100);Bacteroidia(100);Bacteroidales(100);Bacteroidales_unclassified(70);Bacteroidales_unclassified(70);	Bacteroidetes(100);Bacteroidia(100);Bacteroidales(100);Prevotellaceae(100);Prevotellaceae_UCG-003(100);	Bacteroidetes(100);Bacteroidia(100);Bacteroidales(100);Bacteroidales_unclassified(100);Bacteroidales_unclassified(100);	Bacteroidetes(100);Bacteroidia(100);Bacteroidales(100);Prevotellaceae(81);Prevotellaceae_unclassified(81);	Bacteroidetes(100);Bacteroidia(100);Bacteroidales(100);Prevotellaceae(100);Prevotellaceae_UCG-001(100);	Bacteroidetes(100);Bacteroidia(100);Bacteroidales(100);Rikenellaceae(100);Rikenellaceae_unclassified(100);	Bacteroidetes(100);Bacteroidia(100);Bacteroidales(100);Rikenellaceae(100);Rikenellaceae_unclassified(100);	Bacteroidetes(100);Bacteroidia(100);Bacteroidales(100);Bacteroidaceae(62);Bacteroides(62);		1	2400	0	0	0	0	0	69.8544	9
1448_011220_GACGAC	Bacteroidetes(100);Bacteroidia(100);Bacteroidales(100);Bacteroidales_unclassified(70);Bacteroidales_unclassified(70);	Bacteroidetes(100);Bacteroidia(100);Bacteroidales(100);Bacteroidales_unclassified(100);Bacteroidales_unclassified(100);	Bacteroidetes(100);Bacteroidia(100);Bacteroidales(100);Prevotellaceae(100);Prevotellaceae_UCG-003(100);	Bacteria_unclassified(100);Bacteria_unclassified(100);Bacteria_unclassified(100);Bacteria_unclassified(100);Bacteria_unclassified(100);	Bacteroidetes(100);Bacteroidia(100);Bacteroidia_unclassified(100);Bacteroidia_unclassified(100);Bacteroidia_unclassified(100);	Bacteroidetes(100);Bacteroidia(100);Bacteroidales(100);Bacteroidaceae(62);Bacteroides(62);	Bacteroidetes(100);Bacteroidia(100);Bacteroidales(100);Barnesiellaceae(87);uncultured(87);	Bacteroidetes(100);Bacteroidia(100);Bacteroidales(100);Muribaculaceae(99);Muribaculaceae_unclassified(82);	Spirochaetes(100);Spirochaetia(100);Spirochaetales(100);Spirochaetaceae(100);Treponema_2(100);	Bacteroidetes(100);Bacteroidia(100);Bacteroidia_unclassified(100);Bacteroidia_unclassified(100);Bacteroidia_unclassified(100);		1	300	0	0	0	0	0	59.8752	9
1455_011220_CTGCTC	Bacteroidetes(100);Bacteroidia(100);Bacteroidales(100);Barnesiellaceae(87);uncultured(87);	Bacteroidetes(100);Bacteroidia(100);Bacteroidales(100);M2PB4-65_termite_group(100);M2PB4-65_termite_group_ge(100);	Bacteroidetes(100);Bacteroidia(100);Bacteroidales(100);Prevotellaceae(81);Prevotellaceae_unclassified(81);	Bacteroidetes(100);Bacteroidia(100);Bacteroidales(100);Bacteroidales_RF16_group(100);Bacteroidales_RF16_group_ge(100);	Bacteria_unclassified(100);Bacteria_unclassified(100);Bacteria_unclassified(100);Bacteria_unclassified(100);Bacteria_unclassified(100);	Bacteroidetes(100);Bacteroidia(100);Bacteroidia_unclassified(100);Bacteroidia_unclassified(100);Bacteroidia_unclassified(100);	Bacteroidetes(100);Bacteroidia(100);Bacteroidales(100);Prevotellaceae(100);Prevotellaceae_UCG-003(100);	Bacteroidetes(100);Bacteroidia(100);Bacteroidales(100);Prevotellaceae(100);Prevotellaceae_UCG-001(100);	Bacteroidetes(100);Bacteroidia(100);Bacteroidales(100);Bacteroidaceae(62);Bacteroides(62);	Firmicutes(100);Negativicutes(100);Selenomonadales(100);Acidaminococcaceae(100);Phascolarctobacterium(100);		1	0	0	300	0	0	0	83.916	9
1459_011220_AGGCTT	Bacteroidetes(100);Bacteroidia(100);Bacteroidales(100);M2PB4-65_termite_group(100);M2PB4-65_termite_group_ge(100);	Bacteria_unclassified(100);Bacteria_unclassified(100);Bacteria_unclassified(100);Bacteria_unclassified(100);Bacteria_unclassified(100);	Bacteroidetes(100);Bacteroidia(100);Bacteroidales(100);p-2534-18B5_gut_group(65);p-2534-18B5_gut_group_ge(65);	Bacteroidetes(100);Bacteroidia(100);Bacteroidales(100);Bacteroidales_unclassified(100);Bacteroidales_unclassified(100);	Bacteroidetes(100);Bacteroidia(100);Bacteroidales(100);Rikenellaceae(67);Rikenellaceae_unclassified(66);	Bacteroidetes(100);Bacteroidia(100);Bacteroidia_unclassified(100);Bacteroidia_unclassified(100);Bacteroidia_unclassified(100);	Bacteroidetes(100);Bacteroidia(100);Bacteroidales(100);Barnesiellaceae(87);uncultured(87);	Bacteroidetes(100);Bacteroidia(100);Bacteroidales(100);Bacteroidaceae(100);Bacteroides(100);	Bacteroidetes(100);Bacteroidia(100);Bacteroidales(100);Bacteroidaceae(62);Bacteroides(62);	Bacteroidetes(100);Bacteroidia(100);Bacteroidales(100);Bacteroidales_unclassified(100);Bacteroidales_unclassified(100);		1	0	0	150	1	0	0	73.9368	9
1509_011220_GCTTGG	Bacteroidetes(100);Bacteroidia(100);Bacteroidales(100);Prevotellaceae(100);Prevotellaceae_UCG-003(100);	Bacteroidetes(100);Bacteroidia(100);Bacteroidia_unclassified(100);Bacteroidia_unclassified(100);Bacteroidia_unclassified(100);	Bacteroidetes(100);Bacteroidia(100);Bacteroidales(100);M2PB4-65_termite_group(100);M2PB4-65_termite_group_ge(100);	Bacteria_unclassified(100);Bacteria_unclassified(100);Bacteria_unclassified(100);Bacteria_unclassified(100);Bacteria_unclassified(100);	Bacteroidetes(100);Bacteroidia(100);Bacteroidales(100);Bacteroidaceae(100);Bacteroides(100);	Bacteroidetes(100);Bacteroidia(100);Bacteroidales(100);Barnesiellaceae(87);uncultured(87);	Bacteroidetes(100);Bacteroidia(100);Bacteroidales(100);Bacteroidaceae(100);Bacteroides(100);	Bacteroidetes(100);Bacteroidia(100);Bacteroidales(100);Prevotellaceae(100);Prevotellaceae_UCG-003(100);	Bacteroidetes(100);Bacteroidia(100);Bacteroidales(100);Bacteroidaceae(62);Bacteroides(62);	Bacteroidetes(100);Bacteroidia(100);Bacteroidales(100);Prevotellaceae(81);Prevotellaceae_unclassified(81);		1	0	0	900	1	0	0	74.3904	9
1516_011220_GGCCGT	Bacteroidetes(100);Bacteroidia(100);Bacteroidales(100);Rikenellaceae(67);Rikenellaceae_unclassified(66);	Bacteria_unclassified(100);Bacteria_unclassified(100);Bacteria_unclassified(100);Bacteria_unclassified(100);Bacteria_unclassified(100);	Firmicutes(97);Clostridia(97);Clostridiales(97);Ruminococcaceae(97);Ruminococcus_1(94);	Bacteroidetes(100);Bacteroidia(100);Bacteroidales(100);Bacteroidales_unclassified(100);Bacteroidales_unclassified(100);	Bacteroidetes(100);Bacteroidia(100);Bacteroidales(100);Barnesiellaceae(87);uncultured(87);	Firmicutes(100);Clostridia(100);Clostridiales(100);Lachnospiraceae(100);Lachnospiraceae_unclassified(80);	Bacteroidetes(100);Bacteroidia(100);Bacteroidales(100);Bacteroidaceae(62);Bacteroides(62);	Bacteroidetes(100);Bacteroidia(100);Bacteroidia_unclassified(100);Bacteroidia_unclassified(100);Bacteroidia_unclassified(100);	Bacteroidetes(100);Bacteroidia(100);Bacteroidales(100);Prevotellaceae(100);Prevotellaceae_UCG-003(100);	Firmicutes(100);Clostridia(100);Clostridiales(100);Lachnospiraceae(100);Lachnospiraceae_unclassified(100);		1	150	0	0	0	0	0	81.648	9
1550_011220_ACTGAT	Bacteroidetes(100);Bacteroidia(100);Bacteroidales(100);Rikenellaceae(67);Rikenellaceae_unclassified(66);	Bacteroidetes(100);Bacteroidia(100);Bacteroidales(100);Bacteroidales_unclassified(100);Bacteroidales_unclassified(100);	Bacteroidetes(100);Bacteroidia(100);Bacteroidia_unclassified(100);Bacteroidia_unclassified(100);Bacteroidia_unclassified(100);	Bacteroidetes(100);Bacteroidia(100);Bacteroidales(100);Bacteroidaceae(100);Bacteroides(100);	Bacteroidetes(100);Bacteroidia(100);Bacteroidales(100);Bacteroidales_unclassified(70);Bacteroidales_unclassified(70);	Bacteria_unclassified(100);Bacteria_unclassified(100);Bacteria_unclassified(100);Bacteria_unclassified(100);Bacteria_unclassified(100);	Bacteroidetes(100);Bacteroidia(100);Bacteroidales(100);Bacteroidaceae(100);Bacteroides(100);	Bacteroidetes(100);Bacteroidia(100);Bacteroidia_unclassified(100);Bacteroidia_unclassified(100);Bacteroidia_unclassified(100);	Bacteroidetes(100);Bacteroidia(100);Bacteroidales(100);Bacteroidaceae(100);Bacteroides(100);	Firmicutes(100);Clostridia(100);Clostridiales(100);Ruminococcaceae(100);Ruminococcaceae_ge(84);		1	1200	0	0	0	0	0	69.8544	8
1563_011220_ATGTCA	Bacteroidetes(100);Bacteroidia(100);Bacteroidales(100);p-251-o5(100);p-251-o5_ge(100);	Bacteroidetes(100);Bacteroidia(100);Bacteroidales(100);Bacteroidaceae(62);Bacteroides(62);	Bacteria_unclassified(100);Bacteria_unclassified(100);Bacteria_unclassified(100);Bacteria_unclassified(100);Bacteria_unclassified(100);	Bacteroidetes(100);Bacteroidia(100);Bacteroidales(100);Barnesiellaceae(87);uncultured(87);	Bacteroidetes(100);Bacteroidia(100);Bacteroidales(100);M2PB4-65_termite_group(100);M2PB4-65_termite_group_ge(100);	Firmicutes(100);Clostridia(100);Clostridiales(100);Lachnospiraceae(100);Lachnospiraceae_AC2044_group(93);	Bacteroidetes(100);Bacteroidia(100);Bacteroidia_unclassified(100);Bacteroidia_unclassified(100);Bacteroidia_unclassified(100);	Firmicutes(100);Negativicutes(98);Selenomonadales(98);Selenomonadales_unclassified(71);Selenomonadales_unclassified(71);	Bacteroidetes(100);Bacteroidia(100);Bacteroidia_unclassified(100);Bacteroidia_unclassified(100);Bacteroidia_unclassified(100);	Bacteroidetes(100);Bacteroidia(100);Bacteroidales(100);Bacteroidales_unclassified(70);Bacteroidales_unclassified(70);		1	450	0	0	0	0	0	87.9984	8
1613_011220_ACTTGA	Bacteroidetes(100);Bacteroidia(100);Bacteroidales(100);Bacteroidales_unclassified(100);Bacteroidales_unclassified(100);	Bacteroidetes(100);Bacteroidia(100);Bacteroidales(100);Barnesiellaceae(87);uncultured(87);	Bacteria_unclassified(100);Bacteria_unclassified(100);Bacteria_unclassified(100);Bacteria_unclassified(100);Bacteria_unclassified(100);	Proteobacteria(100);Deltaproteobacteria(100);Desulfovibrionales(100);Desulfovibrionaceae(100);Desulfovibrionaceae_unclassified(100);	Bacteroidetes(100);Bacteroidia(100);Bacteroidales(100);Bacteroidaceae(100);Bacteroides(100);	Bacteroidetes(100);Bacteroidia(100);Bacteroidales(100);Prevotellaceae(100);Prevotellaceae_UCG-003(100);	Firmicutes(100);Clostridia(100);Clostridiales(100);Lachnospiraceae(100);Lachnospiraceae_unclassified(100);	Bacteroidetes(100);Bacteroidia(100);Bacteroidales(100);Bacteroidaceae(100);Bacteroides(100);	Bacteroidetes(100);Bacteroidia(100);Bacteroidia_unclassified(100);Bacteroidia_unclassified(100);Bacteroidia_unclassified(100);	Bacteroidetes(100);Bacteroidia(100);Bacteroidales(100);Bacteroidales_unclassified(100);Bacteroidales_unclassified(100);		1	150	0	150	0	0	0	67.5864	8
1658_011220_CTTATT	Bacteroidetes(100);Bacteroidia(100);Bacteroidia_unclassified(100);Bacteroidia_unclassified(100);Bacteroidia_unclassified(100);	Bacteria_unclassified(100);Bacteria_unclassified(100);Bacteria_unclassified(100);Bacteria_unclassified(100);Bacteria_unclassified(100);	Bacteroidetes(100);Bacteroidia(100);Bacteroidales(100);Bacteroidales_unclassified(100);Bacteroidales_unclassified(100);	Bacteroidetes(100);Bacteroidia(100);Bacteroidia_unclassified(100);Bacteroidia_unclassified(100);Bacteroidia_unclassified(100);	Firmicutes(100);Clostridia(100);Clostridiales(100);Lachnospiraceae(100);Lachnospiraceae_unclassified(100);	Bacteroidetes(100);Bacteroidia(100);Bacteroidia_unclassified(100);Bacteroidia_unclassified(100);Bacteroidia_unclassified(100);	Bacteroidetes(100);Bacteroidia(100);Bacteroidales(100);Bacteroidales_unclassified(100);Bacteroidales_unclassified(100);	Bacteroidetes(100);Bacteroidia(100);Bacteroidales(100);M2PB4-65_termite_group(100);M2PB4-65_termite_group_ge(100);	Bacteroidetes(100);Bacteroidia(100);Bacteroidales(100);Barnesiellaceae(87);uncultured(87);	Bacteroidetes(100);Bacteroidia(100);Bacteroidales(100);Bacteroidaceae(62);Bacteroides(62);		1	150	0	0	0	0	0	75.2976	8
1675_011220_GCACGG	Bacteroidetes(100);Bacteroidia(100);Bacteroidales(100);Barnesiellaceae(87);uncultured(87);	Bacteroidetes(100);Bacteroidia(100);Bacteroidia_unclassified(100);Bacteroidia_unclassified(100);Bacteroidia_unclassified(100);	Bacteria_unclassified(100);Bacteria_unclassified(100);Bacteria_unclassified(100);Bacteria_unclassified(100);Bacteria_unclassified(100);	Bacteroidetes(100);Bacteroidia(100);Bacteroidales(100);p-2534-18B5_gut_group(100);p-2534-18B5_gut_group_ge(100);	Bacteroidetes(100);Bacteroidia(100);Bacteroidales(100);M2PB4-65_termite_group(100);M2PB4-65_termite_group_ge(100);	Bacteroidetes(100);Bacteroidia(100);Bacteroidia_unclassified(100);Bacteroidia_unclassified(100);Bacteroidia_unclassified(100);	Bacteroidetes(100);Bacteroidia(100);Bacteroidia_unclassified(100);Bacteroidia_unclassified(100);Bacteroidia_unclassified(100);	Verrucomicrobia(100);Verrucomicrobiae(100);Verrucomicrobiales(100);Akkermansiaceae(100);Akkermansia(100);	Verrucomicrobia(100);Verrucomicrobiae(100);Verrucomicrobiales(100);Akkermansiaceae(100);Akkermansia(100);	Bacteria_unclassified(100);Bacteria_unclassified(100);Bacteria_unclassified(100);Bacteria_unclassified(100);Bacteria_unclassified(100);		1	900	0	0	0	0	0	78.4728	8
1676_011220_CACAAC	Bacteria_unclassified(100);Bacteria_unclassified(100);Bacteria_unclassified(100);Bacteria_unclassified(100);Bacteria_unclassified(100);	Bacteroidetes(100);Bacteroidia(100);Bacteroidales(100);Barnesiellaceae(87);uncultured(87);	Bacteroidetes(100);Bacteroidia(100);Bacteroidales(100);Bacteroidales_unclassified(100);Bacteroidales_unclassified(100);	Bacteroidetes(100);Bacteroidia(100);Bacteroidales(100);Bacteroidales_unclassified(100);Bacteroidales_unclassified(100);	Bacteroidetes(100);Bacteroidia(100);Bacteroidales(100);Bacteroidales_RF16_group(100);Bacteroidales_RF16_group_ge(100);	Bacteroidetes(100);Bacteroidia(100);Bacteroidales(100);Prevotellaceae(100);Prevotellaceae_UCG-003(100);	Bacteroidetes(100);Bacteroidia(100);Bacteroidales(100);Bacteroidales_RF16_group(100);Bacteroidales_RF16_group_ge(100);	Bacteroidetes(100);Bacteroidia(100);Bacteroidia_unclassified(100);Bacteroidia_unclassified(100);Bacteroidia_unclassified(100);	Bacteroidetes(100);Bacteroidia(100);Bacteroidales(100);Rikenellaceae(100);Rikenellaceae_RC9_gut_group(100);	Bacteroidetes(100);Bacteroidia(100);Bacteroidales(100);Bacteroidaceae(100);Bacteroides(100);		0	0	0	0	0	0	0	81.1944	7
1685_011220_TAGATA	Bacteroidetes(100);Bacteroidia(100);Bacteroidales(100);Prevotellaceae(100);Prevotellaceae_UCG-003(100);	Bacteroidetes(100);Bacteroidia(100);Bacteroidia_unclassified(100);Bacteroidia_unclassified(100);Bacteroidia_unclassified(100);	Bacteroidetes(100);Bacteroidia(100);Bacteroidales(100);Bacteroidales_unclassified(100);Bacteroidales_unclassified(100);	Bacteroidetes(100);Bacteroidia(100);Bacteroidales(100);Rikenellaceae(100);Rikenellaceae_RC9_gut_group(100);	Proteobacteria(100);Deltaproteobacteria(100);Desulfovibrionales(100);Desulfovibrionaceae(100);Desulfovibrionaceae_unclassified(100);	Bacteroidetes(100);Bacteroidia(100);Bacteroidales(100);Bacteroidaceae(100);Bacteroides(100);	Bacteroidetes(100);Bacteroidia(100);Bacteroidales(100);Rikenellaceae(100);Alistipes(100);	Bacteroidetes(100);Bacteroidia(100);Bacteroidales(100);Bacteroidaceae(100);Bacteroides(100);	Bacteroidetes(100);Bacteroidia(100);Bacteroidales(100);Barnesiellaceae(87);uncultured(87);	Bacteroidetes(100);Bacteroidia(100);Bacteroidia_unclassified(100);Bacteroidia_unclassified(100);Bacteroidia_unclassified(100);		1	300	0	0	0	0	0	58.968	8
1712_011220_AGCCGT	Bacteroidetes(100);Bacteroidia(100);Bacteroidales(100);Barnesiellaceae(87);uncultured(87);	Bacteroidetes(100);Bacteroidia(100);Bacteroidales(100);p-2534-18B5_gut_group(100);p-2534-18B5_gut_group_ge(100);	Bacteroidetes(100);Bacteroidia(100);Bacteroidia_unclassified(100);Bacteroidia_unclassified(100);Bacteroidia_unclassified(100);	Bacteroidetes(100);Bacteroidia(100);Bacteroidia_unclassified(100);Bacteroidia_unclassified(100);Bacteroidia_unclassified(100);	Bacteroidetes(100);Bacteroidia(100);Bacteroidales(100);Bacteroidaceae(62);Bacteroides(62);	Firmicutes(100);Clostridia(100);Clostridiales(100);Ruminococcaceae(100);Ruminococcus_1(100);	Proteobacteria(100);Deltaproteobacteria(100);Desulfovibrionales(100);Desulfovibrionaceae(100);Desulfovibrionaceae_unclassified(100);	Bacteroidetes(100);Bacteroidia(100);Bacteroidales(100);Prevotellaceae(100);Prevotellaceae_UCG-003(100);	Bacteria_unclassified(100);Bacteria_unclassified(100);Bacteria_unclassified(100);Bacteria_unclassified(100);Bacteria_unclassified(100);	Bacteroidetes(100);Bacteroidia(100);Bacteroidales(100);p-2534-18B5_gut_group(58);p-2534-18B5_gut_group_ge(58);		1	300	0	0	0	0	0	75.2976	7
1734_011220_AAAGCG	Bacteroidetes(100);Bacteroidia(100);Bacteroidales(100);Bacteroidales_unclassified(100);Bacteroidales_unclassified(100);	Bacteria_unclassified(100);Bacteria_unclassified(100);Bacteria_unclassified(100);Bacteria_unclassified(100);Bacteria_unclassified(100);	Bacteroidetes(100);Bacteroidia(100);Bacteroidales(100);Prevotellaceae(100);Prevotellaceae_UCG-003(100);	Bacteroidetes(100);Bacteroidia(100);Bacteroidia_unclassified(100);Bacteroidia_unclassified(100);Bacteroidia_unclassified(100);	Bacteroidetes(100);Bacteroidia(100);Bacteroidales(100);p-2534-18B5_gut_group(100);p-2534-18B5_gut_group_ge(100);	Bacteroidetes(100);Bacteroidia(100);Bacteroidales(100);Bacteroidales_unclassified(100);Bacteroidales_unclassified(100);	Bacteroidetes(100);Bacteroidia(100);Bacteroidales(100);Rikenellaceae(100);Rikenellaceae_RC9_gut_group(100);	Bacteroidetes(100);Bacteroidia(100);Bacteroidales(100);M2PB4-65_termite_group(100);M2PB4-65_termite_group_ge(100);	Bacteroidetes(100);Bacteroidia(100);Bacteroidales(100);Bacteroidaceae(62);Bacteroides(62);	Bacteroidetes(100);Bacteroidia(100);Bacteroidales(100);Bacteroidales_unclassified(70);Bacteroidales_unclassified(70);		0	0	0	0	0	0	0	79.38	7
1750_011220_CCCAAG	Bacteria_unclassified(100);Bacteria_unclassified(100);Bacteria_unclassified(100);Bacteria_unclassified(100);Bacteria_unclassified(100);	Bacteroidetes(100);Bacteroidia(100);Bacteroidales(100);Bacteroidaceae(62);Bacteroides(62);	Bacteroidetes(100);Bacteroidia(100);Bacteroidales(100);p-2534-18B5_gut_group(100);p-2534-18B5_gut_group_ge(100);	Bacteroidetes(100);Bacteroidia(100);Bacteroidales(100);Barnesiellaceae(87);uncultured(87);	Spirochaetes(100);Spirochaetia(100);Spirochaetales(100);Spirochaetaceae(100);Treponema_2(100);	Bacteroidetes(100);Bacteroidia(100);Bacteroidia_unclassified(100);Bacteroidia_unclassified(100);Bacteroidia_unclassified(100);	Bacteroidetes(100);Bacteroidia(100);Bacteroidia_unclassified(100);Bacteroidia_unclassified(100);Bacteroidia_unclassified(100);	Verrucomicrobia(100);Verrucomicrobiae(100);Verrucomicrobiales(100);Akkermansiaceae(100);Akkermansia(100);	Bacteroidetes(100);Bacteroidia(100);Bacteroidales(100);Bacteroidales_unclassified(70);Bacteroidales_unclassified(70);	Bacteroidetes(100);Bacteroidia(100);Bacteroidales(100);Prevotellaceae(100);Prevotellaceae_UCG-001(100);		0	0	0	0	0	0	0	69.4008	7
1751_011220_ACGACC	Bacteria_unclassified(100);Bacteria_unclassified(100);Bacteria_unclassified(100);Bacteria_unclassified(100);Bacteria_unclassified(100);	Bacteroidetes(100);Bacteroidia(100);Bacteroidales(100);Prevotellaceae(100);Prevotellaceae_UCG-003(100);	Bacteroidetes(100);Bacteroidia(100);Bacteroidales(100);Barnesiellaceae(87);uncultured(87);	Bacteroidetes(100);Bacteroidia(100);Bacteroidales(100);Prevotellaceae(81);Prevotellaceae_unclassified(81);	Bacteria_unclassified(100);Bacteria_unclassified(100);Bacteria_unclassified(100);Bacteria_unclassified(100);Bacteria_unclassified(100);	Bacteroidetes(100);Bacteroidia(100);Bacteroidia_unclassified(100);Bacteroidia_unclassified(100);Bacteroidia_unclassified(100);	Bacteroidetes(100);Bacteroidia(100);Bacteroidales(100);Bacteroidaceae(100);Bacteroides(100);	Bacteroidetes(100);Bacteroidia(100);Bacteroidales(100);Bacteroidaceae(62);Bacteroides(62);	Bacteroidetes(100);Bacteroidia(100);Bacteroidales(100);Bacteroidaceae(100);Bacteroides(100);	Firmicutes(100);Clostridia(100);Clostridiales(100);Lachnospiraceae(100);Lachnospiraceae_unclassified(100);		0	0	0	0	0	0	0	97.524	7
1767_011220_TCGGGC	Bacteroidetes(100);Bacteroidia(100);Bacteroidales(100);Bacteroidales_unclassified(100);Bacteroidales_unclassified(100);	Bacteroidetes(100);Bacteroidia(100);Bacteroidia_unclassified(100);Bacteroidia_unclassified(100);Bacteroidia_unclassified(100);	Bacteroidetes(100);Bacteroidia(100);Bacteroidia_unclassified(100);Bacteroidia_unclassified(100);Bacteroidia_unclassified(100);	Bacteroidetes(100);Bacteroidia(100);Bacteroidales(100);Prevotellaceae(100);Prevotellaceae_UCG-003(100);	Bacteroidetes(100);Bacteroidia(100);Bacteroidales(100);Rikenellaceae(100);Alistipes(100);	Firmicutes(100);Clostridia(100);Clostridiales(100);Ruminococcaceae(100);Ruminococcaceae_UCG-005(100);	Bacteroidetes(100);Bacteroidia(100);Bacteroidales(100);Rikenellaceae(100);Rikenellaceae_RC9_gut_group(100);	Verrucomicrobia(100);Verrucomicrobiae(100);Verrucomicrobiales(100);Akkermansiaceae(100);Akkermansia(100);	Bacteroidetes(100);Bacteroidia(100);Bacteroidales(100);Bacteroidaceae(100);Bacteroides(100);	Bacteroidetes(100);Bacteroidia(100);Bacteroidales(100);Bacteroidaceae(100);Bacteroides(100);		1	0	150	0	1	0	0	68.04	7
1770_011220_TTCTGG	Bacteroidetes(100);Bacteroidia(100);Bacteroidales(100);Barnesiellaceae(87);uncultured(87);	Bacteroidetes(100);Bacteroidia(100);Bacteroidales(100);p-2534-18B5_gut_group(100);p-2534-18B5_gut_group_ge(100);	Bacteria_unclassified(100);Bacteria_unclassified(100);Bacteria_unclassified(100);Bacteria_unclassified(100);Bacteria_unclassified(100);	Bacteroidetes(100);Bacteroidia(100);Bacteroidales(100);Bacteroidaceae(62);Bacteroides(62);	Firmicutes(100);Clostridia(100);Clostridiales(100);Ruminococcaceae(100);Ruminococcus_1(100);	Bacteroidetes(100);Bacteroidia(100);Bacteroidia_unclassified(100);Bacteroidia_unclassified(100);Bacteroidia_unclassified(100);	Proteobacteria(100);Deltaproteobacteria(100);Desulfovibrionales(100);Desulfovibrionaceae(100);Desulfovibrionaceae_unclassified(100);	Bacteroidetes(100);Bacteroidia(100);Bacteroidales(100);Bacteroidaceae(100);Bacteroides(100);	Bacteroidetes(100);Bacteroidia(100);Bacteroidia_unclassified(100);Bacteroidia_unclassified(100);Bacteroidia_unclassified(100);	Firmicutes(100);Clostridia(100);Clostridiales(100);Ruminococcaceae(100);Ruminococcus_1(100);		1	150	0	0	0	0	0	67.5864	7
1798_011220_CGACCA	Bacteroidetes(100);Bacteroidia(100);Bacteroidales(100);Rikenellaceae(67);Rikenellaceae_unclassified(66);	Bacteroidetes(100);Bacteroidia(100);Bacteroidales(100);Rikenellaceae(100);Rikenellaceae_unclassified(100);	Bacteroidetes(100);Bacteroidia(100);Bacteroidales(99);Bacteroidales_unclassified(99);Bacteroidales_unclassified(99);	Firmicutes(100);Clostridia(100);Clostridiales(99);Christensenellaceae(97);Christensenellaceae_R-7_group(90);	Bacteroidetes(100);Bacteroidia(100);Bacteroidales(100);Prevotellaceae(100);Prevotellaceae_UCG-003(100);	Bacteroidetes(100);Bacteroidia(100);Bacteroidales(100);Bacteroidaceae(100);Bacteroides(100);	Bacteroidetes(100);Bacteroidia(100);Bacteroidales(100);p-2534-18B5_gut_group(100);p-2534-18B5_gut_group_ge(100);	Bacteria_unclassified(99);Bacteria_unclassified(99);Bacteria_unclassified(99);Bacteria_unclassified(99);Bacteria_unclassified(99);	Firmicutes(100);Clostridia(100);Clostridiales(100);Ruminococcaceae(100);Ruminococcaceae_UCG-009(96);	Verrucomicrobia(100);Verrucomicrobiae(100);Verrucomicrobiales(100);Akkermansiaceae(100);Akkermansia(100);		0	0	0	0	0	0	0	54.432	7
1809_011220_CGACGC	Bacteria_unclassified(100);Bacteria_unclassified(100);Bacteria_unclassified(100);Bacteria_unclassified(100);Bacteria_unclassified(100);	Bacteroidetes(100);Bacteroidia(100);Bacteroidales(100);Bacteroidales_unclassified(70);Bacteroidales_unclassified(70);	Bacteroidetes(100);Bacteroidia(100);Bacteroidales(100);Prevotellaceae(100);Prevotellaceae_UCG-004(100);	Firmicutes(100);Clostridia(100);Clostridiales(100);Lachnospiraceae(100);Lachnospiraceae_unclassified(100);	Bacteroidetes(100);Bacteroidia(100);Bacteroidales(100);M2PB4-65_termite_group(100);M2PB4-65_termite_group_ge(100);	Bacteroidetes(100);Bacteroidia(100);Bacteroidia_unclassified(100);Bacteroidia_unclassified(100);Bacteroidia_unclassified(100);	Bacteroidetes(100);Bacteroidia(100);Bacteroidales(100);Bacteroidales_unclassified(100);Bacteroidales_unclassified(100);	Bacteroidetes(100);Bacteroidia(100);Bacteroidales(100);p-2534-18B5_gut_group(100);p-2534-18B5_gut_group_ge(100);	Bacteroidetes(100);Bacteroidia(100);Bacteroidales(100);Bacteroidales_RF16_group(100);Bacteroidales_RF16_group_ge(100);	Bacteroidetes(100);Bacteroidia(100);Bacteroidales(100);Prevotellaceae(100);Prevotellaceae_UCG-003(100);		1	0	0	150	1	0	0	73.9368	7
1834_011220_TTCAAC	Bacteroidetes(100);Bacteroidia(100);Bacteroidales(100);p-2534-18B5_gut_group(100);p-2534-18B5_gut_group_ge(100);	Bacteroidetes(100);Bacteroidia(100);Bacteroidales(100);Barnesiellaceae(87);uncultured(87);	Bacteroidetes(100);Bacteroidia(100);Bacteroidales(100);p-2534-18B5_gut_group(65);p-2534-18B5_gut_group_ge(65);	Bacteroidetes(100);Bacteroidia(100);Bacteroidales(100);Bacteroidaceae(100);Bacteroides(100);	Bacteroidetes(100);Bacteroidia(100);Bacteroidales(100);Rikenellaceae(100);dgA-11_gut_group(100);	Bacteroidetes(100);Bacteroidia(100);Bacteroidales(100);Prevotellaceae(100);Prevotellaceae_UCG-003(100);	Bacteroidetes(100);Bacteroidia(100);Bacteroidales(100);Bacteroidaceae(100);Bacteroides(100);	Bacteroidetes(100);Bacteroidia(100);Bacteroidales(100);Prevotellaceae(83);Prevotellaceae_unclassified(83);	Bacteroidetes(100);Bacteroidia(100);Bacteroidia_unclassified(100);Bacteroidia_unclassified(100);Bacteroidia_unclassified(100);	Bacteroidetes(100);Bacteroidia(100);Bacteroidales(100);Bacteroidales_unclassified(100);Bacteroidales_unclassified(100);		1	0	150	0	0	150	0	80.7408	7
1836_011220_GTTCCA	Bacteroidetes(100);Bacteroidia(100);Bacteroidales(100);Barnesiellaceae(87);uncultured(87);	Bacteroidetes(100);Bacteroidia(100);Bacteroidales(100);Prevotellaceae(100);Prevotellaceae_UCG-003(100);	Bacteria_unclassified(100);Bacteria_unclassified(100);Bacteria_unclassified(100);Bacteria_unclassified(100);Bacteria_unclassified(100);	Bacteroidetes(100);Bacteroidia(100);Bacteroidales(100);Prevotellaceae(81);Prevotellaceae_unclassified(81);	Bacteroidetes(100);Bacteroidia(100);Bacteroidia_unclassified(100);Bacteroidia_unclassified(100);Bacteroidia_unclassified(100);	Bacteroidetes(100);Bacteroidia(100);Bacteroidales(100);Bacteroidales_unclassified(100);Bacteroidales_unclassified(100);	Bacteroidetes(100);Bacteroidia(100);Bacteroidales(100);p-251-o5(100);p-251-o5_ge(100);	Firmicutes(100);Clostridia(100);Clostridiales(100);Lachnospiraceae(100);Lachnospiraceae_unclassified(80);	Bacteroidetes(100);Bacteroidia(100);Bacteroidales(100);Bacteroidales_unclassified(70);Bacteroidales_unclassified(70);	Firmicutes(97);Clostridia(97);Clostridiales(97);Ruminococcaceae(97);Ruminococcus_1(94);		1	1200	0	300	0	0	0	63.9576	6
1867_011220_TCGGTG	Bacteria_unclassified(100);Bacteria_unclassified(100);Bacteria_unclassified(100);Bacteria_unclassified(100);Bacteria_unclassified(100);	Bacteroidetes(100);Bacteroidia(100);Bacteroidales(100);Rikenellaceae(100);Rikenellaceae_unclassified(100);	Bacteroidetes(100);Bacteroidia(100);Bacteroidales(100);Bacteroidales_unclassified(70);Bacteroidales_unclassified(70);	Bacteroidetes(100);Bacteroidia(100);Bacteroidales(100);Bacteroidales_unclassified(100);Bacteroidales_unclassified(100);	Spirochaetes(100);Spirochaetia(100);Spirochaetales(100);Spirochaetaceae(100);Treponema_2(100);	Spirochaetes(100);Spirochaetia(100);Spirochaetales(100);Spirochaetaceae(100);Treponema_2(100);	Bacteroidetes(100);Bacteroidia(100);Bacteroidales(100);Barnesiellaceae(87);uncultured(87);	Bacteroidetes(100);Bacteroidia(100);Bacteroidales(100);Bacteroidaceae(62);Bacteroides(62);	Bacteroidetes(100);Bacteroidia(100);Bacteroidales(99);Rikenellaceae(95);Rikenellaceae_unclassified(91);	Bacteroidetes(100);Bacteroidia(100);Bacteroidales(100);Prevotellaceae(100);Prevotellaceae_UCG-003(100);		1	300	0	150	0	0	0	79.38	6
1872_011220_AAGGAC	Bacteroidetes(100);Bacteroidia(100);Bacteroidales(100);p-2534-18B5_gut_group(100);p-2534-18B5_gut_group_ge(100);	Bacteroidetes(100);Bacteroidia(100);Bacteroidales(100);Barnesiellaceae(87);uncultured(87);	Bacteroidetes(100);Bacteroidia(100);Bacteroidia_unclassified(100);Bacteroidia_unclassified(100);Bacteroidia_unclassified(100);	Bacteroidetes(100);Bacteroidia(100);Bacteroidales(100);Prevotellaceae(100);Prevotellaceae_UCG-003(100);	Bacteroidetes(100);Bacteroidia(100);Bacteroidales(100);Bacteroidales_unclassified(100);Bacteroidales_unclassified(100);	Bacteroidetes(100);Bacteroidia(100);Bacteroidales(100);Rikenellaceae(100);Rikenellaceae_RC9_gut_group(67);	Bacteroidetes(100);Bacteroidia(100);Bacteroidales(100);Prevotellaceae(100);Prevotellaceae_UCG-003(100);	Firmicutes(100);Negativicutes(100);Selenomonadales(100);Acidaminococcaceae(100);Phascolarctobacterium(100);	Firmicutes(100);Clostridia(100);Clostridiales(100);Lachnospiraceae(100);Lachnospiraceae_AC2044_group(93);	Bacteria_unclassified(100);Bacteria_unclassified(100);Bacteria_unclassified(100);Bacteria_unclassified(100);Bacteria_unclassified(100);		1	300	0	0	0	0	0	62.5968	6
1892_011220_TTGCGT	Bacteroidetes(100);Bacteroidia(100);Bacteroidales(100);Barnesiellaceae(87);uncultured(87);	Bacteroidetes(100);Bacteroidia(100);Bacteroidales(100);Rikenellaceae(100);Rikenellaceae_RC9_gut_group(100);	Bacteria_unclassified(100);Bacteria_unclassified(100);Bacteria_unclassified(100);Bacteria_unclassified(100);Bacteria_unclassified(100);	Bacteroidetes(100);Bacteroidia(100);Bacteroidales(100);p-251-o5(100);p-251-o5_ge(100);	Bacteroidetes(100);Bacteroidia(100);Bacteroidales(100);Prevotellaceae(100);Prevotellaceae_UCG-003(100);	Bacteroidetes(100);Bacteroidia(100);Bacteroidales(100);p-2534-18B5_gut_group(100);p-2534-18B5_gut_group_ge(100);	Proteobacteria(100);Deltaproteobacteria(100);Desulfovibrionales(100);Desulfovibrionaceae(100);Desulfovibrionaceae_unclassified(100);	Bacteria_unclassified(99);Bacteria_unclassified(99);Bacteria_unclassified(99);Bacteria_unclassified(99);Bacteria_unclassified(99);	Bacteroidetes(100);Bacteroidia(100);Bacteroidales(100);M2PB4-65_termite_group(100);M2PB4-65_termite_group_ge(100);	Bacteroidetes(100);Bacteroidia(100);Bacteroidales(100);Rikenellaceae(100);Rikenellaceae_unclassified(100);		1	150	0	0	0	0	0	81.648	6
1915_011220_ATTCGC	Bacteroidetes(100);Bacteroidia(100);Bacteroidales(100);Barnesiellaceae(87);uncultured(87);	Bacteria_unclassified(100);Bacteria_unclassified(100);Bacteria_unclassified(100);Bacteria_unclassified(100);Bacteria_unclassified(100);	Bacteroidetes(100);Bacteroidia(100);Bacteroidales(100);Prevotellaceae(100);Prevotellaceae_UCG-001(100);	Bacteroidetes(100);Bacteroidia(100);Bacteroidales(100);Prevotellaceae(100);Prevotellaceae_UCG-003(100);	Bacteroidetes(100);Bacteroidia(100);Bacteroidales(100);Bacteroidales_unclassified(100);Bacteroidales_unclassified(100);	Bacteroidetes(100);Bacteroidia(100);Bacteroidales(100);Bacteroidales_unclassified(100);Bacteroidales_unclassified(100);	Bacteroidetes(100);Bacteroidia(100);Bacteroidales(100);Prevotellaceae(100);Prevotellaceae_UCG-003(100);	Bacteroidetes(100);Bacteroidia(100);Bacteroidales(100);Bacteroidaceae(62);Bacteroides(62);	Bacteroidetes(100);Bacteroidia(100);Bacteroidales(100);Rikenellaceae(67);Rikenellaceae_unclassified(66);	Bacteroidetes(100);Bacteroidia(100);Bacteroidales(100);M2PB4-65_termite_group(100);M2PB4-65_termite_group_ge(100);		0	0	0	0	0	0	0	73.0296	6
1919_011220_AGCGTG	Bacteroidetes(100);Bacteroidia(100);Bacteroidales(100);Barnesiellaceae(87);uncultured(87);	Bacteroidetes(100);Bacteroidia(100);Bacteroidales(100);Prevotellaceae(100);Prevotellaceae_UCG-003(100);	Bacteroidetes(100);Bacteroidia(100);Bacteroidales(100);p-2534-18B5_gut_group(100);p-2534-18B5_gut_group_ge(100);	Bacteria_unclassified(100);Bacteria_unclassified(100);Bacteria_unclassified(100);Bacteria_unclassified(100);Bacteria_unclassified(100);	Bacteroidetes(100);Bacteroidia(100);Bacteroidales(100);Bacteroidaceae(62);Bacteroides(62);	Firmicutes(100);Clostridia(100);Clostridiales(100);Ruminococcaceae(100);Ruminococcaceae_UCG-002(100);	Bacteroidetes(100);Bacteroidia(100);Bacteroidales(100);Bacteroidales_unclassified(70);Bacteroidales_unclassified(70);	Spirochaetes(100);Spirochaetia(100);Spirochaetales(100);Spirochaetaceae(100);Treponema_2(100);	Bacteroidetes(100);Bacteroidia(100);Bacteroidales(100);Bacteroidales_unclassified(100);Bacteroidales_unclassified(100);	Spirochaetes(100);Spirochaetia(100);Spirochaetales(100);Spirochaetaceae(100);Treponema_2(100);		0	0	0	0	0	0	0	59.8752	6
1938_011220_TAGACC	Bacteroidetes(100);Bacteroidia(100);Bacteroidales(100);Barnesiellaceae(87);uncultured(87);	Bacteroidetes(100);Bacteroidia(100);Bacteroidales(100);M2PB4-65_termite_group(100);M2PB4-65_termite_group_ge(100);	Bacteria_unclassified(100);Bacteria_unclassified(100);Bacteria_unclassified(100);Bacteria_unclassified(100);Bacteria_unclassified(100);	Bacteroidetes(100);Bacteroidia(100);Bacteroidales(100);Bacteroidales_unclassified(70);Bacteroidales_unclassified(70);	Bacteroidetes(100);Bacteroidia(100);Bacteroidales(100);Bacteroidaceae(62);Bacteroides(62);	Proteobacteria(100);Deltaproteobacteria(100);Desulfovibrionales(100);Desulfovibrionaceae(100);Desulfovibrionaceae_unclassified(100);	Firmicutes(100);Clostridia(100);Clostridiales(100);Ruminococcaceae(100);Ruminococcaceae_unclassified(100);	Bacteroidetes(100);Bacteroidia(100);Bacteroidales(100);Bacteroidales_unclassified(100);Bacteroidales_unclassified(100);	Firmicutes(100);Clostridia(100);Clostridiales(100);Lachnospiraceae(100);Lachnospiraceae_unclassified(100);	Firmicutes(100);Clostridia(100);Clostridiales(100);Lachnospiraceae(100);Lachnospiraceae_unclassified(100);		0	0	0	0	0	0	0	65.772	6
1948_011220_GGTTGG	Bacteroidetes(100);Bacteroidia(100);Bacteroidales(100);Prevotellaceae(100);Prevotellaceae_UCG-003(100);	Bacteroidetes(100);Bacteroidia(100);Bacteroidales(100);Prevotellaceae(100);Prevotellaceae_UCG-001(100);	Bacteroidetes(100);Bacteroidia(100);Bacteroidales(100);Bacteroidales_unclassified(70);Bacteroidales_unclassified(70);	Bacteroidetes(100);Bacteroidia(100);Bacteroidales(100);p-2534-18B5_gut_group(100);p-2534-18B5_gut_group_ge(100);	Bacteroidetes(100);Bacteroidia(100);Bacteroidales(100);Prevotellaceae(81);Prevotellaceae_unclassified(81);	Bacteroidetes(100);Bacteroidia(100);Bacteroidales(100);Barnesiellaceae(87);uncultured(87);	Bacteroidetes(100);Bacteroidia(100);Bacteroidales(100);Bacteroidales_unclassified(100);Bacteroidales_unclassified(100);	Bacteroidetes(100);Bacteroidia(100);Bacteroidales(100);Prevotellaceae(100);Prevotellaceae_UCG-003(100);	Bacteroidetes(100);Bacteroidia(100);Bacteroidia_unclassified(100);Bacteroidia_unclassified(100);Bacteroidia_unclassified(100);	Firmicutes(100);Clostridia(100);Clostridiales(100);Lachnospiraceae(100);Lachnospiraceae_unclassified(100);		1	750	0	0	0	0	0	83.4624	6
1950_011220_GCAGGA	Bacteroidetes(100);Bacteroidia(100);Bacteroidales(100);Barnesiellaceae(87);uncultured(87);	Proteobacteria(100);Deltaproteobacteria(100);Desulfovibrionales(100);Desulfovibrionaceae(100);Desulfovibrionaceae_unclassified(100);	Bacteroidetes(100);Bacteroidia(100);Bacteroidales(100);M2PB4-65_termite_group(100);M2PB4-65_termite_group_ge(100);	Bacteria_unclassified(100);Bacteria_unclassified(100);Bacteria_unclassified(100);Bacteria_unclassified(100);Bacteria_unclassified(100);	Bacteria_unclassified(100);Bacteria_unclassified(100);Bacteria_unclassified(100);Bacteria_unclassified(100);Bacteria_unclassified(100);	Bacteroidetes(100);Bacteroidia(100);Bacteroidia_unclassified(100);Bacteroidia_unclassified(100);Bacteroidia_unclassified(100);	Bacteroidetes(100);Bacteroidia(100);Bacteroidales(99);Bacteroidales_unclassified(76);Bacteroidales_unclassified(76);	Bacteroidetes(100);Bacteroidia(100);Bacteroidales(100);Prevotellaceae(81);Prevotellaceae_unclassified(81);	Bacteroidetes(100);Bacteroidia(100);Bacteroidales(100);Prevotellaceae(100);Prevotellaceae_UCG-001(100);	Bacteroidetes(100);Bacteroidia(100);Bacteroidales(100);p-2534-18B5_gut_group(100);p-2534-18B5_gut_group_ge(100);		0	0	0	0	0	0	0	72.1224	6
1954_011220_CCCGAG	Bacteria_unclassified(100);Bacteria_unclassified(100);Bacteria_unclassified(100);Bacteria_unclassified(100);Bacteria_unclassified(100);	Bacteroidetes(100);Bacteroidia(100);Bacteroidales(100);Bacteroidaceae(62);Bacteroides(62);	Bacteroidetes(100);Bacteroidia(100);Bacteroidales(100);Bacteroidales_unclassified(70);Bacteroidales_unclassified(70);	Bacteroidetes(100);Bacteroidia(100);Bacteroidales(100);Barnesiellaceae(87);uncultured(87);	Bacteroidetes(100);Bacteroidia(100);Bacteroidales(100);Bacteroidales_unclassified(100);Bacteroidales_unclassified(100);	Bacteria_unclassified(100);Bacteria_unclassified(100);Bacteria_unclassified(100);Bacteria_unclassified(100);Bacteria_unclassified(100);	Bacteroidetes(100);Bacteroidia(100);Bacteroidales(100);Rikenellaceae(100);Rikenellaceae_RC9_gut_group(100);	Firmicutes(100);Clostridia(100);Clostridiales(100);Lachnospiraceae(100);Lachnospiraceae_unclassified(80);	Bacteroidetes(100);Bacteroidia(100);Bacteroidia_unclassified(100);Bacteroidia_unclassified(100);Bacteroidia_unclassified(100);	Bacteroidetes(100);Bacteroidia(100);Bacteroidales(100);Rikenellaceae(100);Rikenellaceae_RC9_gut_group(100);		0	0	0	0	0	0	0	67.5864	6
1992_011220_ACTGCC	Bacteria_unclassified(100);Bacteria_unclassified(100);Bacteria_unclassified(100);Bacteria_unclassified(100);Bacteria_unclassified(100);	Bacteroidetes(100);Bacteroidia(100);Bacteroidales(100);Bacteroidaceae(62);Bacteroides(62);	Bacteroidetes(100);Bacteroidia(100);Bacteroidales(100);p-2534-18B5_gut_group(100);p-2534-18B5_gut_group_ge(100);	Bacteroidetes(100);Bacteroidia(100);Bacteroidia_unclassified(100);Bacteroidia_unclassified(100);Bacteroidia_unclassified(100);	Bacteroidetes(100);Bacteroidia(100);Bacteroidales(100);Barnesiellaceae(87);uncultured(87);	Bacteroidetes(100);Bacteroidia(100);Bacteroidales(100);Prevotellaceae(81);Prevotellaceae_unclassified(81);	Proteobacteria(100);Deltaproteobacteria(100);Desulfovibrionales(100);Desulfovibrionaceae(100);Desulfovibrionaceae_unclassified(100);	Bacteroidetes(100);Bacteroidia(100);Bacteroidales(100);Bacteroidaceae(100);Bacteroides(100);	Bacteroidetes(100);Bacteroidia(100);Bacteroidales(100);M2PB4-65_termite_group(100);M2PB4-65_termite_group_ge(100);	Tenericutes(100);Mollicutes(100);Mollicutes_RF39(100);Mollicutes_RF39_fa(100);Mollicutes_RF39_ge(100);		0	0	0	0	0	0	0	69.8544	6
2010_011220_CCCGAA	Bacteroidetes(100);Bacteroidia(100);Bacteroidales(100);Bacteroidaceae(62);Bacteroides(62);	Bacteroidetes(100);Bacteroidia(100);Bacteroidales(100);Bacteroidales_unclassified(70);Bacteroidales_unclassified(70);	Proteobacteria(100);Deltaproteobacteria(100);Desulfovibrionales(100);Desulfovibrionaceae(100);Desulfovibrionaceae_unclassified(100);	Bacteroidetes(100);Bacteroidia(100);Bacteroidales(100);Barnesiellaceae(87);uncultured(87);	Bacteroidetes(100);Bacteroidia(100);Bacteroidales(100);p-251-o5(100);p-251-o5_ge(100);	Bacteroidetes(100);Bacteroidia(100);Bacteroidales(100);Rikenellaceae(100);Rikenellaceae_unclassified(100);	Bacteroidetes(100);Bacteroidia(100);Bacteroidales(100);Prevotellaceae(100);Prevotellaceae_UCG-003(100);	Bacteria_unclassified(100);Bacteria_unclassified(100);Bacteria_unclassified(100);Bacteria_unclassified(100);Bacteria_unclassified(100);	Bacteroidetes(100);Bacteroidia(100);Bacteroidales(100);Prevotellaceae(81);Prevotellaceae_unclassified(81);	Bacteroidetes(100);Bacteroidia(100);Bacteroidales(100);Prevotellaceae(100);Prevotellaceae_UCG-004(100);		0	0	0	0	0	0	0	70.7616	5
2014_011220_TAATTC	Proteobacteria(100);Deltaproteobacteria(100);Desulfovibrionales(100);Desulfovibrionaceae(100);Desulfovibrionaceae_unclassified(100);	Bacteria_unclassified(100);Bacteria_unclassified(100);Bacteria_unclassified(100);Bacteria_unclassified(100);Bacteria_unclassified(100);	Bacteroidetes(100);Bacteroidia(100);Bacteroidia_unclassified(100);Bacteroidia_unclassified(100);Bacteroidia_unclassified(100);	Bacteroidetes(100);Bacteroidia(100);Bacteroidales(100);Barnesiellaceae(87);uncultured(87);	Bacteroidetes(100);Bacteroidia(100);Bacteroidia_unclassified(100);Bacteroidia_unclassified(100);Bacteroidia_unclassified(100);	Bacteria_unclassified(100);Bacteria_unclassified(100);Bacteria_unclassified(100);Bacteria_unclassified(100);Bacteria_unclassified(100);	Bacteroidetes(100);Bacteroidia(100);Bacteroidia_unclassified(100);Bacteroidia_unclassified(100);Bacteroidia_unclassified(100);	Bacteroidetes(100);Bacteroidia(100);Bacteroidales(100);Bacteroidales_unclassified(70);Bacteroidales_unclassified(70);	Bacteroidetes(100);Bacteroidia(100);Bacteroidales(100);Bacteroidaceae(100);Bacteroides(100);	Bacteroidetes(100);Bacteroidia(100);Bacteroidales(100);Prevotellaceae(100);Prevotellaceae_UCG-004(100);		0	0	0	0	0	0	0	66.6792	5
2038_011220_GTGAAA	Bacteroidetes(100);Bacteroidia(100);Bacteroidales(100);Prevotellaceae(100);Prevotellaceae_UCG-003(100);	Bacteroidetes(100);Bacteroidia(100);Bacteroidales(100);p-2534-18B5_gut_group(100);p-2534-18B5_gut_group_ge(100);	Bacteroidetes(100);Bacteroidia(100);Bacteroidales(100);Barnesiellaceae(87);uncultured(87);	Bacteroidetes(100);Bacteroidia(100);Bacteroidales(100);Bacteroidales_unclassified(100);Bacteroidales_unclassified(100);	Bacteroidetes(100);Bacteroidia(100);Bacteroidia_unclassified(100);Bacteroidia_unclassified(100);Bacteroidia_unclassified(100);	Proteobacteria(100);Deltaproteobacteria(100);Desulfovibrionales(100);Desulfovibrionaceae(100);Desulfovibrionaceae_unclassified(100);	Bacteroidetes(100);Bacteroidia(100);Bacteroidales(100);Rikenellaceae(100);Rikenellaceae_RC9_gut_group(100);	Bacteroidetes(100);Bacteroidia(100);Bacteroidales(100);Muribaculaceae(100);Muribaculaceae_ge(98);	Bacteroidetes(100);Bacteroidia(100);Bacteroidales(100);Bacteroidaceae(100);Bacteroides(100);	Bacteroidetes(100);Bacteroidia(100);Bacteroidales(100);Prevotellaceae(100);Prevotellaceae_UCG-003(100);		0	0	0	0	0	0	0	61.6896	2
2058_011220_CAATAA	Bacteria_unclassified(100);Bacteria_unclassified(100);Bacteria_unclassified(100);Bacteria_unclassified(100);Bacteria_unclassified(100);	Bacteroidetes(100);Bacteroidia(100);Bacteroidales(100);Bacteroidaceae(62);Bacteroides(62);	Firmicutes(100);Clostridia(100);Clostridiales(100);Lachnospiraceae(100);Lachnospiraceae_AC2044_group(93);	Firmicutes(97);Firmicutes_unclassified(95);Firmicutes_unclassified(95);Firmicutes_unclassified(95);Firmicutes_unclassified(95);	Bacteroidetes(100);Bacteroidia(100);Bacteroidales(100);Bacteroidales_unclassified(100);Bacteroidales_unclassified(100);	Bacteroidetes(100);Bacteroidia(100);Bacteroidia_unclassified(100);Bacteroidia_unclassified(100);Bacteroidia_unclassified(100);	Bacteroidetes(100);Bacteroidia(100);Bacteroidales(100);Bacteroidales_unclassified(70);Bacteroidales_unclassified(70);	Bacteroidetes(100);Bacteroidia(100);Bacteroidales(100);Rikenellaceae(100);Rikenellaceae_unclassified(100);	Bacteroidetes(100);Bacteroidia(100);Bacteroidia_unclassified(100);Bacteroidia_unclassified(100);Bacteroidia_unclassified(100);	Firmicutes(100);Clostridia(100);Clostridiales(100);Ruminococcaceae(100);Ruminococcus_1(98);		0	0	0	0	0	0	0	67.5864	5
2080_011220_ACATCA	Bacteroidetes(100);Bacteroidia(100);Bacteroidales(100);M2PB4-65_termite_group(100);M2PB4-65_termite_group_ge(100);	Bacteroidetes(100);Bacteroidia(100);Bacteroidales(100);Barnesiellaceae(87);uncultured(87);	Verrucomicrobia(100);Verrucomicrobiae(100);Verrucomicrobiales(100);Akkermansiaceae(100);Akkermansia(100);	Proteobacteria(100);Deltaproteobacteria(100);Desulfovibrionales(100);Desulfovibrionaceae(100);Desulfovibrionaceae_unclassified(100);	Bacteroidetes(100);Bacteroidia(100);Bacteroidales(100);Prevotellaceae(100);Prevotellaceae_UCG-003(100);	Bacteroidetes(100);Bacteroidia(100);Bacteroidales(100);Bacteroidales_unclassified(70);Bacteroidales_unclassified(70);	Bacteroidetes(100);Bacteroidia(100);Bacteroidia_unclassified(100);Bacteroidia_unclassified(100);Bacteroidia_unclassified(100);	Bacteroidetes(100);Bacteroidia(100);Bacteroidales(100);Bacteroidales_unclassified(100);Bacteroidales_unclassified(100);	Bacteroidetes(100);Bacteroidia(100);Bacteroidales(100);Bacteroidaceae(62);Bacteroides(62);	Bacteroidetes(100);Bacteroidia(100);Bacteroidales(100);Bacteroidales_unclassified(100);Bacteroidales_unclassified(100);		1	150	0	0	0	0	0	53.5248	5
2087_011220_CATTAG	Bacteroidetes(100);Bacteroidia(100);Bacteroidales(100);Bacteroidales_unclassified(100);Bacteroidales_unclassified(100);	Bacteroidetes(100);Bacteroidia(100);Bacteroidales(100);Prevotellaceae(100);Prevotellaceae_UCG-001(100);	Bacteroidetes(100);Bacteroidia(100);Bacteroidales(100);p-2534-18B5_gut_group(65);p-2534-18B5_gut_group_ge(65);	Bacteroidetes(100);Bacteroidia(100);Bacteroidales(100);M2PB4-65_termite_group(100);M2PB4-65_termite_group_ge(100);	Bacteroidetes(100);Bacteroidia(100);Bacteroidales(100);Rikenellaceae(100);Rikenellaceae_unclassified(100);	Bacteroidetes(100);Bacteroidia(100);Bacteroidales(100);p-2534-18B5_gut_group(58);p-2534-18B5_gut_group_ge(58);	Bacteroidetes(100);Bacteroidia(100);Bacteroidales(100);Rikenellaceae(67);Rikenellaceae_unclassified(66);	Bacteroidetes(100);Bacteroidia(100);Bacteroidales(100);Bacteroidales_unclassified(100);Bacteroidales_unclassified(100);	Bacteroidetes(100);Bacteroidia(100);Bacteroidia_unclassified(100);Bacteroidia_unclassified(100);Bacteroidia_unclassified(100);	Bacteroidetes(100);Bacteroidia(100);Bacteroidales(100);Prevotellaceae(100);Prevotellaceae_UCG-003(100);		1	2850	0	0	0	0	0	59.4216	5
2127_011220_ACTCTG	Bacteroidetes(100);Bacteroidia(100);Bacteroidales(100);Rikenellaceae(67);Rikenellaceae_unclassified(66);	Bacteroidetes(100);Bacteroidia(100);Bacteroidales(100);Barnesiellaceae(87);uncultured(87);	Bacteroidetes(100);Bacteroidia(100);Bacteroidia_unclassified(100);Bacteroidia_unclassified(100);Bacteroidia_unclassified(100);	Bacteroidetes(100);Bacteroidia(100);Bacteroidia_unclassified(100);Bacteroidia_unclassified(100);Bacteroidia_unclassified(100);	Bacteroidetes(100);Bacteroidia(100);Bacteroidales(100);Prevotellaceae(100);Prevotellaceae_UCG-003(100);	Bacteroidetes(100);Bacteroidia(100);Bacteroidales(100);Bacteroidales_unclassified(70);Bacteroidales_unclassified(70);	Bacteroidetes(100);Bacteroidia(100);Bacteroidales(100);Bacteroidales_unclassified(100);Bacteroidales_unclassified(100);	Firmicutes(100);Clostridia(100);Clostridiales(100);Lachnospiraceae(100);Lachnospiraceae_unclassified(80);	Bacteroidetes(100);Bacteroidia(100);Bacteroidales(100);Prevotellaceae(81);Prevotellaceae_unclassified(81);	Bacteria_unclassified(100);Bacteria_unclassified(100);Bacteria_unclassified(100);Bacteria_unclassified(100);Bacteria_unclassified(100);		1	600	0	0	0	0	0	73.4832	5
2130_011220_GAATCT	Bacteroidetes(100);Bacteroidia(100);Bacteroidales(100);Bacteroidaceae(62);Bacteroides(62);	Bacteroidetes(100);Bacteroidia(100);Bacteroidales(100);Rikenellaceae(100);Rikenellaceae_unclassified(100);	Bacteria_unclassified(100);Bacteria_unclassified(100);Bacteria_unclassified(100);Bacteria_unclassified(100);Bacteria_unclassified(100);	Spirochaetes(100);Spirochaetia(100);Spirochaetales(100);Spirochaetaceae(100);Treponema_2(100);	Bacteroidetes(100);Bacteroidia(100);Bacteroidales(100);Prevotellaceae(81);Prevotellaceae_unclassified(81);	Bacteroidetes(100);Bacteroidia(100);Bacteroidia_unclassified(100);Bacteroidia_unclassified(100);Bacteroidia_unclassified(100);	Proteobacteria(100);Deltaproteobacteria(100);Desulfovibrionales(100);Desulfovibrionaceae(100);Desulfovibrionaceae_unclassified(100);	Bacteria_unclassified(100);Bacteria_unclassified(100);Bacteria_unclassified(100);Bacteria_unclassified(100);Bacteria_unclassified(100);	Bacteroidetes(100);Bacteroidia(100);Bacteroidales(100);Rikenellaceae(99);Alistipes(99);	Bacteroidetes(100);Bacteroidia(100);Bacteroidales(100);Muribaculaceae(98);Muribaculaceae_unclassified(76);		0	0	0	0	0	0	0	60.3288	5
2134_011220_CACTGG	Bacteroidetes(100);Bacteroidia(100);Bacteroidales(100);p-2534-18B5_gut_group(100);p-2534-18B5_gut_group_ge(100);	Bacteria_unclassified(100);Bacteria_unclassified(100);Bacteria_unclassified(100);Bacteria_unclassified(100);Bacteria_unclassified(100);	Bacteroidetes(100);Bacteroidia(100);Bacteroidales(100);Rikenellaceae(100);Rikenellaceae_unclassified(100);	Bacteroidetes(100);Bacteroidia(100);Bacteroidales(100);Barnesiellaceae(87);uncultured(87);	Spirochaetes(100);Spirochaetia(100);Spirochaetales(100);Spirochaetaceae(100);Treponema_2(100);	Bacteroidetes(100);Bacteroidia(100);Bacteroidales(100);M2PB4-65_termite_group(100);M2PB4-65_termite_group_ge(100);	Bacteroidetes(100);Bacteroidia(100);Bacteroidales(100);Bacteroidales_unclassified(100);Bacteroidales_unclassified(100);	Bacteroidetes(100);Bacteroidia(100);Bacteroidales(100);Prevotellaceae(100);Prevotellaceae_UCG-003(100);	Bacteroidetes(100);Bacteroidia(100);Bacteroidia_unclassified(100);Bacteroidia_unclassified(100);Bacteroidia_unclassified(100);	Bacteria_unclassified(100);Bacteria_unclassified(100);Bacteria_unclassified(100);Bacteria_unclassified(100);Bacteria_unclassified(100);		1	2550	450	0	0	0	0	67.1328	5
2151_011220_ACGTCT	Bacteroidetes(100);Bacteroidia(100);Bacteroidales(100);Prevotellaceae(100);Prevotellaceae_UCG-003(100);	Bacteroidetes(100);Bacteroidia(100);Bacteroidales(100);Barnesiellaceae(87);uncultured(87);	Bacteria_unclassified(100);Bacteria_unclassified(100);Bacteria_unclassified(100);Bacteria_unclassified(100);Bacteria_unclassified(100);	Bacteroidetes(100);Bacteroidia(100);Bacteroidales(100);Bacteroidaceae(62);Bacteroides(62);	Firmicutes(97);Clostridia(97);Clostridiales(97);Ruminococcaceae(97);Ruminococcus_1(94);	Firmicutes(100);Clostridia(100);Clostridiales(100);Christensenellaceae(98);Christensenellaceae_R-7_group(98);	Verrucomicrobia(100);Verrucomicrobiae(100);Verrucomicrobiales(100);Akkermansiaceae(100);Akkermansia(100);	Firmicutes(100);Clostridia(100);Clostridiales(100);Lachnospiraceae(100);Lachnospiraceae_unclassified(100);	Bacteroidetes(100);Bacteroidia(100);Bacteroidales(100);Bacteroidaceae(100);Bacteroides(100);	Bacteroidetes(100);Bacteroidia(100);Bacteroidales(100);Bacteroidales_unclassified(70);Bacteroidales_unclassified(70);		0	0	0	0	0	0	0	78.4728	5
2187_011220_GCTATT	Bacteroidetes(100);Bacteroidia(100);Bacteroidales(100);Bacteroidales_unclassified(100);Bacteroidales_unclassified(100);	Bacteroidetes(100);Bacteroidia(100);Bacteroidales(100);Bacteroidales_unclassified(70);Bacteroidales_unclassified(70);	Bacteria_unclassified(100);Bacteria_unclassified(100);Bacteria_unclassified(100);Bacteria_unclassified(100);Bacteria_unclassified(100);	Bacteroidetes(100);Bacteroidia(100);Bacteroidales(100);p-2534-18B5_gut_group(100);p-2534-18B5_gut_group_ge(100);	Proteobacteria(100);Deltaproteobacteria(100);Desulfovibrionales(100);Desulfovibrionaceae(100);Desulfovibrionaceae_unclassified(100);	Bacteroidetes(100);Bacteroidia(100);Bacteroidia_unclassified(100);Bacteroidia_unclassified(100);Bacteroidia_unclassified(100);	Bacteroidetes(100);Bacteroidia(100);Bacteroidales(100);Rikenellaceae(100);Rikenellaceae_RC9_gut_group(100);	Bacteroidetes(100);Bacteroidia(100);Bacteroidales(100);Prevotellaceae(100);Prevotellaceae_UCG-003(100);	Bacteroidetes(100);Bacteroidia(100);Bacteroidales(100);Bacteroidaceae(62);Bacteroides(62);	Bacteroidetes(100);Bacteroidia(100);Bacteroidales(100);Bacteroidaceae(100);Bacteroides(100);		1	0	0	300	0	0	0	67.5864	4
2191_011220_TGCATT	Bacteroidetes(100);Bacteroidia(100);Bacteroidales(100);p-2534-18B5_gut_group(100);p-2534-18B5_gut_group_ge(100);	Bacteroidetes(100);Bacteroidia(100);Bacteroidales(100);Rikenellaceae(67);Rikenellaceae_unclassified(66);	Bacteroidetes(100);Bacteroidia(100);Bacteroidales(100);p-2534-18B5_gut_group(100);p-2534-18B5_gut_group_ge(100);	Bacteroidetes(100);Bacteroidia(100);Bacteroidales(100);Prevotellaceae(100);Prevotellaceae_UCG-003(100);	Bacteroidetes(100);Bacteroidia(100);Bacteroidales(100);Rikenellaceae(100);Rikenellaceae_unclassified(100);	Bacteroidetes(100);Bacteroidia(100);Bacteroidales(100);Prevotellaceae(81);Prevotellaceae_unclassified(81);	Bacteroidetes(100);Bacteroidia(100);Bacteroidales(100);Bacteroidaceae(100);Bacteroides(100);	Bacteroidetes(100);Bacteroidia(100);Bacteroidales(100);Bacteroidaceae(100);Bacteroides(100);	Bacteroidetes(100);Bacteroidia(100);Bacteroidales(100);Bacteroidaceae(100);Bacteroides(100);	Bacteria_unclassified(100);Bacteria_unclassified(100);Bacteria_unclassified(100);Bacteria_unclassified(100);Bacteria_unclassified(100);		1	150	300	150	2	0	0	50.8032	5
2216_011220_TAATCG	Bacteroidetes(100);Bacteroidia(100);Bacteroidales(100);Prevotellaceae(100);Prevotellaceae_UCG-003(100);	Bacteria_unclassified(100);Bacteria_unclassified(100);Bacteria_unclassified(100);Bacteria_unclassified(100);Bacteria_unclassified(100);	Proteobacteria(100);Deltaproteobacteria(100);Desulfovibrionales(100);Desulfovibrionaceae(100);Desulfovibrionaceae_unclassified(100);	Bacteroidetes(100);Bacteroidia(100);Bacteroidales(100);Barnesiellaceae(87);uncultured(87);	Bacteroidetes(100);Bacteroidia(100);Bacteroidia_unclassified(100);Bacteroidia_unclassified(100);Bacteroidia_unclassified(100);	Bacteroidetes(100);Bacteroidia(100);Bacteroidales(100);Bacteroidales_unclassified(70);Bacteroidales_unclassified(70);	Bacteroidetes(100);Bacteroidia(100);Bacteroidales(100);Prevotellaceae(100);Prevotellaceae_UCG-004(100);	Bacteroidetes(100);Bacteroidia(100);Bacteroidales(100);M2PB4-65_termite_group(100);M2PB4-65_termite_group_ge(100);	Firmicutes(100);Clostridia(100);Clostridiales(100);Ruminococcaceae(100);Ruminococcaceae_ge(100);	Bacteroidetes(100);Bacteroidia(100);Bacteroidales(100);Bacteroidaceae(62);Bacteroides(62);		0	0	0	0	0	0	0	66.6792	4
2227_011220_TATAAT	Bacteroidetes(100);Bacteroidia(100);Bacteroidales(100);M2PB4-65_termite_group(100);M2PB4-65_termite_group_ge(100);	Bacteria_unclassified(100);Bacteria_unclassified(100);Bacteria_unclassified(100);Bacteria_unclassified(100);Bacteria_unclassified(100);	Bacteroidetes(100);Bacteroidia(100);Bacteroidales(100);Barnesiellaceae(87);uncultured(87);	Bacteroidetes(100);Bacteroidia(100);Bacteroidales(100);Prevotellaceae(81);Prevotellaceae_unclassified(81);	Bacteroidetes(100);Bacteroidia(100);Bacteroidales(100);Bacteroidaceae(62);Bacteroides(62);	Bacteroidetes(100);Bacteroidia(100);Bacteroidales(100);Prevotellaceae(100);Prevotellaceae_UCG-001(100);	Firmicutes(100);Clostridia(100);Clostridiales(100);Lachnospiraceae(100);Lachnospiraceae_AC2044_group(93);	Bacteroidetes(100);Bacteroidia(100);Bacteroidales(100);Bacteroidales_unclassified(70);Bacteroidales_unclassified(70);	Bacteroidetes(100);Bacteroidia(100);Bacteroidales(100);p-2534-18B5_gut_group(100);p-2534-18B5_gut_group_ge(100);	Firmicutes(100);Clostridia(100);Clostridiales(100);Ruminococcaceae(98);Ruminococcaceae_unclassified(77);		0	0	0	0	0	0	0	62.5968	4
2228_011220_TACAGC	Bacteria_unclassified(100);Bacteria_unclassified(100);Bacteria_unclassified(100);Bacteria_unclassified(100);Bacteria_unclassified(100);	Bacteroidetes(100);Bacteroidia(100);Bacteroidales(100);Prevotellaceae(100);Prevotellaceae_UCG-003(100);	Firmicutes(100);Clostridia(100);Clostridiales(100);Ruminococcaceae(100);Ruminococcaceae_unclassified(100);	Bacteroidetes(100);Bacteroidia(100);Bacteroidales(100);Rikenellaceae(100);Rikenellaceae_unclassified(100);	Bacteroidetes(100);Bacteroidia(100);Bacteroidales(100);Prevotellaceae(100);Prevotellaceae_UCG-001(100);	Bacteroidetes(100);Bacteroidia(100);Bacteroidales(100);Bacteroidales_unclassified(100);Bacteroidales_unclassified(100);	Bacteroidetes(100);Bacteroidia(100);Bacteroidales(100);Rikenellaceae(100);Rikenellaceae_unclassified(100);	Bacteroidetes(100);Bacteroidia(100);Bacteroidia_unclassified(100);Bacteroidia_unclassified(100);Bacteroidia_unclassified(100);	Bacteroidetes(100);Bacteroidia(100);Bacteroidales(100);Bacteroidales_RF16_group(100);Bacteroidales_RF16_group_ge(100);	Firmicutes(100);Clostridia(100);Clostridiales(100);Ruminococcaceae(100);Ruminococcaceae_ge(90);		1	0	0	450	1	0	0	59.4216	4
2238_011220_TCCCGA	Proteobacteria(100);Deltaproteobacteria(100);Desulfovibrionales(100);Desulfovibrionaceae(100);Desulfovibrionaceae_unclassified(100);	Firmicutes(100);Clostridia(100);Clostridiales(100);Lachnospiraceae(100);Lachnospiraceae_unclassified(100);	Bacteroidetes(100);Bacteroidia(100);Bacteroidales(100);Bacteroidaceae(100);Bacteroides(100);	Bacteroidetes(99);Bacteroidia(99);Bacteroidales(99);Bacteroidales_unclassified(99);Bacteroidales_unclassified(99);	Bacteroidetes(100);Bacteroidia(100);Bacteroidales(100);Rikenellaceae(100);dgA-11_gut_group(100);	Bacteroidetes(100);Bacteroidia(100);Bacteroidia_unclassified(100);Bacteroidia_unclassified(100);Bacteroidia_unclassified(100);	Verrucomicrobia(100);Verrucomicrobiae(100);Verrucomicrobiales(100);Akkermansiaceae(100);Akkermansia(100);	Tenericutes(100);Mollicutes(100);Mollicutes_RF39(100);Mollicutes_RF39_fa(100);Mollicutes_RF39_ge(100);	Bacteroidetes(100);Bacteroidia(100);Bacteroidales(100);Bacteroidales_unclassified(70);Bacteroidales_unclassified(70);	Bacteroidetes(100);Bacteroidia(100);Bacteroidales(100);Barnesiellaceae(87);uncultured(87);		1	0	150	150	0	0	150	47.628	4
2244_011220_TCGAAG	Bacteroidetes(100);Bacteroidia(100);Bacteroidales(100);Rikenellaceae(67);Rikenellaceae_unclassified(66);	Bacteria_unclassified(100);Bacteria_unclassified(100);Bacteria_unclassified(100);Bacteria_unclassified(100);Bacteria_unclassified(100);	Bacteroidetes(100);Bacteroidia(100);Bacteroidales(100);M2PB4-65_termite_group(100);M2PB4-65_termite_group_ge(100);	Bacteroidetes(100);Bacteroidia(100);Bacteroidales(100);Barnesiellaceae(87);uncultured(87);	Bacteroidetes(100);Bacteroidia(100);Bacteroidales(100);Prevotellaceae(100);Prevotellaceae_UCG-003(100);	Bacteroidetes(100);Bacteroidia(100);Bacteroidales(100);Bacteroidaceae(62);Bacteroides(62);	Firmicutes(100);Clostridia(100);Clostridiales(100);Lachnospiraceae(100);Lachnospiraceae_AC2044_group(93);	Bacteroidetes(100);Bacteroidia(100);Bacteroidales(100);Prevotellaceae(52);Prevotellaceae_unclassified(52);	Bacteroidetes(100);Bacteroidia(100);Bacteroidales(100);Prevotellaceae(100);Prevotellaceae_UCG-001(100);	Verrucomicrobia(100);Verrucomicrobiae(100);Verrucomicrobiales(100);Akkermansiaceae(100);Akkermansia(100);		0	0	0	0	0	0	0	60.7824	4
2259_011220_TCGGCA	Bacteria_unclassified(100);Bacteria_unclassified(100);Bacteria_unclassified(100);Bacteria_unclassified(100);Bacteria_unclassified(100);	Bacteroidetes(100);Bacteroidia(100);Bacteroidales(100);Bacteroidales_unclassified(100);Bacteroidales_unclassified(100);	Bacteroidetes(100);Bacteroidia(100);Bacteroidales(100);Rikenellaceae(100);Rikenellaceae_unclassified(100);	Bacteroidetes(100);Bacteroidia(100);Bacteroidales(100);Bacteroidaceae(62);Bacteroides(62);	Bacteroidetes(100);Bacteroidia(100);Bacteroidales(100);Bacteroidales_unclassified(70);Bacteroidales_unclassified(70);	Bacteroidetes(100);Bacteroidia(100);Bacteroidales(100);Prevotellaceae(100);Prevotellaceae_UCG-001(100);	Bacteroidetes(100);Bacteroidia(100);Bacteroidales(100);Prevotellaceae(100);Prevotellaceae_UCG-003(100);	Bacteroidetes(100);Bacteroidia(100);Bacteroidales(100);Prevotellaceae(100);Prevotellaceae_UCG-004(100);	Spirochaetes(100);Spirochaetia(100);Spirochaetales(100);Spirochaetaceae(100);Treponema_2(100);	Bacteroidetes(100);Bacteroidia(100);Bacteroidales(100);Prevotellaceae(100);Prevotellaceae_UCG-004(100);		0	0	0	0	0	0	0	66.6792	4
2278_011220_ATCTTA	Bacteria_unclassified(100);Bacteria_unclassified(100);Bacteria_unclassified(100);Bacteria_unclassified(100);Bacteria_unclassified(100);	Bacteroidetes(100);Bacteroidia(100);Bacteroidales(100);p-251-o5(100);p-251-o5_ge(100);	Bacteroidetes(100);Bacteroidia(100);Bacteroidales(100);Bacteroidales_unclassified(100);Bacteroidales_unclassified(100);	Bacteroidetes(100);Bacteroidia(100);Bacteroidales(100);Barnesiellaceae(87);uncultured(87);	Bacteroidetes(100);Bacteroidia(100);Bacteroidales(100);Rikenellaceae(100);Rikenellaceae_unclassified(100);	Bacteroidetes(100);Bacteroidia(100);Bacteroidales(100);Prevotellaceae(100);Prevotellaceae_UCG-003(100);	Bacteroidetes(100);Bacteroidia(100);Bacteroidales(100);p-2534-18B5_gut_group(100);p-2534-18B5_gut_group_ge(100);	Bacteroidetes(100);Bacteroidia(100);Bacteroidales(100);Prevotellaceae(100);Prevotellaceae_UCG-001(100);	Bacteroidetes(100);Bacteroidia(100);Bacteroidales(100);Prevotellaceae(100);Prevotellaceae_UCG-001(98);	Bacteroidetes(100);Bacteroidia(100);Bacteroidales(100);Bacteroidaceae(100);Bacteroides(100);		0	0	0	0	0	0	0	87.0912	4
2290_011220_AGAGCC	Bacteroidetes(100);Bacteroidia(100);Bacteroidales(100);Bacteroidales_unclassified(100);Bacteroidales_unclassified(100);	Bacteria_unclassified(100);Bacteria_unclassified(100);Bacteria_unclassified(100);Bacteria_unclassified(100);Bacteria_unclassified(100);	Bacteroidetes(100);Bacteroidia(100);Bacteroidales(100);Prevotellaceae(100);Prevotellaceae_UCG-003(100);	Bacteroidetes(100);Bacteroidia(100);Bacteroidales(100);Barnesiellaceae(87);uncultured(87);	Bacteroidetes(100);Bacteroidia(100);Bacteroidales(100);Bacteroidales_unclassified(70);Bacteroidales_unclassified(70);	Bacteroidetes(100);Bacteroidia(100);Bacteroidales(100);p-2534-18B5_gut_group(100);p-2534-18B5_gut_group_ge(100);	Firmicutes(97);Clostridia(97);Clostridiales(97);Ruminococcaceae(97);Ruminococcus_1(94);	Bacteroidetes(100);Bacteroidia(100);Bacteroidia_unclassified(100);Bacteroidia_unclassified(100);Bacteroidia_unclassified(100);	Proteobacteria(100);Deltaproteobacteria(100);Desulfovibrionales(100);Desulfovibrionaceae(100);Desulfovibrionaceae_unclassified(100);	Bacteroidetes(100);Bacteroidia(100);Bacteroidia_unclassified(100);Bacteroidia_unclassified(100);Bacteroidia_unclassified(100);		0	0	0	0	0	0	0	69.4008	4
2338_011220_GGATTC	Bacteroidetes(100);Bacteroidia(100);Bacteroidales(100);Barnesiellaceae(87);uncultured(87);	Bacteroidetes(100);Bacteroidia(100);Bacteroidales(100);M2PB4-65_termite_group(100);M2PB4-65_termite_group_ge(100);	Bacteroidetes(100);Bacteroidia(100);Bacteroidales(100);Bacteroidales_unclassified(100);Bacteroidales_unclassified(100);	Bacteroidetes(100);Bacteroidia(100);Bacteroidales(100);Prevotellaceae(100);Prevotellaceae_UCG-004(100);	Bacteroidetes(100);Bacteroidia(100);Bacteroidales(100);Prevotellaceae(100);Prevotellaceae_UCG-003(100);	Firmicutes(100);Clostridia(100);Clostridiales(100);Lachnospiraceae(100);Lachnospiraceae_unclassified(100);	Bacteroidetes(100);Bacteroidia(100);Bacteroidales(100);M2PB4-65_termite_group(100);M2PB4-65_termite_group_ge(100);	Bacteroidetes(100);Bacteroidia(100);Bacteroidales(100);Rikenellaceae(100);Rikenellaceae_unclassified(100);	Bacteria_unclassified(100);Bacteria_unclassified(100);Bacteria_unclassified(100);Bacteria_unclassified(100);Bacteria_unclassified(100);	Firmicutes(100);Clostridia(100);Clostridiales(100);Peptostreptococcaceae(100);Romboutsia(100);		1	150	0	0	0	0	0	65.772	4
2348_011220_AATGAG	Bacteroidetes(100);Bacteroidia(100);Bacteroidales(100);Bacteroidales_unclassified(100);Bacteroidales_unclassified(100);	Firmicutes(100);Clostridia(100);Clostridiales(100);Ruminococcaceae(100);Ruminococcaceae_ge(100);	Firmicutes(100);Clostridia(100);Clostridiales(100);Christensenellaceae(100);Christensenellaceae_R-7_group(100);	Bacteroidetes(100);Bacteroidia(100);Bacteroidales(100);Rikenellaceae(100);Rikenellaceae_RC9_gut_group(100);	Bacteroidetes(100);Bacteroidia(100);Bacteroidales(100);Barnesiellaceae(87);uncultured(87);	Bacteroidetes(100);Bacteroidia(100);Bacteroidales(100);Prevotellaceae(100);Prevotellaceae_UCG-003(100);	Bacteroidetes(100);Bacteroidia(100);Bacteroidales(100);Prevotellaceae(100);Prevotellaceae_UCG-004(100);	Bacteroidetes(100);Bacteroidia(100);Bacteroidales(100);Bacteroidaceae(62);Bacteroides(62);	Bacteroidetes(100);Bacteroidia(100);Bacteroidales(100);Prevotellaceae(81);Prevotellaceae_unclassified(81);	Bacteria_unclassified(100);Bacteria_unclassified(100);Bacteria_unclassified(100);Bacteria_unclassified(100);Bacteria_unclassified(100);		0	0	0	0	0	0	0	63.9576	4
2365_011220_CGGTAC	Bacteroidetes(100);Bacteroidia(100);Bacteroidales(100);Barnesiellaceae(87);uncultured(87);	Bacteria_unclassified(100);Bacteria_unclassified(100);Bacteria_unclassified(100);Bacteria_unclassified(100);Bacteria_unclassified(100);	Bacteroidetes(100);Bacteroidia(100);Bacteroidales(100);Bacteroidales_unclassified(100);Bacteroidales_unclassified(100);	Proteobacteria(100);Deltaproteobacteria(100);Desulfovibrionales(100);Desulfovibrionaceae(100);Desulfovibrionaceae_unclassified(100);	Bacteroidetes(100);Bacteroidia(100);Bacteroidales(100);Bacteroidales_unclassified(70);Bacteroidales_unclassified(70);	Bacteroidetes(100);Bacteroidia(100);Bacteroidales(100);Prevotellaceae(100);Prevotellaceae_UCG-003(100);	Bacteroidetes(100);Bacteroidia(100);Bacteroidales(100);Bacteroidaceae(100);Bacteroides(100);	Bacteroidetes(100);Bacteroidia(100);Bacteroidia_unclassified(100);Bacteroidia_unclassified(100);Bacteroidia_unclassified(100);	Bacteroidetes(100);Bacteroidia(100);Bacteroidales(100);Bacteroidaceae(62);Bacteroides(62);	Firmicutes(100);Clostridia(100);Clostridiales(100);Lachnospiraceae(100);Lachnospiraceae_unclassified(100);		1	0	0	0	1	0	0	59.8752	4
2370_011220_GAACTT	Bacteroidetes(100);Bacteroidia(100);Bacteroidales(100);p-251-o5(100);p-251-o5_ge(100);	Bacteroidetes(100);Bacteroidia(100);Bacteroidia_unclassified(100);Bacteroidia_unclassified(100);Bacteroidia_unclassified(100);	Bacteria_unclassified(100);Bacteria_unclassified(100);Bacteria_unclassified(100);Bacteria_unclassified(100);Bacteria_unclassified(100);	Proteobacteria(100);Deltaproteobacteria(100);Desulfovibrionales(100);Desulfovibrionaceae(100);Desulfovibrionaceae_unclassified(100);	Bacteroidetes(100);Bacteroidia(100);Bacteroidia_unclassified(100);Bacteroidia_unclassified(100);Bacteroidia_unclassified(100);	Bacteroidetes(100);Bacteroidia(100);Bacteroidales(100);Rikenellaceae(100);Rikenellaceae_RC9_gut_group(100);	Bacteroidetes(100);Bacteroidia(100);Bacteroidales(100);Prevotellaceae(100);Prevotellaceae_UCG-003(100);	Bacteroidetes(100);Bacteroidia(100);Bacteroidales(100);Prevotellaceae(100);Prevotellaceae_UCG-003(100);	Bacteroidetes(100);Bacteroidia(100);Bacteroidales(100);Bacteroidales_unclassified(70);Bacteroidales_unclassified(70);	Bacteroidetes(100);Bacteroidia(100);Bacteroidales(100);Prevotellaceae(100);Prevotellaceae_UCG-004(100);		1	2700	150	0	0	0	0	52.6176	3
2413_011220_CGTACC	Bacteroidetes(100);Bacteroidia(100);Bacteroidia_unclassified(100);Bacteroidia_unclassified(100);Bacteroidia_unclassified(100);	Bacteroidetes(100);Bacteroidia(100);Bacteroidales(100);Prevotellaceae(100);Prevotellaceae_UCG-003(100);	Bacteroidetes(100);Bacteroidia(100);Bacteroidales(100);Barnesiellaceae(87);uncultured(87);	Proteobacteria(100);Deltaproteobacteria(100);Desulfovibrionales(100);Desulfovibrionaceae(100);Desulfovibrionaceae_unclassified(100);	Bacteroidetes(100);Bacteroidia(100);Bacteroidales(100);Prevotellaceae(100);Prevotellaceae_UCG-001(100);	Bacteria_unclassified(100);Bacteria_unclassified(100);Bacteria_unclassified(100);Bacteria_unclassified(100);Bacteria_unclassified(100);	Bacteria_unclassified(100);Bacteria_unclassified(100);Bacteria_unclassified(100);Bacteria_unclassified(100);Bacteria_unclassified(100);	Verrucomicrobia(100);Verrucomicrobiae(100);Verrucomicrobiales(100);Akkermansiaceae(100);Akkermansia(100);	Bacteroidetes(100);Bacteroidia(100);Bacteroidales(100);Prevotellaceae(100);Prevotellaceae_UCG-004(100);	Bacteroidetes(100);Bacteroidia(100);Bacteroidales(100);Prevotellaceae(100);Prevotellaceae_UCG-004(100);		1	0	0	0	0	0	0	66.6792	3
2415_011220_GCAGTA	Bacteroidetes(100);Bacteroidia(100);Bacteroidales(100);Prevotellaceae(100);Prevotellaceae_UCG-003(100);	Bacteroidetes(100);Bacteroidia(100);Bacteroidales(100);Prevotellaceae(100);Prevotellaceae_UCG-001(98);	Bacteroidetes(100);Bacteroidia(100);Bacteroidales(100);Barnesiellaceae(87);uncultured(87);	Bacteroidetes(100);Bacteroidia(100);Bacteroidales(100);Bacteroidales_unclassified(70);Bacteroidales_unclassified(70);	Verrucomicrobia(100);Verrucomicrobiae(100);Verrucomicrobiales(100);Akkermansiaceae(100);Akkermansia(100);	Firmicutes(100);Clostridia(100);Clostridiales(100);Lachnospiraceae(100);Lachnospiraceae_unclassified(100);	Bacteroidetes(100);Bacteroidia(100);Bacteroidales(100);M2PB4-65_termite_group(100);M2PB4-65_termite_group_ge(100);	Verrucomicrobia(100);Verrucomicrobiae(100);Verrucomicrobiales(100);Akkermansiaceae(100);Akkermansia(100);	Bacteria_unclassified(100);Bacteria_unclassified(100);Bacteria_unclassified(100);Bacteria_unclassified(100);Bacteria_unclassified(100);	Bacteroidetes(100);Bacteroidia(100);Bacteroidales(100);Bacteroidaceae(100);Bacteroides(100);		0	0	0	0	0	0	0	53.9784	3
2429_011220_TCGAGT	Bacteroidetes(100);Bacteroidia(100);Bacteroidales(100);Rikenellaceae(67);Rikenellaceae_unclassified(66);	Bacteria_unclassified(100);Bacteria_unclassified(100);Bacteria_unclassified(100);Bacteria_unclassified(100);Bacteria_unclassified(100);	Bacteroidetes(100);Bacteroidia(100);Bacteroidia_unclassified(100);Bacteroidia_unclassified(100);Bacteroidia_unclassified(100);	Bacteroidetes(100);Bacteroidia(100);Bacteroidales(100);Bacteroidales_unclassified(100);Bacteroidales_unclassified(100);	Bacteroidetes(100);Bacteroidia(100);Bacteroidales(100);Prevotellaceae(100);Prevotellaceae_UCG-003(100);	Bacteroidetes(100);Bacteroidia(100);Bacteroidales(100);Bacteroidales_unclassified(100);Bacteroidales_unclassified(100);	Bacteroidetes(100);Bacteroidia(100);Bacteroidales(99);Prevotellaceae(98);Prevotellaceae_UCG-001(97);	Bacteroidetes(100);Bacteroidia(100);Bacteroidales(100);Rikenellaceae(100);Rikenellaceae_unclassified(100);	Bacteroidetes(100);Bacteroidia(100);Bacteroidales(100);Prevotellaceae(81);Prevotellaceae_unclassified(81);	Bacteroidetes(100);Bacteroidia(100);Bacteroidales(100);Prevotellaceae(100);Prevotellaceae_UCG-003(100);		1	300	0	0	0	0	0	59.8752	3
2441_011220_TTACAT	Bacteria_unclassified(100);Bacteria_unclassified(100);Bacteria_unclassified(100);Bacteria_unclassified(100);Bacteria_unclassified(100);	Bacteroidetes(100);Bacteroidia(100);Bacteroidales(100);Prevotellaceae(100);Prevotellaceae_UCG-001(100);	Bacteroidetes(100);Bacteroidia(100);Bacteroidales(100);p-2534-18B5_gut_group(58);p-2534-18B5_gut_group_ge(58);	Bacteroidetes(100);Bacteroidia(100);Bacteroidales(100);Prevotellaceae(100);Prevotellaceae_UCG-003(100);	Bacteria_unclassified(100);Bacteria_unclassified(100);Bacteria_unclassified(100);Bacteria_unclassified(100);Bacteria_unclassified(100);	Bacteroidetes(100);Bacteroidia(100);Bacteroidales(100);Bacteroidales_unclassified(100);Bacteroidales_unclassified(100);	Bacteroidetes(100);Bacteroidia(100);Bacteroidales(100);Barnesiellaceae(87);uncultured(87);	Bacteroidetes(100);Bacteroidia(100);Bacteroidales(100);Rikenellaceae(100);Rikenellaceae_unclassified(100);	Bacteroidetes(100);Bacteroidia(100);Bacteroidales(100);Bacteroidales_unclassified(70);Bacteroidales_unclassified(70);	Bacteroidetes(100);Bacteroidia(100);Bacteroidales(100);Bacteroidaceae(100);Bacteroides(100);		0	0	0	0	0	0	0	87.5448	3
2469_011220_TCACGT	Bacteroidetes(100);Bacteroidia(100);Bacteroidales(100);Bacteroidaceae(62);Bacteroides(62);	Bacteroidetes(100);Bacteroidia(100);Bacteroidia_unclassified(100);Bacteroidia_unclassified(100);Bacteroidia_unclassified(100);	Bacteroidetes(100);Bacteroidia(100);Bacteroidales(100);Barnesiellaceae(87);uncultured(87);	Bacteroidetes(100);Bacteroidia(100);Bacteroidales(100);Bacteroidales_unclassified(70);Bacteroidales_unclassified(70);	Firmicutes(100);Clostridia(100);Clostridiales(100);Lachnospiraceae(100);Lachnospiraceae_unclassified(100);	Proteobacteria(100);Deltaproteobacteria(100);Desulfovibrionales(100);Desulfovibrionaceae(100);Desulfovibrionaceae_unclassified(100);	Bacteroidetes(100);Bacteroidia(100);Bacteroidales(100);Prevotellaceae(100);Prevotellaceae_UCG-004(100);	Bacteroidetes(100);Bacteroidia(100);Bacteroidales(100);M2PB4-65_termite_group(100);M2PB4-65_termite_group_ge(100);	Bacteria_unclassified(100);Bacteria_unclassified(100);Bacteria_unclassified(100);Bacteria_unclassified(100);Bacteria_unclassified(100);	Bacteria_unclassified(99);Bacteria_unclassified(99);Bacteria_unclassified(99);Bacteria_unclassified(99);Bacteria_unclassified(99);		0	0	0	0	0	0	0	79.8336	3
2479_011220_GAATAC	Bacteria_unclassified(100);Bacteria_unclassified(100);Bacteria_unclassified(100);Bacteria_unclassified(100);Bacteria_unclassified(100);	Bacteroidetes(100);Bacteroidia(100);Bacteroidales(100);p-2534-18B5_gut_group(100);p-2534-18B5_gut_group_ge(100);	Bacteroidetes(100);Bacteroidia(100);Bacteroidales(100);Rikenellaceae(100);Rikenellaceae_unclassified(100);	Bacteroidetes(100);Bacteroidia(100);Bacteroidia_unclassified(100);Bacteroidia_unclassified(100);Bacteroidia_unclassified(100);	Firmicutes(100);Clostridia(100);Clostridiales(100);Ruminococcaceae(100);Ruminococcaceae_ge(89);	Bacteroidetes(100);Bacteroidia(100);Bacteroidales(100);Bacteroidaceae(62);Bacteroides(62);	Bacteria_unclassified(100);Bacteria_unclassified(100);Bacteria_unclassified(100);Bacteria_unclassified(100);Bacteria_unclassified(100);	Bacteroidetes(100);Bacteroidia(100);Bacteroidales(100);Bacteroidales_unclassified(100);Bacteroidales_unclassified(100);	Firmicutes(100);Clostridia(100);Clostridiales(100);Lachnospiraceae(100);Lachnospiraceae_AC2044_group(93);	Bacteroidetes(100);Bacteroidia(100);Bacteroidales(100);Prevotellaceae(100);Prevotellaceae_UCG-004(100);		1	0	150	0	0	0	0	62.1432	3
2483_011220_ATAAGC	Bacteroidetes(100);Bacteroidia(100);Bacteroidales(100);Rikenellaceae(100);Rikenellaceae_unclassified(100);	Bacteroidetes(100);Bacteroidia(100);Bacteroidales(100);Barnesiellaceae(87);uncultured(87);	Bacteria_unclassified(100);Bacteria_unclassified(100);Bacteria_unclassified(100);Bacteria_unclassified(100);Bacteria_unclassified(100);	Proteobacteria(100);Deltaproteobacteria(100);Desulfovibrionales(100);Desulfovibrionaceae(100);Desulfovibrionaceae_unclassified(100);	Bacteroidetes(100);Bacteroidia(100);Bacteroidales(100);Prevotellaceae(100);Prevotellaceae_UCG-003(100);	Firmicutes(100);Clostridia(100);Clostridiales(100);Lachnospiraceae(100);Lachnospiraceae_unclassified(100);	Bacteroidetes(100);Bacteroidia(100);Bacteroidia_unclassified(100);Bacteroidia_unclassified(100);Bacteroidia_unclassified(100);	Bacteroidetes(100);Bacteroidia(100);Bacteroidales(100);Bacteroidaceae(62);Bacteroides(62);	Bacteroidetes(100);Bacteroidia(100);Bacteroidia_unclassified(100);Bacteroidia_unclassified(100);Bacteroidia_unclassified(100);	Bacteroidetes(100);Bacteroidia(100);Bacteroidales(100);Prevotellaceae(100);Prevotellaceae_UCG-001(100);		1	0	0	2850	0	0	0	71.6688	3
2518_011220_CGTCGA	Bacteroidetes(100);Bacteroidia(100);Bacteroidales(100);Barnesiellaceae(87);uncultured(87);	Bacteria_unclassified(100);Bacteria_unclassified(100);Bacteria_unclassified(100);Bacteria_unclassified(100);Bacteria_unclassified(100);	Bacteroidetes(100);Bacteroidia(100);Bacteroidales(100);Bacteroidales_unclassified(70);Bacteroidales_unclassified(70);	Bacteroidetes(100);Bacteroidia(100);Bacteroidia_unclassified(100);Bacteroidia_unclassified(100);Bacteroidia_unclassified(100);	Bacteroidetes(100);Bacteroidia(100);Bacteroidales(100);Rikenellaceae(100);Rikenellaceae_unclassified(100);	Bacteroidetes(100);Bacteroidia(100);Bacteroidales(100);M2PB4-65_termite_group(100);M2PB4-65_termite_group_ge(100);	Bacteroidetes(100);Bacteroidia(100);Bacteroidia_unclassified(100);Bacteroidia_unclassified(100);Bacteroidia_unclassified(100);	Firmicutes(100);Clostridia(100);Clostridiales(100);Ruminococcaceae(99);Ruminiclostridium_1(99);	Spirochaetes(100);Spirochaetia(100);Spirochaetales(100);Spirochaetaceae(100);Treponema_2(100);	Firmicutes(97);Firmicutes_unclassified(95);Firmicutes_unclassified(95);Firmicutes_unclassified(95);Firmicutes_unclassified(95);		0	0	0	0	0	0	0	76.2048	2
2539_011220_CAATTC	Bacteroidetes(100);Bacteroidia(100);Bacteroidales(100);p-251-o5(100);p-251-o5_ge(100);	Bacteroidetes(100);Bacteroidia(100);Bacteroidales(100);Prevotellaceae(97);Prevotellaceae_unclassified(97);	Bacteroidetes(100);Bacteroidia(100);Bacteroidales(100);Barnesiellaceae(87);uncultured(87);	Bacteroidetes(100);Bacteroidia(100);Bacteroidales(100);Bacteroidaceae(62);Bacteroides(62);	Bacteroidetes(100);Bacteroidia(100);Bacteroidia_unclassified(100);Bacteroidia_unclassified(100);Bacteroidia_unclassified(100);	Bacteroidetes(100);Bacteroidia(100);Bacteroidales(100);Prevotellaceae(100);Prevotellaceae_UCG-003(100);	Bacteroidetes(100);Bacteroidia(100);Bacteroidales(100);Bacteroidales_unclassified(70);Bacteroidales_unclassified(70);	Bacteroidetes(100);Bacteroidia(100);Bacteroidales(100);M2PB4-65_termite_group(100);M2PB4-65_termite_group_ge(100);	Firmicutes(100);Clostridia(100);Clostridiales(100);Lachnospiraceae(100);Lachnospiraceae_unclassified(80);	Firmicutes(100);Clostridia(100);Clostridiales(100);Lachnospiraceae(100);Lachnospiraceae_unclassified(100);		1	450	0	0	0	0	0	81.648	2
2540_011220_GAGACG	Bacteroidetes(100);Bacteroidia(100);Bacteroidia_unclassified(100);Bacteroidia_unclassified(100);Bacteroidia_unclassified(100);	Bacteria_unclassified(100);Bacteria_unclassified(100);Bacteria_unclassified(100);Bacteria_unclassified(100);Bacteria_unclassified(100);	Proteobacteria(100);Deltaproteobacteria(100);Desulfovibrionales(100);Desulfovibrionaceae(100);Desulfovibrionaceae_unclassified(100);	Bacteroidetes(100);Bacteroidia(100);Bacteroidales(100);Bacteroidaceae(62);Bacteroides(62);	Bacteroidetes(99);Bacteroidia(99);Bacteroidales(99);Bacteroidales_unclassified(99);Bacteroidales_unclassified(99);	Bacteroidetes(100);Bacteroidia(100);Bacteroidales(100);Barnesiellaceae(87);uncultured(87);	Verrucomicrobia(100);Verrucomicrobiae(100);Verrucomicrobiales(100);Akkermansiaceae(100);Akkermansia(100);	Bacteroidetes(100);Bacteroidia(100);Bacteroidales(100);Bacteroidales_unclassified(70);Bacteroidales_unclassified(70);	Bacteroidetes(100);Bacteroidia(100);Bacteroidales(100);Rikenellaceae(100);Rikenellaceae_RC9_gut_group(100);	Bacteroidetes(100);Bacteroidia(100);Bacteroidales(100);Rikenellaceae(100);Rikenellaceae_unclassified(100);		0	0	0	0	0	0	0	58.5144	2
2548_011220_TACGTA	Bacteria_unclassified(100);Bacteria_unclassified(100);Bacteria_unclassified(100);Bacteria_unclassified(100);Bacteria_unclassified(100);	Bacteroidetes(100);Bacteroidia(100);Bacteroidales(100);Barnesiellaceae(87);uncultured(87);	Bacteroidetes(100);Bacteroidia(100);Bacteroidales(100);Bacteroidales_unclassified(70);Bacteroidales_unclassified(70);	Bacteroidetes(100);Bacteroidia(100);Bacteroidales(100);Bacteroidaceae(62);Bacteroides(62);	Bacteroidetes(100);Bacteroidia(100);Bacteroidales(100);Bacteroidales_unclassified(100);Bacteroidales_unclassified(100);	Firmicutes(100);Clostridia(100);Clostridiales(100);Ruminococcaceae(100);Ruminococcaceae_unclassified(100);	Firmicutes(100);Clostridia(100);Clostridiales(100);Lachnospiraceae(100);Lachnospiraceae_unclassified(100);	Bacteroidetes(100);Bacteroidia(100);Bacteroidales(100);Prevotellaceae(100);Prevotellaceae_UCG-003(100);	Bacteroidetes(100);Bacteroidia(100);Bacteroidales(100);Prevotellaceae(100);Prevotellaceae_UCG-001(100);	Bacteroidetes(100);Bacteroidia(100);Bacteroidales(100);Prevotellaceae(81);Prevotellaceae_unclassified(81);		1	150	0	0	0	0	0	61.236	2
2549_011220_TCGTTC	Bacteroidetes(100);Bacteroidia(100);Bacteroidales(100);Barnesiellaceae(87);uncultured(87);	Bacteroidetes(100);Bacteroidia(100);Bacteroidales(100);Bacteroidaceae(62);Bacteroides(62);	Bacteroidetes(100);Bacteroidia(100);Bacteroidia_unclassified(100);Bacteroidia_unclassified(100);Bacteroidia_unclassified(100);	Firmicutes(98);Clostridia(98);Clostridiales(97);Ruminococcaceae(88);Ruminococcaceae_unclassified(55);	Bacteroidetes(100);Bacteroidia(100);Bacteroidales(100);M2PB4-65_termite_group(100);M2PB4-65_termite_group_ge(100);	Bacteroidetes(100);Bacteroidia(100);Bacteroidales(100);Rikenellaceae(100);Alistipes(100);	Bacteroidetes(100);Bacteroidia(100);Bacteroidales(100);Rikenellaceae(100);Rikenellaceae_RC9_gut_group(100);	Bacteroidetes(100);Bacteroidia(100);Bacteroidales(100);Bacteroidales_unclassified(70);Bacteroidales_unclassified(70);	Bacteroidetes(100);Bacteroidia(100);Bacteroidales(100);Prevotellaceae(100);Prevotellaceae_UCG-004(100);	Bacteroidetes(100);Bacteroidia(100);Bacteroidales(100);Bacteroidales_RF16_group(100);Bacteroidales_RF16_group_ge(100);		1	300	0	300	0	0	0	67.1328	2
2550_011220_ATGCAC	Bacteroidetes(100);Bacteroidia(100);Bacteroidales(100);Bacteroidales_unclassified(100);Bacteroidales_unclassified(100);	Firmicutes(86);Clostridia(85);Clostridiales(85);Ruminococcaceae(78);Ruminococcaceae_unclassified(78);	Bacteroidetes(100);Bacteroidia(100);Bacteroidales(100);p-2534-18B5_gut_group(100);p-2534-18B5_gut_group_ge(100);	Bacteroidetes(100);Bacteroidia(100);Bacteroidales(100);Prevotellaceae(100);Prevotellaceae_UCG-001(100);	Bacteria_unclassified(100);Bacteria_unclassified(100);Bacteria_unclassified(100);Bacteria_unclassified(100);Bacteria_unclassified(100);	Bacteroidetes(100);Bacteroidia(100);Bacteroidales(100);Bacteroidales_unclassified(62);Bacteroidales_unclassified(62);	Bacteria_unclassified(100);Bacteria_unclassified(100);Bacteria_unclassified(100);Bacteria_unclassified(100);Bacteria_unclassified(100);	Bacteroidetes(100);Bacteroidia(100);Bacteroidales(100);Barnesiellaceae(87);uncultured(87);	Bacteroidetes(100);Bacteroidia(100);Bacteroidales(100);Prevotellaceae(81);Prevotellaceae_unclassified(81);	Bacteria_unclassified(100);Bacteria_unclassified(100);Bacteria_unclassified(100);Bacteria_unclassified(100);Bacteria_unclassified(100);		1	150	0	0	0	0	0	56.2464	2
2553_011220_GGGCTG	Bacteroidetes(100);Bacteroidia(100);Bacteroidales(100);Bacteroidales_unclassified(70);Bacteroidales_unclassified(70);	Firmicutes(100);Erysipelotrichia(100);Erysipelotrichales(100);Erysipelotrichaceae(100);Solobacterium(100);	Bacteroidetes(100);Bacteroidia(100);Bacteroidales(100);p-2534-18B5_gut_group(100);p-2534-18B5_gut_group_ge(100);	Bacteroidetes(100);Bacteroidia(100);Bacteroidia_unclassified(100);Bacteroidia_unclassified(100);Bacteroidia_unclassified(100);	Bacteria_unclassified(100);Bacteria_unclassified(100);Bacteria_unclassified(100);Bacteria_unclassified(100);Bacteria_unclassified(100);	Bacteroidetes(100);Bacteroidia(100);Bacteroidales(100);Barnesiellaceae(87);uncultured(87);	Bacteria_unclassified(100);Bacteria_unclassified(100);Bacteria_unclassified(100);Bacteria_unclassified(100);Bacteria_unclassified(100);	Bacteroidetes(100);Bacteroidia(100);Bacteroidales(100);Rikenellaceae(100);Alistipes(100);	Bacteroidetes(100);Bacteroidia(100);Bacteroidales(100);Prevotellaceae(81);Prevotellaceae_unclassified(81);	Bacteroidetes(100);Bacteroidia(100);Bacteroidales(100);Rikenellaceae(100);Rikenellaceae_RC9_gut_group(99);		1	600	0	0	0	0	0	63.9576	2
2573_011220_TCCAGA	Firmicutes(100);Clostridia(100);Clostridiales(100);Ruminococcaceae(100);Ruminococcaceae_unclassified(100);	Bacteroidetes(100);Bacteroidia(100);Bacteroidales(100);p-251-o5(100);p-251-o5_ge(100);	Bacteroidetes(100);Bacteroidia(100);Bacteroidales(98);Bacteroidales_unclassified(77);Bacteroidales_unclassified(77);	Bacteroidetes(100);Bacteroidia(100);Bacteroidales(100);p-2534-18B5_gut_group(100);p-2534-18B5_gut_group_ge(100);	Bacteria_unclassified(100);Bacteria_unclassified(100);Bacteria_unclassified(100);Bacteria_unclassified(100);Bacteria_unclassified(100);	Bacteroidetes(100);Bacteroidia(100);Bacteroidales(100);Barnesiellaceae(87);uncultured(87);	Bacteroidetes(100);Bacteroidia(100);Bacteroidales(100);Prevotellaceae(100);Prevotellaceae_UCG-003(100);	Bacteroidetes(100);Bacteroidia(100);Bacteroidales(100);Bacteroidaceae(62);Bacteroides(62);	Bacteroidetes(100);Bacteroidia(100);Bacteroidales(100);Prevotellaceae(100);Prevotellaceae_UCG-003(100);	Firmicutes(100);Negativicutes(100);Selenomonadales(100);Acidaminococcaceae(100);Phascolarctobacterium(99);		1	1050	0	2100	0	0	0	52.164	2
2576_011220_ACATGA	Bacteroidetes(100);Bacteroidia(100);Bacteroidales(100);Bacteroidales_unclassified(70);Bacteroidales_unclassified(70);	Firmicutes(100);Clostridia(100);Clostridiales(100);Ruminococcaceae(100);Ruminococcaceae_unclassified(93);	Bacteroidetes(100);Bacteroidia(100);Bacteroidales(100);Barnesiellaceae(87);uncultured(87);	Bacteroidetes(100);Bacteroidia(100);Bacteroidales(100);Rikenellaceae(67);Rikenellaceae_unclassified(66);	Bacteroidetes(100);Bacteroidia(100);Bacteroidales(100);Bacteroidaceae(62);Bacteroides(62);	Bacteroidetes(100);Bacteroidia(100);Bacteroidia_unclassified(100);Bacteroidia_unclassified(100);Bacteroidia_unclassified(100);	Bacteria_unclassified(100);Bacteria_unclassified(100);Bacteria_unclassified(100);Bacteria_unclassified(100);Bacteria_unclassified(100);	Firmicutes(100);Clostridia(100);Clostridiales(100);Ruminococcaceae(100);Ruminococcus_1(100);	Bacteria_unclassified(100);Bacteria_unclassified(100);Bacteria_unclassified(100);Bacteria_unclassified(100);Bacteria_unclassified(100);	Bacteroidetes(100);Bacteroidia(100);Bacteroidales(100);Prevotellaceae(100);Prevotellaceae_UCG-004(100);		1	600	0	0	0	0	0	60.7824	2
2577_011220_GAGTGG	Bacteroidetes(100);Bacteroidia(100);Bacteroidales(100);Barnesiellaceae(87);uncultured(87);	Bacteria_unclassified(100);Bacteria_unclassified(100);Bacteria_unclassified(100);Bacteria_unclassified(100);Bacteria_unclassified(100);	Bacteroidetes(100);Bacteroidia(100);Bacteroidia_unclassified(100);Bacteroidia_unclassified(100);Bacteroidia_unclassified(100);	Bacteroidetes(100);Bacteroidia(100);Bacteroidales(100);Prevotellaceae(81);Prevotellaceae_unclassified(81);	Bacteroidetes(100);Bacteroidia(100);Bacteroidales(100);Prevotellaceae(100);Prevotellaceae_UCG-003(100);	Bacteroidetes(100);Bacteroidia(100);Bacteroidales(100);Bacteroidaceae(62);Bacteroides(62);	Proteobacteria(100);Deltaproteobacteria(100);Desulfovibrionales(100);Desulfovibrionaceae(100);Desulfovibrionaceae_unclassified(100);	Bacteroidetes(100);Bacteroidia(100);Bacteroidales(100);M2PB4-65_termite_group(100);M2PB4-65_termite_group_ge(100);	Bacteroidetes(100);Bacteroidia(100);Bacteroidia_unclassified(100);Bacteroidia_unclassified(100);Bacteroidia_unclassified(100);	Bacteroidetes(100);Bacteroidia(100);Bacteroidales(100);Bacteroidaceae(100);Bacteroides(100);		0	0	0	0	0	0	0	72.576	2
2579_011220_CGTACG	Bacteroidetes(100);Bacteroidia(100);Bacteroidales(100);Bacteroidales_unclassified(100);Bacteroidales_unclassified(100);	Bacteria_unclassified(100);Bacteria_unclassified(100);Bacteria_unclassified(100);Bacteria_unclassified(100);Bacteria_unclassified(100);	Bacteroidetes(100);Bacteroidia(100);Bacteroidales(100);Bacteroidaceae(62);Bacteroides(62);	Bacteroidetes(100);Bacteroidia(100);Bacteroidia_unclassified(100);Bacteroidia_unclassified(100);Bacteroidia_unclassified(100);	Verrucomicrobia(100);Verrucomicrobiae(100);Verrucomicrobiales(100);Akkermansiaceae(100);Akkermansia(100);	Bacteroidetes(100);Bacteroidia(100);Bacteroidales(100);Prevotellaceae(81);Prevotellaceae_unclassified(81);	Proteobacteria(100);Deltaproteobacteria(100);Desulfovibrionales(100);Desulfovibrionaceae(100);Desulfovibrionaceae_unclassified(100);	Verrucomicrobia(61);Verrucomicrobiae(61);Verrucomicrobiales(61);Akkermansiaceae(59);Akkermansia(59);	Bacteroidetes(100);Bacteroidia(100);Bacteroidia_unclassified(100);Bacteroidia_unclassified(100);Bacteroidia_unclassified(100);	Bacteroidetes(100);Bacteroidia(100);Bacteroidales(100);Rikenellaceae(67);Rikenellaceae_unclassified(66);		1	0	0	0	0	150	0	57.1536	2
2582_011220_CATTGC	Bacteroidetes(100);Bacteroidia(100);Bacteroidales(100);Prevotellaceae(100);Prevotellaceae_UCG-003(100);	Bacteroidetes(100);Bacteroidia(100);Bacteroidales(100);Rikenellaceae(67);Rikenellaceae_unclassified(66);	Bacteroidetes(100);Bacteroidia(100);Bacteroidales(100);Bacteroidales_unclassified(100);Bacteroidales_unclassified(100);	Bacteria_unclassified(100);Bacteria_unclassified(100);Bacteria_unclassified(100);Bacteria_unclassified(100);Bacteria_unclassified(100);	Bacteroidetes(100);Bacteroidia(100);Bacteroidales(100);Prevotellaceae(100);Prevotellaceae_UCG-004(100);	Proteobacteria(100);Deltaproteobacteria(100);Desulfovibrionales(100);Desulfovibrionaceae(100);Desulfovibrionaceae_unclassified(100);	Bacteroidetes(100);Bacteroidia(100);Bacteroidales(99);Bacteroidales_unclassified(76);Bacteroidales_unclassified(76);	Bacteria_unclassified(100);Bacteria_unclassified(100);Bacteria_unclassified(100);Bacteria_unclassified(100);Bacteria_unclassified(100);	Bacteroidetes(100);Bacteroidia(100);Bacteroidales(95);Bacteroidales_unclassified(95);Bacteroidales_unclassified(95);	Bacteroidetes(100);Bacteroidia(100);Bacteroidales(99);Prevotellaceae(98);Prevotellaceae_UCG-001(97);		0	0	0	0	0	0	0	50.3496	2
2585_011220_ATTCCT	Firmicutes(100);Clostridia(100);Clostridiales(100);Ruminococcaceae(100);Ruminococcus_1(100);	Bacteroidetes(100);Bacteroidia(100);Bacteroidales(100);Bacteroidales_unclassified(70);Bacteroidales_unclassified(70);	Bacteria_unclassified(100);Bacteria_unclassified(100);Bacteria_unclassified(100);Bacteria_unclassified(100);Bacteria_unclassified(100);	Firmicutes(97);Firmicutes_unclassified(95);Firmicutes_unclassified(95);Firmicutes_unclassified(95);Firmicutes_unclassified(95);	Firmicutes(100);Clostridia(100);Clostridiales(100);Ruminococcaceae(100);Ruminococcus_1(100);	Bacteroidetes(100);Bacteroidia(100);Bacteroidales(100);Bacteroidaceae(62);Bacteroides(62);	Bacteroidetes(100);Bacteroidia(100);Bacteroidales(100);p-2534-18B5_gut_group(100);p-2534-18B5_gut_group_ge(100);	Proteobacteria(100);Deltaproteobacteria(100);Desulfovibrionales(100);Desulfovibrionaceae(100);Desulfovibrionaceae_unclassified(100);	Bacteroidetes(100);Bacteroidia(100);Bacteroidales(100);Barnesiellaceae(87);uncultured(87);	Bacteroidetes(100);Bacteroidia(100);Bacteroidales(100);Prevotellaceae(100);Prevotellaceae_UCG-004(100);		0	0	0	0	0	0	0	66.2256	2
2586_011220_GTGGCC	Bacteria_unclassified(100);Bacteria_unclassified(100);Bacteria_unclassified(100);Bacteria_unclassified(100);Bacteria_unclassified(100);	Verrucomicrobia(100);Verrucomicrobiae(100);Verrucomicrobiales(100);Akkermansiaceae(100);Akkermansia(100);	Bacteroidetes(100);Bacteroidia(100);Bacteroidales(100);Prevotellaceae(100);Prevotellaceae_UCG-003(100);	Bacteroidetes(100);Bacteroidia(100);Bacteroidales(100);Rikenellaceae(67);Rikenellaceae_unclassified(66);	Bacteroidetes(100);Bacteroidia(100);Bacteroidales(100);Prevotellaceae(100);Prevotellaceae_UCG-003(100);	Bacteroidetes(100);Bacteroidia(100);Bacteroidia_unclassified(100);Bacteroidia_unclassified(100);Bacteroidia_unclassified(100);	Bacteria_unclassified(100);Bacteria_unclassified(100);Bacteria_unclassified(100);Bacteria_unclassified(100);Bacteria_unclassified(100);	Bacteroidetes(100);Bacteroidia(100);Bacteroidales(100);M2PB4-65_termite_group(100);M2PB4-65_termite_group_ge(100);	Bacteroidetes(100);Bacteroidia(100);Bacteroidales(100);Bacteroidaceae(62);Bacteroides(62);	Firmicutes(100);Clostridia(100);Clostridiales(100);Lachnospiraceae(100);Roseburia(53);		0	0	0	0	0	0	0	58.5144	2
2587_011220_GTTTCG	Bacteroidetes(100);Bacteroidia(100);Bacteroidales(100);Rikenellaceae(100);Rikenellaceae_unclassified(100);	Firmicutes(100);Clostridia(100);Clostridiales(100);Lachnospiraceae(100);Lachnospiraceae_unclassified(100);	Proteobacteria(100);Deltaproteobacteria(100);Desulfovibrionales(100);Desulfovibrionaceae(100);Desulfovibrionaceae_unclassified(100);	Bacteroidetes(100);Bacteroidia(100);Bacteroidales(100);Barnesiellaceae(87);uncultured(87);	Bacteroidetes(100);Bacteroidia(100);Bacteroidales(100);Bacteroidales_unclassified(70);Bacteroidales_unclassified(70);	Firmicutes(100);Clostridia(100);Clostridiales(100);Lachnospiraceae(100);Tyzzerella(97);	Bacteroidetes(100);Bacteroidia(100);Bacteroidia_unclassified(100);Bacteroidia_unclassified(100);Bacteroidia_unclassified(100);	Firmicutes(100);Clostridia(100);Clostridiales(100);Ruminococcaceae(100);Ruminococcus_1(100);	Bacteroidetes(100);Bacteroidia(100);Bacteroidales(100);Prevotellaceae(100);Prevotellaceae_UCG-004(100);	Bacteroidetes(100);Bacteroidia(100);Bacteroidales(100);Rikenellaceae(100);Rikenellaceae_RC9_gut_group(99);		1	0	0	0	0	300	0	63.504	2
2594_011220_TGTGCT	Firmicutes(100);Clostridia(100);Clostridiales(100);Ruminococcaceae(100);Ruminococcaceae_ge(100);	Bacteroidetes(100);Bacteroidia(100);Bacteroidales(100);Rikenellaceae(100);Rikenellaceae_unclassified(100);	Firmicutes(100);Erysipelotrichia(100);Erysipelotrichales(100);Erysipelotrichaceae(100);Solobacterium(100);	Bacteroidetes(100);Bacteroidia(100);Bacteroidia_unclassified(100);Bacteroidia_unclassified(100);Bacteroidia_unclassified(100);	Bacteroidetes(100);Bacteroidia(100);Bacteroidales(100);Prevotellaceae(100);Prevotellaceae_UCG-004(100);	Bacteroidetes(100);Bacteroidia(100);Bacteroidales(100);M2PB4-65_termite_group(100);M2PB4-65_termite_group_ge(100);	Bacteroidetes(100);Bacteroidia(100);Bacteroidales(100);Barnesiellaceae(87);uncultured(87);	Firmicutes(100);Clostridia(100);Clostridiales(100);Ruminococcaceae(99);Ruminococcaceae_ge(54);	Bacteroidetes(100);Bacteroidia(100);Bacteroidales(100);Prevotellaceae(100);Prevotellaceae_UCG-004(100);	Firmicutes(100);Clostridia(100);Clostridiales(100);Ruminococcaceae(100);Ruminococcaceae_ge(80);		1	150	0	0	0	0	0	62.1432	2
2602_011220_CAGATC	Bacteroidetes(100);Bacteroidia(100);Bacteroidales(100);Prevotellaceae(100);Prevotellaceae_UCG-004(100);	Bacteroidetes(100);Bacteroidia(100);Bacteroidales(100);Rikenellaceae(99);Alistipes(99);	Bacteroidetes(100);Bacteroidia(100);Bacteroidales(100);Rikenellaceae(100);Rikenellaceae_RC9_gut_group(100);	Bacteroidetes(100);Bacteroidia(100);Bacteroidales(100);Prevotellaceae(100);Prevotellaceae_UCG-004(99);	Bacteroidetes(100);Bacteroidia(100);Bacteroidales(100);Barnesiellaceae(87);uncultured(87);	Bacteroidetes(100);Bacteroidia(100);Bacteroidia_unclassified(100);Bacteroidia_unclassified(100);Bacteroidia_unclassified(100);	Bacteroidetes(100);Bacteroidia(100);Bacteroidales(100);Bacteroidaceae(100);Bacteroides(100);	Bacteroidetes(100);Bacteroidia(100);Bacteroidales(100);Bacteroidales_unclassified(70);Bacteroidales_unclassified(70);	Bacteroidetes(100);Bacteroidia(100);Bacteroidales(98);Bacteroidales_unclassified(93);Bacteroidales_unclassified(93);	Bacteroidetes(100);Bacteroidia(100);Bacteroidia_unclassified(100);Bacteroidia_unclassified(100);Bacteroidia_unclassified(100);		1	300	300	0	0	0	0	71.2152	2
2605_011220_GCCAAT	Verrucomicrobia(100);Verrucomicrobiae(100);Verrucomicrobiales(100);Akkermansiaceae(100);Akkermansia(100);	Bacteroidetes(100);Bacteroidia(100);Bacteroidales(100);Prevotellaceae(100);Prevotellaceae_UCG-003(100);	Bacteria_unclassified(100);Bacteria_unclassified(100);Bacteria_unclassified(100);Bacteria_unclassified(100);Bacteria_unclassified(100);	Firmicutes(100);Clostridia(100);Clostridiales(100);Lachnospiraceae(100);Lachnospiraceae_unclassified(100);	Bacteroidetes(100);Bacteroidia(100);Bacteroidales(100);Prevotellaceae(81);Prevotellaceae_unclassified(81);	Bacteroidetes(100);Bacteroidia(100);Bacteroidales(100);Bacteroidaceae(62);Bacteroides(62);	Bacteroidetes(100);Bacteroidia(100);Bacteroidales(100);Bacteroidales_unclassified(70);Bacteroidales_unclassified(70);	Bacteroidetes(100);Bacteroidia(100);Bacteroidales(100);Bacteroidales_unclassified(100);Bacteroidales_unclassified(100);	Bacteroidetes(100);Bacteroidia(100);Bacteroidales(100);Prevotellaceae(100);Prevotellaceae_UCG-001(100);	Firmicutes(100);Clostridia(100);Clostridiales(100);Ruminococcaceae(100);Ruminococcus_1(100);		1	0	0	300	0	150	0	58.5144	2
2612_011220_ACAGTG	Bacteroidetes(100);Bacteroidia(100);Bacteroidales(100);Barnesiellaceae(87);uncultured(87);	Bacteria_unclassified(100);Bacteria_unclassified(100);Bacteria_unclassified(100);Bacteria_unclassified(100);Bacteria_unclassified(100);	Bacteroidetes(100);Bacteroidia(100);Bacteroidia_unclassified(100);Bacteroidia_unclassified(100);Bacteroidia_unclassified(100);	Verrucomicrobia(100);Verrucomicrobiae(100);Verrucomicrobiales(100);Akkermansiaceae(100);Akkermansia(100);	Bacteroidetes(100);Bacteroidia(100);Bacteroidales(100);Bacteroidales_unclassified(70);Bacteroidales_unclassified(70);	Proteobacteria(100);Deltaproteobacteria(100);Desulfovibrionales(100);Desulfovibrionaceae(100);Desulfovibrionaceae_unclassified(100);	Bacteroidetes(100);Bacteroidia(100);Bacteroidales(100);Bacteroidaceae(62);Bacteroides(62);	Bacteroidetes(100);Bacteroidia(100);Bacteroidales(100);Prevotellaceae(100);Prevotellaceae_UCG-004(100);	Verrucomicrobia(100);Verrucomicrobiae(100);Verrucomicrobiales(100);Akkermansiaceae(100);Akkermansia(100);	Verrucomicrobia(100);Verrucomicrobiae(100);Verrucomicrobiales(99);Akkermansiaceae(99);Akkermansia(99);		1	150	0	0	0	0	0	62.5968	2
2615_011220_TTAGGC	Bacteroidetes(100);Bacteroidia(100);Bacteroidales(100);Barnesiellaceae(87);uncultured(87);	Bacteroidetes(100);Bacteroidia(100);Bacteroidales(100);Prevotellaceae(100);Prevotellaceae_UCG-003(100);	Bacteroidetes(100);Bacteroidia(100);Bacteroidales(100);Bacteroidales_RF16_group(100);Bacteroidales_RF16_group_ge(100);	Firmicutes(100);Clostridia(100);Clostridiales(100);Ruminococcaceae(100);Ruminococcaceae_ge(100);	Bacteroidetes(100);Bacteroidia(100);Bacteroidales(100);Prevotellaceae(81);Prevotellaceae_unclassified(81);	Firmicutes(100);Clostridia(100);Clostridiales(100);Lachnospiraceae(100);Lachnospiraceae_AC2044_group(87);	Bacteroidetes(100);Bacteroidia(100);Bacteroidales(100);Bacteroidaceae(62);Bacteroides(62);	Bacteroidetes(100);Bacteroidia(100);Bacteroidales(100);M2PB4-65_termite_group(100);M2PB4-65_termite_group_ge(100);	Bacteroidetes(100);Bacteroidia(100);Bacteroidales(100);Bacteroidales_RF16_group(100);Bacteroidales_RF16_group_ge(100);	Bacteria_unclassified(100);Bacteria_unclassified(100);Bacteria_unclassified(100);Bacteria_unclassified(100);Bacteria_unclassified(100);		1	4200	750	150	0	0	0	47.628	2
2643_011220_GATCAG	Bacteroidetes(100);Bacteroidia(100);Bacteroidales(100);Prevotellaceae(100);Prevotellaceae_UCG-003(100);	Bacteroidetes(100);Bacteroidia(100);Bacteroidales(100);Bacteroidaceae(62);Bacteroides(62);	Bacteroidetes(100);Bacteroidia(100);Bacteroidales(100);Barnesiellaceae(87);uncultured(87);	Bacteroidetes(100);Bacteroidia(100);Bacteroidales(100);Rikenellaceae(98);Rikenellaceae_unclassified(98);	Bacteroidetes(100);Bacteroidia(100);Bacteroidia_unclassified(100);Bacteroidia_unclassified(100);Bacteroidia_unclassified(100);	Bacteroidetes(100);Bacteroidia(100);Bacteroidales(100);Prevotellaceae(100);Prevotellaceae_UCG-001(98);	Bacteroidetes(100);Bacteroidia(100);Bacteroidales(100);Bacteroidales_unclassified(100);Bacteroidales_unclassified(100);	Bacteroidetes(100);Bacteroidia(100);Bacteroidales(95);Rikenellaceae(94);Rikenellaceae_unclassified(94);	Bacteroidetes(100);Bacteroidia(100);Bacteroidales(100);Rikenellaceae(100);Rikenellaceae_unclassified(100);	Firmicutes(100);Clostridia(100);Clostridiales(100);Lachnospiraceae(100);Lachnospiraceae_unclassified(100);		1	150	0	300	0	0	0	71.6688	2
2644_011220_GTGTTG	Firmicutes(100);Clostridia(100);Clostridiales(100);Ruminococcaceae(100);Ruminococcaceae_unclassified(100);	Bacteroidetes(100);Bacteroidia(100);Bacteroidales(100);Bacteroidales_unclassified(100);Bacteroidales_unclassified(100);	Bacteroidetes(100);Bacteroidia(100);Bacteroidales(100);Barnesiellaceae(87);uncultured(87);	Bacteroidetes(100);Bacteroidia(100);Bacteroidales(100);Rikenellaceae(100);Rikenellaceae_unclassified(100);	Bacteria_unclassified(100);Bacteria_unclassified(100);Bacteria_unclassified(100);Bacteria_unclassified(100);Bacteria_unclassified(100);	Bacteroidetes(100);Bacteroidia(100);Bacteroidales(100);Bacteroidaceae(62);Bacteroides(62);	Bacteroidetes(100);Bacteroidia(100);Bacteroidales(100);Bacteroidales_unclassified(70);Bacteroidales_unclassified(70);	Bacteroidetes(100);Bacteroidia(100);Bacteroidales(100);M2PB4-65_termite_group(100);M2PB4-65_termite_group_ge(100);	Proteobacteria(100);Deltaproteobacteria(100);Desulfovibrionales(100);Desulfovibrionaceae(100);Desulfovibrionaceae_unclassified(100);	Bacteroidetes(100);Bacteroidia(100);Bacteroidales(100);Prevotellaceae(100);Prevotellaceae_UCG-004(100);		0	0	0	0	0	0	0	48.9888	2
2652_011220_GTCCGC	Bacteroidetes(100);Bacteroidia(100);Bacteroidia_unclassified(100);Bacteroidia_unclassified(100);Bacteroidia_unclassified(100);	Bacteroidetes(100);Bacteroidia(100);Bacteroidales(100);Rikenellaceae(100);Rikenellaceae_RC9_gut_group(100);	Bacteroidetes(100);Bacteroidia(100);Bacteroidales(100);Prevotellaceae(100);Prevotellaceae_UCG-003(100);	Bacteroidetes(100);Bacteroidia(100);Bacteroidia_unclassified(100);Bacteroidia_unclassified(100);Bacteroidia_unclassified(100);	Bacteroidetes(100);Bacteroidia(100);Bacteroidales(100);Bacteroidaceae(62);Bacteroides(62);	Bacteroidetes(100);Bacteroidia(100);Bacteroidales(100);Bacteroidales_unclassified(70);Bacteroidales_unclassified(70);	Bacteroidetes(100);Bacteroidia(100);Bacteroidales(100);Rikenellaceae(67);Rikenellaceae_unclassified(66);	Bacteroidetes(100);Bacteroidia(100);Bacteroidales(100);Rikenellaceae(100);Rikenellaceae_unclassified(100);	Bacteria_unclassified(100);Bacteria_unclassified(100);Bacteria_unclassified(100);Bacteria_unclassified(100);Bacteria_unclassified(100);	Firmicutes(100);Clostridia(100);Clostridiales(100);Ruminococcaceae(100);Ruminococcaceae_UCG-002(100);		1	300	150	0	0	0	0	44.9064	2
2653_011220_AGAGTA	Firmicutes(100);Clostridia(100);Clostridiales(100);Ruminococcaceae(100);Ruminococcaceae_ge(95);	Bacteroidetes(100);Bacteroidia(100);Bacteroidia_unclassified(100);Bacteroidia_unclassified(100);Bacteroidia_unclassified(100);	Bacteroidetes(100);Bacteroidia(100);Bacteroidales(100);Barnesiellaceae(87);uncultured(87);	Bacteroidetes(100);Bacteroidia(100);Bacteroidales(100);Bacteroidales_unclassified(70);Bacteroidales_unclassified(70);	Firmicutes(100);Clostridia(100);Clostridiales(100);Lachnospiraceae(100);Lachnospiraceae_unclassified(100);	Bacteroidetes(100);Bacteroidia(100);Bacteroidales(100);Rikenellaceae(100);Rikenellaceae_RC9_gut_group(65);	Bacteroidetes(100);Bacteroidia(100);Bacteroidales(100);Prevotellaceae(100);Prevotellaceae_UCG-001(100);	Bacteroidetes(100);Bacteroidia(100);Bacteroidales(100);Prevotellaceae(100);Prevotellaceae_UCG-003(100);	Bacteroidetes(100);Bacteroidia(100);Bacteroidales(100);Prevotellaceae(100);Prevotellaceae_UCG-004(100);	Bacteroidetes(100);Bacteroidia(100);Bacteroidales(100);Rikenellaceae(99);Alistipes(99);		0	0	0	0	0	0	0	81.1944	2
2655_011220_CCGTCC	Bacteroidetes(100);Bacteroidia(100);Bacteroidales(100);Bacteroidaceae(62);Bacteroides(62);	Bacteroidetes(100);Bacteroidia(100);Bacteroidales(100);Barnesiellaceae(87);uncultured(87);	Bacteroidetes(100);Bacteroidia(100);Bacteroidales(100);Bacteroidales_unclassified(70);Bacteroidales_unclassified(70);	Firmicutes(100);Clostridia(100);Clostridiales(100);Lachnospiraceae(100);Lachnospiraceae_unclassified(100);	Bacteroidetes(100);Bacteroidia(100);Bacteroidia_unclassified(100);Bacteroidia_unclassified(100);Bacteroidia_unclassified(100);	Bacteroidetes(100);Bacteroidia(100);Bacteroidales(100);Rikenellaceae(100);Rikenellaceae_RC9_gut_group(100);	Bacteroidetes(100);Bacteroidia(100);Bacteroidales(100);Rikenellaceae(100);Rikenellaceae_unclassified(100);	Bacteroidetes(100);Bacteroidia(100);Bacteroidales(100);p-251-o5(100);p-251-o5_ge(100);	Firmicutes(100);Clostridia(100);Clostridiales(100);Lachnospiraceae(100);Lachnospiraceae_unclassified(80);	Bacteria_unclassified(100);Bacteria_unclassified(100);Bacteria_unclassified(100);Bacteria_unclassified(100);Bacteria_unclassified(100);		1	0	0	300	0	0	0	62.1432	2
2656_011220_AGGATG	Bacteroidetes(100);Bacteroidia(100);Bacteroidales(100);Barnesiellaceae(87);uncultured(87);	Bacteroidetes(100);Bacteroidia(100);Bacteroidia_unclassified(100);Bacteroidia_unclassified(100);Bacteroidia_unclassified(100);	Verrucomicrobia(100);Verrucomicrobiae(100);Verrucomicrobiales(100);Akkermansiaceae(100);Akkermansia(100);	Bacteroidetes(100);Bacteroidia(100);Bacteroidia_unclassified(100);Bacteroidia_unclassified(100);Bacteroidia_unclassified(100);	Verrucomicrobia(100);Verrucomicrobiae(100);Verrucomicrobiales(100);Akkermansiaceae(100);Akkermansia(100);	Proteobacteria(100);Deltaproteobacteria(100);Desulfovibrionales(100);Desulfovibrionaceae(100);Desulfovibrionaceae_unclassified(100);	Bacteroidetes(100);Bacteroidia(100);Bacteroidales(98);Bacteroidales_unclassified(96);Bacteroidales_unclassified(96);	Bacteria_unclassified(100);Bacteria_unclassified(100);Bacteria_unclassified(100);Bacteria_unclassified(100);Bacteria_unclassified(100);	Bacteroidetes(100);Bacteroidia(100);Bacteroidales(100);Bacteroidaceae(100);Bacteroides(100);	Bacteroidetes(100);Bacteroidia(100);Bacteroidia_unclassified(100);Bacteroidia_unclassified(100);Bacteroidia_unclassified(100);		1	0	0	150	0	0	0	67.1328	2
2661_011220_AGTCAA	Bacteria_unclassified(100);Bacteria_unclassified(100);Bacteria_unclassified(100);Bacteria_unclassified(100);Bacteria_unclassified(100);	Bacteroidetes(100);Bacteroidia(100);Bacteroidales(100);Bacteroidales_unclassified(100);Bacteroidales_unclassified(100);	Bacteroidetes(100);Bacteroidia(100);Bacteroidia_unclassified(100);Bacteroidia_unclassified(100);Bacteroidia_unclassified(100);	Bacteroidetes(100);Bacteroidia(100);Bacteroidales(100);Prevotellaceae(100);Prevotellaceae_UCG-001(100);	Bacteroidetes(100);Bacteroidia(100);Bacteroidales(100);Prevotellaceae(81);Prevotellaceae_unclassified(81);	Bacteroidetes(100);Bacteroidia(100);Bacteroidales(100);Bacteroidaceae(62);Bacteroides(62);	Bacteroidetes(100);Bacteroidia(100);Bacteroidales(100);Rikenellaceae(100);Rikenellaceae_unclassified(100);	Bacteroidetes(100);Bacteroidia(100);Bacteroidales(100);Prevotellaceae(100);Prevotellaceae_UCG-003(100);	Firmicutes(100);Clostridia(100);Clostridiales(100);Lachnospiraceae(100);Lachnospiraceae_unclassified(80);	Bacteroidetes(100);Bacteroidia(100);Bacteroidales(100);Prevotellaceae(100);Prevotellaceae_UCG-003(100);		0	0	0	0	0	0	0	69.8544	2
2662_011220_AGTTCC	Bacteria_unclassified(100);Bacteria_unclassified(100);Bacteria_unclassified(100);Bacteria_unclassified(100);Bacteria_unclassified(100);	Bacteroidetes(100);Bacteroidia(100);Bacteroidales(100);Rikenellaceae(100);Rikenellaceae_unclassified(100);	Bacteroidetes(100);Bacteroidia(100);Bacteroidia_unclassified(100);Bacteroidia_unclassified(100);Bacteroidia_unclassified(100);	Bacteroidetes(100);Bacteroidia(100);Bacteroidales(100);Prevotellaceae(100);Prevotellaceae_UCG-003(100);	Proteobacteria(100);Deltaproteobacteria(100);Desulfovibrionales(100);Desulfovibrionaceae(100);Desulfovibrionaceae_unclassified(100);	Bacteroidetes(100);Bacteroidia(100);Bacteroidales(100);M2PB4-65_termite_group(100);M2PB4-65_termite_group_ge(100);	Firmicutes(100);Clostridia(100);Clostridiales(100);Ruminococcaceae(100);Ruminococcus_1(100);	Firmicutes(100);Clostridia(100);Clostridiales(100);Lachnospiraceae(100);Lachnospiraceae_unclassified(100);	Firmicutes(100);Clostridia(100);Clostridiales(100);Ruminococcaceae(100);Ruminococcus_1(100);	Bacteroidetes(100);Bacteroidia(100);Bacteroidales(100);Bacteroidales_unclassified(70);Bacteroidales_unclassified(70);		1	0	0	300	0	0	0	66.2256	2
2665_011220_CTTGTA	Bacteroidetes(100);Bacteroidia(100);Bacteroidales(100);Bacteroidaceae(62);Bacteroides(62);	Proteobacteria(100);Deltaproteobacteria(100);Desulfovibrionales(100);Desulfovibrionaceae(100);Desulfovibrionaceae_unclassified(100);	Bacteroidetes(100);Bacteroidia(100);Bacteroidales(100);Rikenellaceae(100);Rikenellaceae_unclassified(100);	Firmicutes(100);Clostridia(100);Clostridiales(100);Lachnospiraceae(100);Lachnospiraceae_unclassified(100);	Firmicutes(100);Clostridia(100);Clostridiales(100);Lachnospiraceae(100);Lachnospiraceae_unclassified(100);	Bacteria_unclassified(100);Bacteria_unclassified(100);Bacteria_unclassified(100);Bacteria_unclassified(100);Bacteria_unclassified(100);	Firmicutes(100);Clostridia(100);Clostridiales(100);Lachnospiraceae(100);Lachnospiraceae_unclassified(100);	Bacteroidetes(100);Bacteroidia(100);Bacteroidia_unclassified(100);Bacteroidia_unclassified(100);Bacteroidia_unclassified(100);	Firmicutes(100);Clostridia(100);Clostridiales(100);Lachnospiraceae(100);Lachnospiraceae_unclassified(80);	Bacteroidetes(100);Bacteroidia(100);Bacteroidales(100);Prevotellaceae(100);Prevotellaceae_UCG-001(100);		0	0	0	0	0	0	0	56.2464	2
2671_011220_GGCTAC	Bacteroidetes(100);Bacteroidia(100);Bacteroidia_unclassified(100);Bacteroidia_unclassified(100);Bacteroidia_unclassified(100);	Bacteroidetes(100);Bacteroidia(100);Bacteroidales(100);M2PB4-65_termite_group(100);M2PB4-65_termite_group_ge(100);	Bacteroidetes(100);Bacteroidia(100);Bacteroidales(100);M2PB4-65_termite_group(100);M2PB4-65_termite_group_ge(100);	Bacteroidetes(100);Bacteroidia(100);Bacteroidales(100);Bacteroidaceae(62);Bacteroides(62);	Bacteroidetes(100);Bacteroidia(100);Bacteroidales(100);Prevotellaceae(100);Prevotellaceae_UCG-003(100);	Bacteroidetes(100);Bacteroidia(100);Bacteroidales(100);Bacteroidales_unclassified(67);Bacteroidales_unclassified(67);	Bacteroidetes(100);Bacteroidia(100);Bacteroidales(100);Barnesiellaceae(87);uncultured(87);	Firmicutes(100);Clostridia(100);Clostridiales(100);Christensenellaceae(99);Christensenellaceae_R-7_group(99);	Firmicutes(100);Clostridia(100);Clostridiales(100);Ruminococcaceae(100);Ruminococcaceae_UCG-002(100);	Bacteroidetes(100);Bacteroidia(100);Bacteroidales(100);Rikenellaceae(100);Rikenellaceae_RC9_gut_group(99);		1	1350	0	600	0	0	0	56.2464	2
2673_011220_TAGCTT	Bacteroidetes(99);Bacteroidia(99);Bacteroidales(99);Bacteroidales_unclassified(99);Bacteroidales_unclassified(99);	Bacteroidetes(100);Bacteroidia(100);Bacteroidales(100);Prevotellaceae(100);Prevotellaceae_UCG-003(100);	Bacteroidetes(100);Bacteroidia(100);Bacteroidales(100);Prevotellaceae(100);Prevotellaceae_UCG-001(98);	Bacteria_unclassified(100);Bacteria_unclassified(100);Bacteria_unclassified(100);Bacteria_unclassified(100);Bacteria_unclassified(100);	Bacteria_unclassified(68);Bacteria_unclassified(68);Bacteria_unclassified(68);Bacteria_unclassified(68);Bacteria_unclassified(68);	Bacteroidetes(100);Bacteroidia(100);Bacteroidales(100);Barnesiellaceae(87);uncultured(87);	Bacteria_unclassified(100);Bacteria_unclassified(100);Bacteria_unclassified(100);Bacteria_unclassified(100);Bacteria_unclassified(100);	Bacteroidetes(100);Bacteroidia(100);Bacteroidales(100);M2PB4-65_termite_group(100);M2PB4-65_termite_group_ge(100);	Bacteroidetes(100);Bacteroidia(100);Bacteroidales(99);Bacteroidales_unclassified(76);Bacteroidales_unclassified(76);	Bacteroidetes(100);Bacteroidia(100);Bacteroidales(100);Bacteroidaceae(100);Bacteroides(100);		1	150	150	1500	0	0	0	71.2152	2
9135_011220_ATCACG	Bacteroidetes(100);Bacteroidia(100);Bacteroidales(100);Rikenellaceae(67);Rikenellaceae_unclassified(66);	Bacteroidetes(100);Bacteroidia(100);Bacteroidales(100);Bacteroidaceae(62);Bacteroides(62);	Proteobacteria(100);Deltaproteobacteria(100);Desulfovibrionales(100);Desulfovibrionaceae(100);Desulfovibrionaceae_unclassified(100);	Bacteroidetes(100);Bacteroidia(100);Bacteroidales(100);Bacteroidales_unclassified(100);Bacteroidales_unclassified(100);	Bacteroidetes(100);Bacteroidia(100);Bacteroidales(100);Barnesiellaceae(87);uncultured(87);	Bacteria_unclassified(100);Bacteria_unclassified(100);Bacteria_unclassified(100);Bacteria_unclassified(100);Bacteria_unclassified(100);	Bacteroidetes(100);Bacteroidia(100);Bacteroidales(100);M2PB4-65_termite_group(100);M2PB4-65_termite_group_ge(100);	Bacteroidetes(100);Bacteroidia(100);Bacteroidales(100);Bacteroidales_unclassified(100);Bacteroidales_unclassified(100);	Bacteria_unclassified(100);Bacteria_unclassified(100);Bacteria_unclassified(100);Bacteria_unclassified(100);Bacteria_unclassified(100);	Firmicutes(100);Clostridia(100);Clostridiales(100);Lachnospiraceae(100);Lachnospiraceae_unclassified(80);		0	0	0	0	0	0	0	63.0504	2

## Sheet: timepoint2
	10 most abundant OTUs
sample	1	2	3	4	5	6	7	8	9	10		Parasites (Y=1, N=0)	Strongylid eggs (egp)	Strongyloides (epg)	Eimeria (opg)	Giardia none=0 few=1 many=2	Trichuris (epg)	Nematodirus (epg)
0074_141220_TCATTC	Firmicutes(100);Clostridia(100);Clostridiales(100);Ruminococcaceae(97);Ruminococcaceae_unclassified(97);	Bacteroidetes(100);Bacteroidia(100);Bacteroidales(100);p-251-o5(100);p-251-o5_ge(100);	Bacteroidetes(100);Bacteroidia(100);Bacteroidales(100);Prevotellaceae(100);Prevotellaceae_UCG-003(100);	Bacteroidetes(100);Bacteroidia(100);Bacteroidales(100);Barnesiellaceae(90);uncultured(89);	Bacteroidetes(100);Bacteroidia(100);Bacteroidales(100);Bacteroidales_unclassified(100);Bacteroidales_unclassified(100);	Bacteroidetes(100);Bacteroidia(100);Bacteroidales(100);Prevotellaceae(100);Prevotellaceae_UCG-001(100);	Bacteria_unclassified(100);Bacteria_unclassified(100);Bacteria_unclassified(100);Bacteria_unclassified(100);Bacteria_unclassified(100);	Firmicutes(100);Clostridia(100);Clostridiales(100);Ruminococcaceae(100);Ruminococcaceae_UCG-005(100);	Bacteroidetes(100);Bacteroidia(100);Bacteroidales(100);Prevotellaceae(79);Prevotellaceae_unclassified(79);	Bacteria_unclassified(100);Bacteria_unclassified(100);Bacteria_unclassified(100);Bacteria_unclassified(100);Bacteria_unclassified(100);		0	0	0	0	0	0	0
0081_141220_TGCCGG	Bacteroidetes(100);Bacteroidia(100);Bacteroidales(100);Prevotellaceae(100);Prevotellaceae_UCG-003(100);	Bacteroidetes(100);Bacteroidia(100);Bacteroidales(100);Barnesiellaceae(90);uncultured(89);	Bacteroidetes(100);Bacteroidia(100);Bacteroidales(100);Rikenellaceae(68);Rikenellaceae_unclassified(68);	Bacteroidetes(100);Bacteroidia(100);Bacteroidales(100);Prevotellaceae(79);Prevotellaceae_unclassified(79);	Bacteroidetes(100);Bacteroidia(100);Bacteroidales(100);Rikenellaceae(100);Rikenellaceae_RC9_gut_group(100);	Verrucomicrobia(100);Verrucomicrobiae(100);Verrucomicrobiales(100);Akkermansiaceae(100);Akkermansia(100);	Bacteroidetes(100);Bacteroidia(100);Bacteroidales(100);Bacteroidaceae(100);Bacteroides(100);	Bacteroidetes(100);Bacteroidia(100);Bacteroidales(100);Prevotellaceae(97);Prevotellaceae_UCG-001(92);	Bacteroidetes(100);Bacteroidia(100);Bacteroidia_unclassified(100);Bacteroidia_unclassified(100);Bacteroidia_unclassified(100);	Verrucomicrobia(100);Verrucomicrobiae(100);Verrucomicrobiales(100);Akkermansiaceae(100);Akkermansia(100);		0	0	0	0	0	0	0
1316_141220_ATGTTG	Bacteroidetes(100);Bacteroidia(100);Bacteroidia_unclassified(100);Bacteroidia_unclassified(100);Bacteroidia_unclassified(100);	Bacteroidetes(100);Bacteroidia(100);Bacteroidales(100);p-2534-18B5_gut_group(100);p-2534-18B5_gut_group_ge(100);	Bacteroidetes(100);Bacteroidia(100);Bacteroidales(99);Bacteroidales_unclassified(99);Bacteroidales_unclassified(99);	Bacteroidetes(100);Bacteroidia(100);Bacteroidales(100);Prevotellaceae(100);Prevotellaceae_UCG-003(100);	Bacteroidetes(100);Bacteroidia(100);Bacteroidales(100);Barnesiellaceae(90);uncultured(89);	Bacteroidetes(96);Bacteroidia(96);Bacteroidales(91);Bacteroidales_unclassified(91);Bacteroidales_unclassified(91);	Verrucomicrobia(100);Verrucomicrobiae(100);Verrucomicrobiales(100);Akkermansiaceae(100);Akkermansia(100);	Bacteroidetes(99);Bacteroidia(98);Bacteroidia_unclassified(98);Bacteroidia_unclassified(98);Bacteroidia_unclassified(98);	Bacteroidetes(100);Bacteroidia(100);Bacteroidales(100);Prevotellaceae(79);Prevotellaceae_unclassified(79);	Bacteroidetes(100);Bacteroidia(100);Bacteroidales(100);Bacteroidales_unclassified(70);Bacteroidales_unclassified(70);		1	150	0	0	0	0	0
1340_141220_mean	Bacteroidetes(100);Bacteroidia(100);Bacteroidales(100);Prevotellaceae(100);Prevotellaceae_UCG-003(100);	Verrucomicrobia(100);Verrucomicrobiae(100);Verrucomicrobiales(100);Akkermansiaceae(100);Akkermansia(100);	Bacteroidetes(100);Bacteroidia(100);Bacteroidales(100);p-2534-18B5_gut_group(100);p-2534-18B5_gut_group_ge(100);	Bacteroidetes(100);Bacteroidia(100);Bacteroidales(100);Barnesiellaceae(90);uncultured(89);	Bacteria_unclassified(100);Bacteria_unclassified(100);Bacteria_unclassified(100);Bacteria_unclassified(100);Bacteria_unclassified(100);	Bacteroidetes(100);Bacteroidia(100);Bacteroidales(99);Bacteroidales_unclassified(94);Bacteroidales_unclassified(94);	Bacteria_unclassified(100);Bacteria_unclassified(100);Bacteria_unclassified(100);Bacteria_unclassified(100);Bacteria_unclassified(100);	Bacteroidetes(99);Bacteroidia(98);Bacteroidia_unclassified(98);Bacteroidia_unclassified(98);Bacteroidia_unclassified(98);	Verrucomicrobia(100);Verrucomicrobiae(100);Verrucomicrobiales(100);Akkermansiaceae(100);Akkermansia(100);	Firmicutes(100);Clostridia(100);Clostridiales(100);Family_XIII(98);Family_XIII_unclassified(98);		1	0	450	150	0	0	0
1410_141220_GACTAA	Bacteroidetes(100);Bacteroidia(100);Bacteroidales(100);M2PB4-65_termite_group(100);M2PB4-65_termite_group_ge(100);	Bacteroidetes(100);Bacteroidia(100);Bacteroidales(100);Prevotellaceae(100);Prevotellaceae_UCG-001(100);	Verrucomicrobia(100);Verrucomicrobiae(100);Verrucomicrobiales(100);Akkermansiaceae(100);Akkermansia(100);	Bacteroidetes(100);Bacteroidia(100);Bacteroidales(100);Prevotellaceae(79);Prevotellaceae_unclassified(79);	Bacteroidetes(100);Bacteroidia(100);Bacteroidales(100);Prevotellaceae(100);Prevotellaceae_UCG-003(100);	Bacteroidetes(100);Bacteroidia(100);Bacteroidales(100);Barnesiellaceae(90);uncultured(89);	Firmicutes(100);Clostridia(100);Clostridiales(100);Lachnospiraceae(100);Lachnospiraceae_unclassified(100);	Bacteroidetes(100);Bacteroidia(100);Bacteroidales(100);Rikenellaceae(100);Rikenellaceae_unclassified(100);	Bacteroidetes(100);Bacteroidia(100);Bacteroidales(96);Bacteroidales_unclassified(81);Bacteroidales_unclassified(81);	Firmicutes(63);Firmicutes_unclassified(63);Firmicutes_unclassified(63);Firmicutes_unclassified(63);Firmicutes_unclassified(63);		1	0	0	750	1	0	0
1417_141220_GTCTCT	Bacteria_unclassified(100);Bacteria_unclassified(100);Bacteria_unclassified(100);Bacteria_unclassified(100);Bacteria_unclassified(100);	Bacteroidetes(100);Bacteroidia(100);Bacteroidales(100);Bacteroidaceae(63);Bacteroides(63);	Bacteroidetes(100);Bacteroidia(100);Bacteroidales(100);Prevotellaceae(100);Prevotellaceae_UCG-001(100);	Bacteroidetes(100);Bacteroidia(100);Bacteroidales(100);Prevotellaceae(100);Prevotellaceae_UCG-003(100);	Bacteroidetes(100);Bacteroidia(100);Bacteroidales(100);Barnesiellaceae(90);uncultured(89);	Bacteroidetes(100);Bacteroidia(100);Bacteroidales(99);Bacteroidales_unclassified(99);Bacteroidales_unclassified(99);	Bacteroidetes(99);Bacteroidia(98);Bacteroidia_unclassified(98);Bacteroidia_unclassified(98);Bacteroidia_unclassified(98);	Bacteroidetes(100);Bacteroidia(100);Bacteroidales(99);Bacteroidaceae(96);Bacteroides(96);	Firmicutes(100);Negativicutes(100);Selenomonadales(100);Acidaminococcaceae(98);Phascolarctobacterium(96);	Bacteroidetes(100);Bacteroidia(100);Bacteroidia_unclassified(100);Bacteroidia_unclassified(100);Bacteroidia_unclassified(100);		0	0	0	0	0	0	0
1455_141220_CTGCTC	Bacteroidetes(100);Bacteroidia(100);Bacteroidales(100);M2PB4-65_termite_group(100);M2PB4-65_termite_group_ge(100);	Bacteroidetes(100);Bacteroidia(100);Bacteroidales(100);Bacteroidaceae(63);Bacteroides(63);	Bacteroidetes(100);Bacteroidia(100);Bacteroidales(100);Barnesiellaceae(90);uncultured(89);	Bacteroidetes(100);Bacteroidia(100);Bacteroidales(100);Prevotellaceae(79);Prevotellaceae_unclassified(79);	Bacteroidetes(100);Bacteroidia(100);Bacteroidales(96);Bacteroidales_unclassified(81);Bacteroidales_unclassified(81);	Bacteroidetes(100);Bacteroidia(100);Bacteroidales(100);Bacteroidaceae(100);Bacteroides(100);	Bacteria_unclassified(100);Bacteria_unclassified(100);Bacteria_unclassified(100);Bacteria_unclassified(100);Bacteria_unclassified(100);	Bacteroidetes(100);Bacteroidia(100);Bacteroidales(100);Rikenellaceae(100);Rikenellaceae_unclassified(100);	Verrucomicrobia(100);Verrucomicrobiae(100);Verrucomicrobiales(100);Akkermansiaceae(100);Akkermansia(100);	Bacteroidetes(100);Bacteroidia(100);Bacteroidales(100);Rikenellaceae(100);dgA-11_gut_group(100);		0	0	0	0	0	0	0
1459_141220_AGGCTT	Bacteroidetes(100);Bacteroidia(100);Bacteroidales(100);M2PB4-65_termite_group(100);M2PB4-65_termite_group_ge(100);	Bacteria_unclassified(100);Bacteria_unclassified(100);Bacteria_unclassified(100);Bacteria_unclassified(100);Bacteria_unclassified(100);	Bacteroidetes(100);Bacteroidia(100);Bacteroidales(100);Prevotellaceae(100);Prevotellaceae_UCG-003(100);	Bacteroidetes(100);Bacteroidia(100);Bacteroidales(100);Rikenellaceae(100);Rikenellaceae_unclassified(100);	Spirochaetes(100);Spirochaetia(100);Spirochaetales(100);Spirochaetaceae(100);Treponema_2(100);	Firmicutes(100);Clostridia(100);Clostridiales(100);Lachnospiraceae(100);Lachnospiraceae_unclassified(90);	Bacteroidetes(100);Bacteroidia(100);Bacteroidales(100);Prevotellaceae(79);Prevotellaceae_unclassified(79);	Bacteroidetes(100);Bacteroidia(100);Bacteroidales(100);Bacteroidales_unclassified(100);Bacteroidales_unclassified(100);	Bacteroidetes(100);Bacteroidia(100);Bacteroidales(100);Rikenellaceae(100);Rikenellaceae_unclassified(100);	Bacteroidetes(100);Bacteroidia(100);Bacteroidales(100);Barnesiellaceae(90);uncultured(89);		1	0	0	750	0	0	0
1509_141220_GCTTGG	Bacteroidetes(99);Bacteroidia(98);Bacteroidia_unclassified(98);Bacteroidia_unclassified(98);Bacteroidia_unclassified(98);	Bacteroidetes(100);Bacteroidia(100);Bacteroidales(100);Prevotellaceae(100);Prevotellaceae_UCG-003(100);	Bacteroidetes(100);Bacteroidia(100);Bacteroidales(100);Barnesiellaceae(90);uncultured(89);	Firmicutes(100);Clostridia(100);Clostridiales(100);Ruminococcaceae(99);Ruminococcaceae_ge(71);	Firmicutes(100);Clostridia(100);Clostridiales(100);Peptostreptococcaceae(100);Romboutsia(100);	Firmicutes(100);Negativicutes(98);Selenomonadales(98);Selenomonadales_unclassified(70);Selenomonadales_unclassified(70);	Bacteroidetes(100);Bacteroidia(100);Bacteroidales(100);M2PB4-65_termite_group(100);M2PB4-65_termite_group_ge(100);	Bacteria_unclassified(100);Bacteria_unclassified(100);Bacteria_unclassified(100);Bacteria_unclassified(100);Bacteria_unclassified(100);	Firmicutes(100);Clostridia(100);Clostridiales(100);Peptostreptococcaceae(100);Romboutsia(100);	Bacteroidetes(100);Bacteroidia(100);Bacteroidales(100);Rikenellaceae(100);Rikenellaceae_unclassified(100);		0	0	0	0	0	0	0
1516_141220_GGCCGT	Bacteroidetes(100);Bacteroidia(100);Bacteroidales(100);Barnesiellaceae(90);uncultured(89);	Bacteroidetes(100);Bacteroidia(100);Bacteroidales(100);Rikenellaceae(100);Rikenellaceae_unclassified(100);	Bacteria_unclassified(100);Bacteria_unclassified(100);Bacteria_unclassified(100);Bacteria_unclassified(100);Bacteria_unclassified(100);	Bacteroidetes(100);Bacteroidia(100);Bacteroidales(100);Rikenellaceae(68);Rikenellaceae_unclassified(68);	Bacteroidetes(100);Bacteroidia(100);Bacteroidales(100);Prevotellaceae(100);Prevotellaceae_UCG-003(100);	Bacteroidetes(100);Bacteroidia(100);Bacteroidales(100);Prevotellaceae(79);Prevotellaceae_unclassified(79);	Bacteroidetes(100);Bacteroidia(100);Bacteroidia_unclassified(100);Bacteroidia_unclassified(100);Bacteroidia_unclassified(100);	Bacteroidetes(100);Bacteroidia(100);Bacteroidales(100);Bacteroidales_unclassified(70);Bacteroidales_unclassified(70);	Verrucomicrobia(100);Verrucomicrobiae(100);Verrucomicrobiales(100);Akkermansiaceae(100);Akkermansia(100);	Bacteroidetes(100);Bacteroidia(100);Bacteroidales(100);Rikenellaceae(100);Rikenellaceae_unclassified(100);		1	0	150	0	0	0	0
1550_141220_ACTGAT	Bacteroidetes(100);Bacteroidia(100);Bacteroidales(99);Bacteroidales_unclassified(99);Bacteroidales_unclassified(99);	Bacteroidetes(100);Bacteroidia(100);Bacteroidales(100);Bacteroidaceae(100);Bacteroides(100);	Bacteroidetes(99);Bacteroidia(98);Bacteroidia_unclassified(98);Bacteroidia_unclassified(98);Bacteroidia_unclassified(98);	Bacteroidetes(100);Bacteroidia(100);Bacteroidales(99);Bacteroidaceae(96);Bacteroides(96);	Bacteroidetes(100);Bacteroidia(100);Bacteroidales(100);Barnesiellaceae(90);uncultured(89);	Bacteroidetes(100);Bacteroidia(100);Bacteroidia_unclassified(100);Bacteroidia_unclassified(100);Bacteroidia_unclassified(100);	Bacteroidetes(100);Bacteroidia(100);Bacteroidales(100);Bacteroidales_RF16_group(100);Bacteroidales_RF16_group_ge(100);	Bacteroidetes(100);Bacteroidia(100);Bacteroidales(100);Bacteroidales_RF16_group(100);Bacteroidales_RF16_group_ge(100);	Bacteroidetes(100);Bacteroidia(100);Bacteroidales(100);Bacteroidales_unclassified(70);Bacteroidales_unclassified(70);	Bacteroidetes(100);Bacteroidia(100);Bacteroidales(100);Rikenellaceae(96);Rikenellaceae_RC9_gut_group(87);		0	0	0	0	0	0	0
1613_141220_ACTTGA	Bacteroidetes(100);Bacteroidia(100);Bacteroidales(100);Barnesiellaceae(90);uncultured(89);	Bacteroidetes(99);Bacteroidia(99);Bacteroidales(96);Prevotellaceae(96);Prevotellaceae_UCG-001(95);	Firmicutes(94);Clostridia(94);Clostridiales(94);Ruminococcaceae(93);Ruminococcus_1(83);	Bacteroidetes(100);Bacteroidia(100);Bacteroidales(100);Bacteroidales_unclassified(57);Bacteroidales_unclassified(57);	Bacteroidetes(100);Bacteroidia(100);Bacteroidales(100);Bacteroidaceae(63);Bacteroides(63);	Firmicutes(100);Clostridia(100);Clostridiales(100);Peptostreptococcaceae(100);Romboutsia(100);	Tenericutes(100);Mollicutes(100);Mollicutes_RF39(100);Mollicutes_RF39_fa(100);Mollicutes_RF39_ge(100);	Bacteroidetes(100);Bacteroidia(100);Bacteroidales(100);Rikenellaceae(100);Rikenellaceae_unclassified(100);	Bacteroidetes(100);Bacteroidia(100);Bacteroidales(100);Prevotellaceae(100);Prevotellaceae_UCG-003(100);	Firmicutes(100);Clostridia(100);Clostridiales(100);Peptostreptococcaceae(100);Romboutsia(54);		1	0	0	0	1	0	0
1658_011220_CTTATT	Bacteroidetes(100);Bacteroidia(100);Bacteroidia_unclassified(100);Bacteroidia_unclassified(100);Bacteroidia_unclassified(100);	Bacteria_unclassified(100);Bacteria_unclassified(100);Bacteria_unclassified(100);Bacteria_unclassified(100);Bacteria_unclassified(100);	Bacteroidetes(100);Bacteroidia(100);Bacteroidales(99);Bacteroidales_unclassified(99);Bacteroidales_unclassified(99);	Bacteroidetes(100);Bacteroidia(100);Bacteroidales(100);Barnesiellaceae(90);uncultured(89);	Bacteroidetes(99);Bacteroidia(98);Bacteroidia_unclassified(98);Bacteroidia_unclassified(98);Bacteroidia_unclassified(98);	Bacteroidetes(100);Bacteroidia(100);Bacteroidales(100);M2PB4-65_termite_group(100);M2PB4-65_termite_group_ge(100);	Bacteroidetes(100);Bacteroidia(100);Bacteroidia_unclassified(100);Bacteroidia_unclassified(100);Bacteroidia_unclassified(100);	Proteobacteria(100);Deltaproteobacteria(99);Bradymonadales(95);Bradymonadales_fa(95);Bradymonadales_ge(95);	Bacteroidetes(100);Bacteroidia(100);Bacteroidales(100);Prevotellaceae(100);Prevotellaceae_UCG-003(100);	Bacteroidetes(100);Bacteroidia(100);Bacteroidales(100);Bacteroidaceae(63);Bacteroides(63);		0	0	0	0	0	0	0
1675_141220_GCACGG	Bacteroidetes(100);Bacteroidia(100);Bacteroidales(100);p-2534-18B5_gut_group(100);p-2534-18B5_gut_group_ge(100);	Bacteroidetes(99);Bacteroidia(98);Bacteroidia_unclassified(98);Bacteroidia_unclassified(98);Bacteroidia_unclassified(98);	Bacteria_unclassified(100);Bacteria_unclassified(100);Bacteria_unclassified(100);Bacteria_unclassified(100);Bacteria_unclassified(100);	Bacteroidetes(100);Bacteroidia(100);Bacteroidales(100);Prevotellaceae(100);Prevotellaceae_UCG-003(100);	Bacteroidetes(100);Bacteroidia(100);Bacteroidales(100);M2PB4-65_termite_group(100);M2PB4-65_termite_group_ge(100);	Bacteroidetes(100);Bacteroidia(100);Bacteroidia_unclassified(100);Bacteroidia_unclassified(100);Bacteroidia_unclassified(100);	Bacteroidetes(100);Bacteroidia(100);Bacteroidales(100);Rikenellaceae(100);Rikenellaceae_unclassified(100);	Bacteroidetes(100);Bacteroidia(100);Bacteroidales(100);Prevotellaceae(79);Prevotellaceae_unclassified(79);	Bacteroidetes(100);Bacteroidia(100);Bacteroidales(100);Rikenellaceae(96);Alistipes(88);	Bacteroidetes(100);Bacteroidia(100);Bacteroidales(100);uncultured(100);uncultured_ge(100);		0	0	0	0	0	0	0
1676_141220_CACAAC	Bacteroidetes(100);Bacteroidia(100);Bacteroidales(99);Bacteroidales_unclassified(99);Bacteroidales_unclassified(99);	Bacteria_unclassified(100);Bacteria_unclassified(100);Bacteria_unclassified(100);Bacteria_unclassified(100);Bacteria_unclassified(100);	Bacteroidetes(100);Bacteroidia(100);Bacteroidales(100);Bacteroidales_unclassified(100);Bacteroidales_unclassified(100);	Bacteroidetes(100);Bacteroidia(100);Bacteroidales(100);p-2534-18B5_gut_group(100);p-2534-18B5_gut_group_ge(100);	Bacteroidetes(100);Bacteroidia(100);Bacteroidia_unclassified(100);Bacteroidia_unclassified(100);Bacteroidia_unclassified(100);	Bacteroidetes(100);Bacteroidia(100);Bacteroidales(100);Prevotellaceae(100);Prevotellaceae_UCG-003(100);	Bacteroidetes(100);Bacteroidia(100);Bacteroidales(99);Bacteroidaceae(96);Bacteroides(96);	Bacteroidetes(99);Bacteroidia(98);Bacteroidia_unclassified(98);Bacteroidia_unclassified(98);Bacteroidia_unclassified(98);	Bacteroidetes(100);Bacteroidia(100);Bacteroidales(100);Bacteroidaceae(100);Bacteroides(100);	Verrucomicrobia(100);Verrucomicrobiae(100);Verrucomicrobiales(100);Akkermansiaceae(100);Akkermansia(100);		0	0	0	0	0	0	0
1685_141220_TAGATA	Bacteroidetes(100);Bacteroidia(100);Bacteroidales(100);Prevotellaceae(100);Prevotellaceae_UCG-003(100);	Bacteroidetes(99);Bacteroidia(98);Bacteroidia_unclassified(98);Bacteroidia_unclassified(98);Bacteroidia_unclassified(98);	Bacteroidetes(100);Bacteroidia(100);Bacteroidales(100);Bacteroidaceae(99);Bacteroides(99);	Verrucomicrobia(100);Verrucomicrobiae(100);Verrucomicrobiales(100);Akkermansiaceae(100);Akkermansia(100);	Bacteroidetes(100);Bacteroidia(100);Bacteroidales(100);Barnesiellaceae(90);uncultured(89);	Bacteroidetes(100);Bacteroidia(100);Bacteroidales(100);Rikenellaceae(100);Alistipes(100);	Bacteroidetes(100);Bacteroidia(100);Bacteroidia_unclassified(100);Bacteroidia_unclassified(100);Bacteroidia_unclassified(100);	Bacteroidetes(96);Bacteroidia(96);Bacteroidales(91);Bacteroidales_unclassified(91);Bacteroidales_unclassified(91);	Bacteroidetes(100);Bacteroidia(100);Bacteroidales(100);p-2534-18B5_gut_group(94);p-2534-18B5_gut_group_ge(94);	Bacteroidetes(100);Bacteroidia(100);Bacteroidales(100);Prevotellaceae(79);Prevotellaceae_unclassified(79);		1	0	0	0	1	0	0
1712_141220_AGCCGT	Firmicutes(100);Erysipelotrichia(100);Erysipelotrichales(100);Erysipelotrichaceae(100);Solobacterium(100);	Bacteroidetes(100);Bacteroidia(100);Bacteroidales(100);Prevotellaceae(100);Prevotellaceae_UCG-003(100);	Bacteroidetes(100);Bacteroidia(100);Bacteroidales(100);Muribaculaceae(97);Muribaculaceae_unclassified(73);	Firmicutes(97);Firmicutes_unclassified(97);Firmicutes_unclassified(97);Firmicutes_unclassified(97);Firmicutes_unclassified(97);	Bacteroidetes(99);Bacteroidia(99);Bacteroidales(96);Prevotellaceae(96);Prevotellaceae_UCG-001(95);	Firmicutes(100);Clostridia(100);Clostridiales(100);Ruminococcaceae(100);Ruminococcaceae_UCG-014(100);	Firmicutes(100);Clostridia(100);Clostridiales(100);Family_XIII(98);Family_XIII_unclassified(98);	Firmicutes(100);Clostridia(100);Clostridiales(100);Ruminococcaceae(100);Ruminococcaceae_UCG-005(99);	Firmicutes(100);Clostridia(100);Clostridiales(100);Ruminococcaceae(93);Ruminococcaceae_unclassified(93);	Bacteria_unclassified(100);Bacteria_unclassified(100);Bacteria_unclassified(100);Bacteria_unclassified(100);Bacteria_unclassified(100);		0	0	0	0	0	0	0
1734_141220_AAAGCG	Bacteroidetes(100);Bacteroidia(100);Bacteroidales(100);Bacteroidaceae(63);Bacteroides(63);	Bacteria_unclassified(100);Bacteria_unclassified(100);Bacteria_unclassified(100);Bacteria_unclassified(100);Bacteria_unclassified(100);	Bacteroidetes(100);Bacteroidia(100);Bacteroidia_unclassified(100);Bacteroidia_unclassified(100);Bacteroidia_unclassified(100);	Bacteroidetes(100);Bacteroidia(100);Bacteroidales(100);p-251-o5(100);p-251-o5_ge(100);	Bacteroidetes(100);Bacteroidia(100);Bacteroidales(100);Barnesiellaceae(90);uncultured(89);	Bacteroidetes(100);Bacteroidia(100);Bacteroidales(100);Bacteroidales_unclassified(70);Bacteroidales_unclassified(70);	Bacteroidetes(99);Bacteroidia(98);Bacteroidia_unclassified(98);Bacteroidia_unclassified(98);Bacteroidia_unclassified(98);	Bacteroidetes(100);Bacteroidia(100);Bacteroidales(100);Bacteroidaceae(100);Bacteroides(100);	Firmicutes(100);Clostridia(100);Clostridiales(100);Ruminococcaceae(100);Ruminococcus_1(100);	Bacteroidetes(100);Bacteroidia(100);Bacteroidales(100);M2PB4-65_termite_group(100);M2PB4-65_termite_group_ge(100);		0	0	0	0	0	0	0
1750_141220_CCCAAG	Bacteria_unclassified(100);Bacteria_unclassified(100);Bacteria_unclassified(100);Bacteria_unclassified(100);Bacteria_unclassified(100);	Bacteroidetes(100);Bacteroidia(100);Bacteroidales(100);Rikenellaceae(68);Rikenellaceae_unclassified(68);	Bacteroidetes(100);Bacteroidia(100);Bacteroidales(100);Prevotellaceae(79);Prevotellaceae_unclassified(79);	Bacteroidetes(100);Bacteroidia(100);Bacteroidales(100);p-2534-18B5_gut_group(100);p-2534-18B5_gut_group_ge(100);	Spirochaetes(100);Spirochaetia(100);Spirochaetales(100);Spirochaetaceae(100);Treponema_2(100);	Firmicutes(100);Clostridia(100);Clostridiales(100);Ruminococcaceae(99);Ruminococcus_1(98);	Bacteroidetes(100);Bacteroidia(100);Bacteroidales(100);Bacteroidales_unclassified(100);Bacteroidales_unclassified(100);	Bacteroidetes(100);Bacteroidia(100);Bacteroidales(100);Bacteroidaceae(63);Bacteroides(63);	Bacteroidetes(100);Bacteroidia(100);Bacteroidales(100);Prevotellaceae(100);Prevotellaceae_UCG-004(100);	Bacteroidetes(100);Bacteroidia(100);Bacteroidales(100);Barnesiellaceae(90);uncultured(89);		0	0	0	0	0	0	0
1751_141220_ACGACC	Bacteria_unclassified(100);Bacteria_unclassified(100);Bacteria_unclassified(100);Bacteria_unclassified(100);Bacteria_unclassified(100);	Bacteroidetes(100);Bacteroidia(100);Bacteroidales(100);Rikenellaceae(100);Rikenellaceae_unclassified(100);	Bacteroidetes(100);Bacteroidia(100);Bacteroidales(99);Bacteroidales_unclassified(99);Bacteroidales_unclassified(99);	Bacteroidetes(100);Bacteroidia(100);Bacteroidia_unclassified(100);Bacteroidia_unclassified(100);Bacteroidia_unclassified(100);	Bacteroidetes(100);Bacteroidia(100);Bacteroidales(100);Prevotellaceae(100);Prevotellaceae_UCG-003(100);	Verrucomicrobia(100);Verrucomicrobiae(100);Verrucomicrobiales(100);Akkermansiaceae(100);Akkermansia(100);	Bacteroidetes(100);Bacteroidia(100);Bacteroidales(100);Barnesiellaceae(90);uncultured(89);	Bacteroidetes(100);Bacteroidia(100);Bacteroidales(100);Prevotellaceae(79);Prevotellaceae_unclassified(79);	Bacteroidetes(100);Bacteroidia(100);Bacteroidales(100);M2PB4-65_termite_group(100);M2PB4-65_termite_group_ge(100);	Bacteroidetes(100);Bacteroidia(100);Bacteroidales(100);p-2534-18B5_gut_group(100);p-2534-18B5_gut_group_ge(100);		0	0	0	0	0	0	0
1767_141220_TCGGGC	Bacteroidetes(100);Bacteroidia(100);Bacteroidales(100);p-2534-18B5_gut_group(100);p-2534-18B5_gut_group_ge(100);	Bacteroidetes(100);Bacteroidia(100);Bacteroidales(100);Barnesiellaceae(90);uncultured(89);	Firmicutes(100);Erysipelotrichia(100);Erysipelotrichales(100);Erysipelotrichaceae(100);Solobacterium(100);	Bacteroidetes(100);Bacteroidia(100);Bacteroidales(100);Prevotellaceae(100);Prevotellaceae_UCG-003(100);	Bacteroidetes(100);Bacteroidia(100);Bacteroidales(99);Bacteroidales_unclassified(99);Bacteroidales_unclassified(99);	Bacteroidetes(99);Bacteroidia(98);Bacteroidia_unclassified(98);Bacteroidia_unclassified(98);Bacteroidia_unclassified(98);	Bacteroidetes(100);Bacteroidia(100);Bacteroidales(100);Rikenellaceae(100);Alistipes(100);	Verrucomicrobia(100);Verrucomicrobiae(100);Verrucomicrobiales(100);Akkermansiaceae(100);Akkermansia(100);	Bacteroidetes(100);Bacteroidia(100);Bacteroidales(100);Bacteroidaceae(99);Bacteroides(99);	Verrucomicrobia(100);Verrucomicrobiae(100);Verrucomicrobiales(100);Akkermansiaceae(100);Akkermansia(100);		0	0	0	0	0	0	0
1770_141220_TTCTGG	Bacteroidetes(100);Bacteroidia(100);Bacteroidales(100);p-2534-18B5_gut_group(100);p-2534-18B5_gut_group_ge(100);	Bacteroidetes(100);Bacteroidia(100);Bacteroidales(100);Barnesiellaceae(90);uncultured(89);	Bacteroidetes(100);Bacteroidia(100);Bacteroidales(99);Bacteroidales_unclassified(99);Bacteroidales_unclassified(99);	Firmicutes(100);Clostridia(100);Clostridiales(100);Ruminococcaceae(100);Ruminiclostridium_1(100);	Bacteroidetes(100);Bacteroidia(100);Bacteroidia_unclassified(100);Bacteroidia_unclassified(100);Bacteroidia_unclassified(100);	Bacteroidetes(99);Bacteroidia(98);Bacteroidia_unclassified(98);Bacteroidia_unclassified(98);Bacteroidia_unclassified(98);	Bacteria_unclassified(100);Bacteria_unclassified(100);Bacteria_unclassified(100);Bacteria_unclassified(100);Bacteria_unclassified(100);	Bacteroidetes(100);Bacteroidia(100);Bacteroidales(100);Rikenellaceae(100);Rikenellaceae_unclassified(100);	Verrucomicrobia(100);Verrucomicrobiae(100);Verrucomicrobiales(100);Akkermansiaceae(100);Akkermansia(100);	Firmicutes(100);Clostridia(100);Clostridiales(100);Peptostreptococcaceae(100);Romboutsia(100);		1	150	0	0	0	0	0
1798_141220_CGACCA	Bacteroidetes(100);Bacteroidia(100);Bacteroidales(100);p-2534-18B5_gut_group(100);p-2534-18B5_gut_group_ge(100);	Bacteroidetes(100);Bacteroidia(100);Bacteroidales(100);Rikenellaceae(100);Rikenellaceae_unclassified(100);	Bacteroidetes(100);Bacteroidia(100);Bacteroidales(100);Prevotellaceae(100);Prevotellaceae_UCG-003(100);	Verrucomicrobia(100);Verrucomicrobiae(100);Verrucomicrobiales(100);Akkermansiaceae(100);Akkermansia(100);	Bacteroidetes(100);Bacteroidia(100);Bacteroidales(96);Rikenellaceae(76);Rikenellaceae_unclassified(71);	Bacteroidetes(100);Bacteroidia(100);Bacteroidales(100);Prevotellaceae(100);Prevotellaceae_UCG-001(100);	Bacteroidetes(100);Bacteroidia(100);Bacteroidales(100);Rikenellaceae(100);Rikenellaceae_unclassified(100);	Bacteroidetes(100);Bacteroidia(100);Bacteroidales(100);Barnesiellaceae(90);uncultured(89);	Bacteroidetes(100);Bacteroidia(100);Bacteroidales(100);Prevotellaceae(79);Prevotellaceae_unclassified(79);	Bacteroidetes(100);Bacteroidia(100);Bacteroidales(100);Bacteroidaceae(98);Bacteroides(98);		0	0	0	0	0	0	0
1809_141220_CGACGC	Bacteria_unclassified(100);Bacteria_unclassified(100);Bacteria_unclassified(100);Bacteria_unclassified(100);Bacteria_unclassified(100);	Bacteroidetes(100);Bacteroidia(100);Bacteroidales(100);p-251-o5(100);p-251-o5_ge(100);	Bacteroidetes(100);Bacteroidia(100);Bacteroidales(100);Prevotellaceae(79);Prevotellaceae_unclassified(79);	Bacteroidetes(100);Bacteroidia(100);Bacteroidales(100);Barnesiellaceae(90);uncultured(89);	Bacteroidetes(100);Bacteroidia(100);Bacteroidales(100);Rikenellaceae(100);Rikenellaceae_unclassified(100);	Bacteroidetes(99);Bacteroidia(98);Bacteroidia_unclassified(98);Bacteroidia_unclassified(98);Bacteroidia_unclassified(98);	Bacteroidetes(100);Bacteroidia(100);Bacteroidales(100);Prevotellaceae(100);Prevotellaceae_UCG-001(100);	Bacteroidetes(100);Bacteroidia(100);Bacteroidales(100);Prevotellaceae(100);Prevotellaceae_UCG-003(100);	Bacteroidetes(100);Bacteroidia(100);Bacteroidales(100);Bacteroidales_unclassified(70);Bacteroidales_unclassified(70);	Bacteroidetes(100);Bacteroidia(100);Bacteroidales(100);p-2534-18B5_gut_group(100);p-2534-18B5_gut_group_ge(100);		0	0	0	0	0	0	0
1834_141220_TTCAAC	Bacteroidetes(100);Bacteroidia(100);Bacteroidia_unclassified(100);Bacteroidia_unclassified(100);Bacteroidia_unclassified(100);	Bacteroidetes(100);Bacteroidia(100);Bacteroidales(100);Rikenellaceae(100);Rikenellaceae_unclassified(100);	Bacteroidetes(100);Bacteroidia(100);Bacteroidales(92);Bacteroidales_unclassified(88);Bacteroidales_unclassified(88);	Bacteroidetes(100);Bacteroidia(100);Bacteroidales(100);Prevotellaceae(100);Prevotellaceae_UCG-003(100);	Bacteroidetes(100);Bacteroidia(100);Bacteroidales(100);p-2534-18B5_gut_group(100);p-2534-18B5_gut_group_ge(100);	Bacteroidetes(100);Bacteroidia(100);Bacteroidales(100);Bacteroidaceae(100);Bacteroides(100);	Bacteroidetes(100);Bacteroidia(100);Bacteroidales(100);Bacteroidaceae(99);Bacteroides(99);	Bacteroidetes(100);Bacteroidia(100);Bacteroidales(100);Prevotellaceae(100);Prevotellaceae_UCG-003(100);	Tenericutes(100);Mollicutes(100);Mollicutes_RF39(100);Mollicutes_RF39_fa(100);Mollicutes_RF39_ge(100);	Firmicutes(100);Clostridia(100);Clostridiales(100);Peptostreptococcaceae(100);Romboutsia(100);		1	150	0	0	0	0	0
1836_141220_GTTCCA	Bacteroidetes(100);Bacteroidia(100);Bacteroidales(100);Prevotellaceae(79);Prevotellaceae_unclassified(79);	Bacteroidetes(100);Bacteroidia(100);Bacteroidales(100);Prevotellaceae(100);Prevotellaceae_UCG-003(100);	Bacteroidetes(100);Bacteroidia(100);Bacteroidales(100);Barnesiellaceae(90);uncultured(89);	Bacteroidetes(99);Bacteroidia(98);Bacteroidia_unclassified(98);Bacteroidia_unclassified(98);Bacteroidia_unclassified(98);	Bacteroidetes(100);Bacteroidia(100);Bacteroidales(100);Bacteroidales_unclassified(70);Bacteroidales_unclassified(70);	Bacteroidetes(100);Bacteroidia(100);Bacteroidales(100);Bacteroidaceae(100);Bacteroides(100);	Firmicutes(100);Clostridia(100);Clostridiales(100);Ruminococcaceae(99);Ruminococcus_1(95);	Bacteroidetes(100);Bacteroidia(100);Bacteroidales(100);Rikenellaceae(100);Rikenellaceae_unclassified(100);	Bacteroidetes(100);Bacteroidia(100);Bacteroidales(100);Prevotellaceae(100);Prevotellaceae_UCG-004(100);	Tenericutes(100);Mollicutes(100);Mollicutes_RF39(100);Mollicutes_RF39_fa(100);Mollicutes_RF39_ge(100);		0	0	0	0	0	0	0
1867_141220_TCGGTG	Bacteria_unclassified(100);Bacteria_unclassified(100);Bacteria_unclassified(100);Bacteria_unclassified(100);Bacteria_unclassified(100);	Bacteroidetes(100);Bacteroidia(100);Bacteroidales(99);Bacteroidales_unclassified(99);Bacteroidales_unclassified(99);	Spirochaetes(100);Spirochaetia(100);Spirochaetales(100);Spirochaetaceae(100);Treponema_2(100);	Bacteroidetes(100);Bacteroidia(100);Bacteroidales(100);Bacteroidaceae(63);Bacteroides(63);	Bacteroidetes(100);Bacteroidia(100);Bacteroidales(100);M2PB4-65_termite_group(100);M2PB4-65_termite_group_ge(100);	Firmicutes(94);Clostridia(94);Clostridiales(94);Ruminococcaceae(93);Ruminococcus_1(83);	Bacteroidetes(100);Bacteroidia(100);Bacteroidales(100);Bacteroidales_unclassified(70);Bacteroidales_unclassified(70);	Firmicutes(100);Negativicutes(100);Selenomonadales(100);Acidaminococcaceae(98);Phascolarctobacterium(96);	Bacteroidetes(100);Bacteroidia(100);Bacteroidales(100);Bacteroidales_unclassified(100);Bacteroidales_unclassified(100);	Spirochaetes(100);Spirochaetia(100);Spirochaetales(100);Spirochaetaceae(100);Treponema_2(100);		0	0	0	0	0	0	0
1872_141220_AAGGAC	Bacteroidetes(100);Bacteroidia(100);Bacteroidales(100);p-2534-18B5_gut_group(100);p-2534-18B5_gut_group_ge(100);	Bacteroidetes(100);Bacteroidia(100);Bacteroidales(100);Prevotellaceae(100);Prevotellaceae_UCG-003(100);	Bacteroidetes(100);Bacteroidia(100);Bacteroidales(100);Barnesiellaceae(90);uncultured(89);	Bacteroidetes(100);Bacteroidia(100);Bacteroidia_unclassified(97);Bacteroidia_unclassified(97);Bacteroidia_unclassified(97);	Verrucomicrobia(100);Verrucomicrobiae(100);Verrucomicrobiales(100);Akkermansiaceae(100);Akkermansia(100);	Firmicutes(100);Clostridia(100);Clostridiales(100);Peptostreptococcaceae(100);Romboutsia(100);	Verrucomicrobia(100);Verrucomicrobiae(100);Verrucomicrobiales(100);Akkermansiaceae(100);Akkermansia(100);	Bacteroidetes(100);Bacteroidia(100);Bacteroidales(100);Prevotellaceae(100);Prevotellaceae_UCG-004(100);	Firmicutes(100);Negativicutes(100);Selenomonadales(100);Acidaminococcaceae(100);Phascolarctobacterium(100);	Firmicutes(100);Clostridia(100);Clostridiales(100);Peptostreptococcaceae(100);Romboutsia(100);		1	150	0	1950	1	0	0
1892_141220_TTGCGT	Bacteroidetes(100);Bacteroidia(100);Bacteroidales(100);M2PB4-65_termite_group(100);M2PB4-65_termite_group_ge(100);	Bacteroidetes(100);Bacteroidia(100);Bacteroidales(100);Barnesiellaceae(90);uncultured(89);	Bacteria_unclassified(100);Bacteria_unclassified(100);Bacteria_unclassified(100);Bacteria_unclassified(100);Bacteria_unclassified(100);	Spirochaetes(100);Spirochaetia(100);Spirochaetales(100);Spirochaetaceae(100);Treponema_2(100);	Bacteroidetes(100);Bacteroidia(100);Bacteroidales(100);Bacteroidaceae(63);Bacteroides(63);	Bacteroidetes(100);Bacteroidia(100);Bacteroidales(100);Prevotellaceae(100);Prevotellaceae_UCG-003(100);	Bacteroidetes(100);Bacteroidia(100);Bacteroidales(99);Bacteroidales_unclassified(99);Bacteroidales_unclassified(99);	Bacteroidetes(100);Bacteroidia(100);Bacteroidales(100);Bacteroidales_unclassified(70);Bacteroidales_unclassified(70);	Firmicutes(100);Erysipelotrichia(100);Erysipelotrichales(100);Erysipelotrichaceae(100);Solobacterium(100);	Bacteroidetes(100);Bacteroidia(100);Bacteroidales(100);Bacteroidales_unclassified(100);Bacteroidales_unclassified(100);		0	0	0	0	0	0	0
1919_141220_AGCGTG	Bacteroidetes(100);Bacteroidia(100);Bacteroidales(100);Barnesiellaceae(90);uncultured(89);	Bacteroidetes(100);Bacteroidia(100);Bacteroidales(100);Rikenellaceae(100);Rikenellaceae_unclassified(100);	Bacteria_unclassified(100);Bacteria_unclassified(100);Bacteria_unclassified(100);Bacteria_unclassified(100);Bacteria_unclassified(100);	Bacteroidetes(100);Bacteroidia(100);Bacteroidales(100);p-2534-18B5_gut_group(100);p-2534-18B5_gut_group_ge(100);	Bacteroidetes(100);Bacteroidia(100);Bacteroidales(100);Prevotellaceae(100);Prevotellaceae_UCG-003(100);	Spirochaetes(100);Spirochaetia(100);Spirochaetales(100);Spirochaetaceae(100);Treponema_2(100);	Bacteroidetes(100);Bacteroidia(100);Bacteroidales(100);Bacteroidaceae(63);Bacteroides(63);	Bacteroidetes(100);Bacteroidia(100);Bacteroidales(100);Bacteroidales_unclassified(100);Bacteroidales_unclassified(100);	Firmicutes(100);Clostridia(100);Clostridiales(100);Family_XIII(98);Family_XIII_unclassified(98);	Firmicutes(97);Clostridia(96);Clostridiales(96);Christensenellaceae(72);Christensenellaceae_unclassified(72);		1	0	0	0	1	0	0
1938_141220_TAGACC	Bacteroidetes(100);Bacteroidia(100);Bacteroidales(100);Barnesiellaceae(90);uncultured(89);	Verrucomicrobia(64);Verrucomicrobiae(64);Verrucomicrobiales(64);Akkermansiaceae(61);Akkermansia(61);	Bacteroidetes(100);Bacteroidia(100);Bacteroidales(100);M2PB4-65_termite_group(100);M2PB4-65_termite_group_ge(100);	Bacteroidetes(100);Bacteroidia(100);Bacteroidales(100);Prevotellaceae(100);Prevotellaceae_UCG-003(100);	Bacteroidetes(100);Bacteroidia(100);Bacteroidales(100);Prevotellaceae(100);Prevotellaceae_UCG-001(100);	Bacteroidetes(99);Bacteroidia(98);Bacteroidia_unclassified(98);Bacteroidia_unclassified(98);Bacteroidia_unclassified(98);	Verrucomicrobia(100);Verrucomicrobiae(100);Verrucomicrobiales(100);Akkermansiaceae(100);Akkermansia(100);	Bacteroidetes(100);Bacteroidia(100);Bacteroidales(100);Bacteroidales_RF16_group(100);Bacteroidales_RF16_group_ge(100);	Bacteria_unclassified(100);Bacteria_unclassified(100);Bacteria_unclassified(100);Bacteria_unclassified(100);Bacteria_unclassified(100);	Bacteroidetes(100);Bacteroidia(100);Bacteroidales(100);Prevotellaceae(100);Prevotellaceae_UCG-004(100);		0	0	0	0	0	0	0
1948_141220_GGTTGG	Bacteroidetes(100);Bacteroidia(100);Bacteroidales(100);p-2534-18B5_gut_group(100);p-2534-18B5_gut_group_ge(100);	Bacteroidetes(100);Bacteroidia(100);Bacteroidales(100);Prevotellaceae(100);Prevotellaceae_UCG-003(100);	Bacteroidetes(99);Bacteroidia(98);Bacteroidia_unclassified(98);Bacteroidia_unclassified(98);Bacteroidia_unclassified(98);	Bacteroidetes(96);Bacteroidia(96);Bacteroidales(91);Bacteroidales_unclassified(91);Bacteroidales_unclassified(91);	Bacteroidetes(100);Bacteroidia(100);Bacteroidales(100);Barnesiellaceae(90);uncultured(89);	Bacteroidetes(100);Bacteroidia(100);Bacteroidales(100);Prevotellaceae(79);Prevotellaceae_unclassified(79);	Verrucomicrobia(100);Verrucomicrobiae(100);Verrucomicrobiales(100);Akkermansiaceae(100);Akkermansia(100);	Bacteroidetes(100);Bacteroidia(100);Bacteroidales(91);Bacteroidales_unclassified(60);Bacteroidales_unclassified(60);	Bacteroidetes(100);Bacteroidia(100);Bacteroidales(100);Bacteroidaceae(100);Bacteroides(100);	Verrucomicrobia(100);Verrucomicrobiae(100);Verrucomicrobiales(100);Akkermansiaceae(100);Akkermansia(100);		0	0	0	0	0	0	0
1950_141220_GCAGGA	Bacteroidetes(100);Bacteroidia(100);Bacteroidales(100);Rikenellaceae(100);Rikenellaceae_unclassified(100);	Bacteroidetes(100);Bacteroidia(100);Bacteroidales(100);p-2534-18B5_gut_group(100);p-2534-18B5_gut_group_ge(100);	Bacteroidetes(100);Bacteroidia(100);Bacteroidales(100);Prevotellaceae(100);Prevotellaceae_UCG-003(100);	Bacteroidetes(100);Bacteroidia(100);Bacteroidales(96);Bacteroidales_unclassified(81);Bacteroidales_unclassified(81);	Bacteroidetes(100);Bacteroidia(100);Bacteroidales(100);Bacteroidaceae(63);Bacteroides(63);	Bacteria_unclassified(100);Bacteria_unclassified(100);Bacteria_unclassified(100);Bacteria_unclassified(100);Bacteria_unclassified(100);	Bacteroidetes(100);Bacteroidia(100);Bacteroidales(100);Barnesiellaceae(90);uncultured(89);	Firmicutes(100);Clostridia(100);Clostridiales(100);Christensenellaceae(96);Christensenellaceae_R-7_group(96);	Tenericutes(100);Mollicutes(100);Mollicutes_RF39(100);Mollicutes_RF39_fa(100);Mollicutes_RF39_ge(100);	Firmicutes(100);Clostridia(100);Clostridiales(100);Lachnospiraceae(100);Tyzzerella(88);		0	0	0	0	0	0	0
1954_141220_CCCGAG	Bacteria_unclassified(100);Bacteria_unclassified(100);Bacteria_unclassified(100);Bacteria_unclassified(100);Bacteria_unclassified(100);	Bacteroidetes(100);Bacteroidia(100);Bacteroidales(100);Bacteroidales_unclassified(70);Bacteroidales_unclassified(70);	Bacteroidetes(100);Bacteroidia(100);Bacteroidales(99);Bacteroidales_unclassified(99);Bacteroidales_unclassified(99);	Firmicutes(100);Erysipelotrichia(100);Erysipelotrichales(100);Erysipelotrichaceae(100);Solobacterium(100);	Bacteroidetes(100);Bacteroidia(100);Bacteroidales(100);Barnesiellaceae(90);uncultured(89);	Bacteroidetes(100);Bacteroidia(100);Bacteroidia_unclassified(100);Bacteroidia_unclassified(100);Bacteroidia_unclassified(100);	Bacteroidetes(100);Bacteroidia(100);Bacteroidales(100);Bacteroidales_unclassified(100);Bacteroidales_unclassified(100);	Bacteroidetes(100);Bacteroidia(100);Bacteroidales(100);Bacteroidaceae(63);Bacteroides(63);	Bacteroidetes(99);Bacteroidia(98);Bacteroidia_unclassified(98);Bacteroidia_unclassified(98);Bacteroidia_unclassified(98);	Bacteroidetes(100);Bacteroidia(100);Bacteroidales(99);Bacteroidales_unclassified(94);Bacteroidales_unclassified(94);		0	0	0	0	0	0	0
1992_141220_ACTGCC	Bacteroidetes(100);Bacteroidia(100);Bacteroidales(100);p-2534-18B5_gut_group(100);p-2534-18B5_gut_group_ge(100);	Bacteroidetes(100);Bacteroidia(100);Bacteroidales(100);Prevotellaceae(97);Prevotellaceae_UCG-001(92);	Bacteroidetes(100);Bacteroidia(100);Bacteroidales(100);Barnesiellaceae(90);uncultured(89);	Bacteroidetes(100);Bacteroidia(100);Bacteroidales(96);Bacteroidales_unclassified(81);Bacteroidales_unclassified(81);	Bacteroidetes(100);Bacteroidia(100);Bacteroidales(100);Bacteroidaceae(63);Bacteroides(63);	Bacteroidetes(100);Bacteroidia(100);Bacteroidales(100);Bacteroidales_unclassified(70);Bacteroidales_unclassified(70);	Bacteroidetes(99);Bacteroidia(98);Bacteroidia_unclassified(98);Bacteroidia_unclassified(98);Bacteroidia_unclassified(98);	Bacteria_unclassified(100);Bacteria_unclassified(100);Bacteria_unclassified(100);Bacteria_unclassified(100);Bacteria_unclassified(100);	Bacteroidetes(100);Bacteroidia(100);Bacteroidales(100);Rikenellaceae(99);Rikenellaceae_RC9_gut_group(98);	Bacteroidetes(100);Bacteroidia(100);Bacteroidales(100);Prevotellaceae(100);Prevotellaceae_UCG-004(97);		0	0	0	0	0	0	0
2010_141220_CCCGAA	Bacteroidetes(100);Bacteroidia(100);Bacteroidales(100);p-2534-18B5_gut_group(100);p-2534-18B5_gut_group_ge(100);	Bacteroidetes(100);Bacteroidia(100);Bacteroidales(100);Barnesiellaceae(90);uncultured(89);	Bacteroidetes(100);Bacteroidia(100);Bacteroidales(100);Bacteroidaceae(63);Bacteroides(63);	Bacteroidetes(100);Bacteroidia(100);Bacteroidales(100);Rikenellaceae(100);Rikenellaceae_unclassified(100);	Bacteroidetes(100);Bacteroidia(100);Bacteroidales(99);Bacteroidales_unclassified(99);Bacteroidales_unclassified(99);	Bacteroidetes(100);Bacteroidia(100);Bacteroidales(96);Rikenellaceae(76);Rikenellaceae_unclassified(71);	Bacteroidetes(100);Bacteroidia(100);Bacteroidales(100);Prevotellaceae(100);Prevotellaceae_UCG-003(100);	Bacteroidetes(100);Bacteroidia(100);Bacteroidales(100);Bacteroidales_RF16_group(100);Bacteroidales_RF16_group_ge(100);	Bacteroidetes(100);Bacteroidia(100);Bacteroidales(100);Rikenellaceae(96);Alistipes(88);	Bacteria_unclassified(100);Bacteria_unclassified(100);Bacteria_unclassified(100);Bacteria_unclassified(100);Bacteria_unclassified(100);		0	0	0	0	0	0	0
2014_141220_TAATTC	Bacteria_unclassified(100);Bacteria_unclassified(100);Bacteria_unclassified(100);Bacteria_unclassified(100);Bacteria_unclassified(100);	Bacteroidetes(100);Bacteroidia(100);Bacteroidales(100);Bacteroidaceae(63);Bacteroides(63);	Bacteroidetes(99);Bacteroidia(98);Bacteroidia_unclassified(98);Bacteroidia_unclassified(98);Bacteroidia_unclassified(98);	Bacteroidetes(100);Bacteroidia(100);Bacteroidales(100);Prevotellaceae(79);Prevotellaceae_unclassified(79);	Firmicutes(100);Clostridia(100);Clostridiales(100);Ruminococcaceae(100);Ruminococcus_1(100);	Bacteroidetes(100);Bacteroidia(100);Bacteroidales(100);Barnesiellaceae(90);uncultured(89);	Bacteroidetes(100);Bacteroidia(100);Bacteroidia_unclassified(100);Bacteroidia_unclassified(100);Bacteroidia_unclassified(100);	Bacteroidetes(100);Bacteroidia(100);Bacteroidales(100);Rikenellaceae(100);Rikenellaceae_RC9_gut_group(98);	Bacteroidetes(100);Bacteroidia(100);Bacteroidales(100);Bacteroidales_unclassified(70);Bacteroidales_unclassified(70);	Bacteroidetes(100);Bacteroidia(100);Bacteroidales(100);Bacteroidaceae(100);Bacteroides(100);		0	0	0	0	0	0	0
2038_141220_GTGAAA	Bacteroidetes(100);Bacteroidia(100);Bacteroidales(100);Prevotellaceae(100);Prevotellaceae_UCG-003(100);	Bacteroidetes(100);Bacteroidia(100);Bacteroidales(100);p-2534-18B5_gut_group(100);p-2534-18B5_gut_group_ge(100);	Bacteroidetes(100);Bacteroidia(100);Bacteroidales(99);Bacteroidales_unclassified(99);Bacteroidales_unclassified(99);	Bacteroidetes(100);Bacteroidia(100);Bacteroidales(100);Bacteroidaceae(99);Bacteroides(99);	Verrucomicrobia(100);Verrucomicrobiae(100);Verrucomicrobiales(100);Akkermansiaceae(100);Akkermansia(100);	Verrucomicrobia(100);Verrucomicrobiae(100);Verrucomicrobiales(100);Akkermansiaceae(100);Akkermansia(100);	Bacteroidetes(99);Bacteroidia(98);Bacteroidia_unclassified(98);Bacteroidia_unclassified(98);Bacteroidia_unclassified(98);	Proteobacteria(100);Deltaproteobacteria(100);Desulfovibrionales(96);Desulfovibrionaceae(96);Desulfovibrionaceae_unclassified(95);	Bacteroidetes(100);Bacteroidia(100);Bacteroidales(97);Rikenellaceae(96);Rikenellaceae_unclassified(96);	Bacteroidetes(100);Bacteroidia(100);Bacteroidales(100);Barnesiellaceae(90);uncultured(89);		0	0	0	0	0	0	0
2058_141220_CAATAA	Bacteroidetes(100);Bacteroidia(100);Bacteroidales(99);Bacteroidales_unclassified(99);Bacteroidales_unclassified(99);	Bacteria_unclassified(100);Bacteria_unclassified(100);Bacteria_unclassified(100);Bacteria_unclassified(100);Bacteria_unclassified(100);	Firmicutes(100);Erysipelotrichia(100);Erysipelotrichales(100);Erysipelotrichaceae(100);Solobacterium(100);	Bacteroidetes(100);Bacteroidia(100);Bacteroidales(100);Barnesiellaceae(90);uncultured(89);	Bacteroidetes(100);Bacteroidia(100);Bacteroidales(100);Prevotellaceae(100);Prevotellaceae_UCG-001(100);	Bacteroidetes(100);Bacteroidia(100);Bacteroidales(100);p-2534-18B5_gut_group(100);p-2534-18B5_gut_group_ge(100);	Bacteroidetes(100);Bacteroidia(100);Bacteroidales(100);Rikenellaceae(100);Rikenellaceae_unclassified(100);	Bacteroidetes(100);Bacteroidia(100);Bacteroidales(100);Bacteroidales_unclassified(70);Bacteroidales_unclassified(70);	Bacteroidetes(100);Bacteroidia(100);Bacteroidales(100);Prevotellaceae(79);Prevotellaceae_unclassified(79);	Bacteroidetes(100);Bacteroidia(100);Bacteroidales(100);M2PB4-65_termite_group(100);M2PB4-65_termite_group_ge(100);		0	0	0	0	0	0	0
2080_141220_ACATCA	Bacteroidetes(100);Bacteroidia(100);Bacteroidales(100);Rikenellaceae(100);Rikenellaceae_unclassified(100);	Bacteroidetes(100);Bacteroidia(100);Bacteroidales(100);Bacteroidaceae(63);Bacteroides(63);	Verrucomicrobia(100);Verrucomicrobiae(100);Verrucomicrobiales(100);Akkermansiaceae(100);Akkermansia(100);	Bacteroidetes(99);Bacteroidia(98);Bacteroidia_unclassified(98);Bacteroidia_unclassified(98);Bacteroidia_unclassified(98);	Firmicutes(100);Clostridia(100);Clostridiales(100);Peptostreptococcaceae(100);Romboutsia(100);	Firmicutes(100);Clostridia(100);Clostridiales(100);Peptostreptococcaceae(100);Romboutsia(78);	Bacteroidetes(100);Bacteroidia(100);Bacteroidales(100);p-251-o5(100);p-251-o5_ge(100);	Bacteroidetes(100);Bacteroidia(100);Bacteroidales(100);Rikenellaceae(100);Rikenellaceae_RC9_gut_group(100);	Verrucomicrobia(100);Verrucomicrobiae(100);Verrucomicrobiales(100);Akkermansiaceae(100);Akkermansia(100);	Bacteroidetes(100);Bacteroidia(100);Bacteroidales(99);Bacteroidaceae(96);Bacteroides(96);		1	150	0	0	0	0	0
2087_141220_CATTAG	Bacteria_unclassified(100);Bacteria_unclassified(100);Bacteria_unclassified(100);Bacteria_unclassified(100);Bacteria_unclassified(100);	Bacteroidetes(100);Bacteroidia(100);Bacteroidales(100);M2PB4-65_termite_group(100);M2PB4-65_termite_group_ge(100);	Bacteroidetes(100);Bacteroidia(100);Bacteroidales(100);Rikenellaceae(68);Rikenellaceae_unclassified(68);	Spirochaetes(100);Spirochaetia(100);Spirochaetales(100);Spirochaetaceae(100);Treponema_2(100);	Firmicutes(100);Clostridia(100);Clostridiales(100);Lachnospiraceae(100);Lachnospiraceae_NK3A20_group(100);	Verrucomicrobia(100);Verrucomicrobiae(100);Verrucomicrobiales(100);Akkermansiaceae(100);Akkermansia(100);	Firmicutes(100);Clostridia(100);Clostridiales(100);Peptostreptococcaceae(100);Romboutsia(100);	Firmicutes(100);Clostridia(100);Clostridiales(100);Christensenellaceae(99);Christensenellaceae_R-7_group(99);	Tenericutes(100);Mollicutes(100);Mollicutes_RF39(100);Mollicutes_RF39_fa(100);Mollicutes_RF39_ge(100);	Bacteroidetes(100);Bacteroidia(100);Bacteroidales(98);Bacteroidales_unclassified(62);Bacteroidales_unclassified(62);		1	0	450	300	1	0	0
2127_141220_ACTCTG	Firmicutes(100);Erysipelotrichia(100);Erysipelotrichales(100);Erysipelotrichaceae(100);Solobacterium(100);	Bacteroidetes(100);Bacteroidia(100);Bacteroidales(100);Rikenellaceae(68);Rikenellaceae_unclassified(68);	Firmicutes(100);Clostridia(100);Clostridiales(100);Peptostreptococcaceae(100);Romboutsia(100);	Bacteroidetes(100);Bacteroidia(100);Bacteroidales(100);Prevotellaceae(100);Prevotellaceae_UCG-003(100);	Bacteroidetes(100);Bacteroidia(100);Bacteroidales(100);Barnesiellaceae(90);uncultured(89);	Bacteroidetes(100);Bacteroidia(100);Bacteroidales(100);Prevotellaceae(100);Prevotellaceae_UCG-003(100);	Firmicutes(100);Clostridia(100);Clostridiales(100);Peptostreptococcaceae(100);Romboutsia(78);	Bacteroidetes(100);Bacteroidia(100);Bacteroidales(100);p-2534-18B5_gut_group(94);p-2534-18B5_gut_group_ge(94);	Bacteroidetes(100);Bacteroidia(100);Bacteroidia_unclassified(100);Bacteroidia_unclassified(100);Bacteroidia_unclassified(100);	Bacteroidetes(100);Bacteroidia(100);Bacteroidales(99);Bacteroidales_unclassified(94);Bacteroidales_unclassified(94);		1	300	0	0	1	0	0
2130_141220_GAATCT	Bacteroidetes(100);Bacteroidia(100);Bacteroidales(100);Rikenellaceae(100);Rikenellaceae_unclassified(100);	Bacteria_unclassified(100);Bacteria_unclassified(100);Bacteria_unclassified(100);Bacteria_unclassified(100);Bacteria_unclassified(100);	Bacteroidetes(100);Bacteroidia(100);Bacteroidales(99);Bacteroidales_unclassified(99);Bacteroidales_unclassified(99);	Firmicutes(63);Firmicutes_unclassified(63);Firmicutes_unclassified(63);Firmicutes_unclassified(63);Firmicutes_unclassified(63);	Bacteroidetes(100);Bacteroidia(100);Bacteroidales(100);M2PB4-65_termite_group(100);M2PB4-65_termite_group_ge(100);	Verrucomicrobia(100);Verrucomicrobiae(100);Verrucomicrobiales(100);Akkermansiaceae(100);Akkermansia(100);	Bacteroidetes(100);Bacteroidia(100);Bacteroidales(100);Bacteroidales_RF16_group(100);Bacteroidales_RF16_group_ge(100);	Bacteroidetes(100);Bacteroidia(100);Bacteroidales(96);Rikenellaceae(76);Rikenellaceae_unclassified(71);	Spirochaetes(100);Spirochaetia(100);Spirochaetales(100);Spirochaetaceae(100);Treponema_2(100);	Tenericutes(100);Mollicutes(100);Mollicutes_RF39(100);Mollicutes_RF39_fa(100);Mollicutes_RF39_ge(100);		0	0	0	0	0	0	0
2134_141220_CACTGG	Bacteroidetes(100);Bacteroidia(100);Bacteroidales(100);Prevotellaceae(100);Prevotellaceae_UCG-003(100);	Bacteria_unclassified(100);Bacteria_unclassified(100);Bacteria_unclassified(100);Bacteria_unclassified(100);Bacteria_unclassified(100);	Bacteroidetes(100);Bacteroidia(100);Bacteroidales(100);Bacteroidaceae(63);Bacteroides(63);	Bacteroidetes(100);Bacteroidia(100);Bacteroidales(100);Rikenellaceae(100);Rikenellaceae_unclassified(100);	Tenericutes(100);Mollicutes(100);Mollicutes_RF39(100);Mollicutes_RF39_fa(100);Mollicutes_RF39_ge(100);	Bacteroidetes(100);Bacteroidia(100);Bacteroidales(100);Barnesiellaceae(90);uncultured(89);	Bacteroidetes(100);Bacteroidia(100);Bacteroidales(100);Prevotellaceae(79);Prevotellaceae_unclassified(79);	Bacteroidetes(99);Bacteroidia(98);Bacteroidia_unclassified(98);Bacteroidia_unclassified(98);Bacteroidia_unclassified(98);	Bacteroidetes(100);Bacteroidia(100);Bacteroidales(100);Prevotellaceae(100);Prevotellaceae_UCG-001(100);	Spirochaetes(100);Spirochaetia(100);Spirochaetales(100);Spirochaetaceae(100);Treponema_2(100);		1	0	0	600	0	0	0
2151_141220_ACGTCT	Firmicutes(100);Clostridia(100);Clostridiales(100);Ruminococcaceae(100);Ruminococcus_1(100);	Bacteroidetes(100);Bacteroidia(100);Bacteroidales(100);Prevotellaceae(100);Prevotellaceae_UCG-003(100);	Bacteria_unclassified(100);Bacteria_unclassified(100);Bacteria_unclassified(100);Bacteria_unclassified(100);Bacteria_unclassified(100);	Bacteroidetes(100);Bacteroidia(100);Bacteroidales(100);Bacteroidaceae(63);Bacteroides(63);	Bacteroidetes(100);Bacteroidia(100);Bacteroidales(100);Bacteroidales_unclassified(70);Bacteroidales_unclassified(70);	Bacteroidetes(100);Bacteroidia(100);Bacteroidales(100);Bacteroidaceae(100);Bacteroides(100);	Spirochaetes(100);Spirochaetia(100);Spirochaetales(100);Spirochaetaceae(100);Treponema_2(100);	Bacteroidetes(100);Bacteroidia(100);Bacteroidales(100);Barnesiellaceae(90);uncultured(89);	Verrucomicrobia(100);Verrucomicrobiae(100);Verrucomicrobiales(100);Akkermansiaceae(100);Akkermansia(100);	Firmicutes(100);Clostridia(100);Clostridiales(100);Christensenellaceae(100);Christensenellaceae_R-7_group(99);		0	0	0	0	0	0	0
2187_141220_GCTATT	Bacteroidetes(100);Bacteroidia(100);Bacteroidales(100);Barnesiellaceae(90);uncultured(89);	Bacteria_unclassified(100);Bacteria_unclassified(100);Bacteria_unclassified(100);Bacteria_unclassified(100);Bacteria_unclassified(100);	Bacteroidetes(100);Bacteroidia(100);Bacteroidales(100);Bacteroidaceae(63);Bacteroides(63);	Bacteroidetes(100);Bacteroidia(100);Bacteroidales(100);Bacteroidales_unclassified(70);Bacteroidales_unclassified(70);	Bacteroidetes(100);Bacteroidia(100);Bacteroidales(99);Bacteroidales_unclassified(94);Bacteroidales_unclassified(94);	Bacteroidetes(100);Bacteroidia(100);Bacteroidales(100);Muribaculaceae(98);Muribaculaceae_unclassified(57);	Bacteroidetes(100);Bacteroidia(100);Bacteroidia_unclassified(100);Bacteroidia_unclassified(100);Bacteroidia_unclassified(100);	Bacteroidetes(100);Bacteroidia(100);Bacteroidales(100);Muribaculaceae(98);Muribaculaceae_unclassified(78);	Bacteroidetes(99);Bacteroidia(98);Bacteroidia_unclassified(98);Bacteroidia_unclassified(98);Bacteroidia_unclassified(98);	Bacteroidetes(100);Bacteroidia(100);Bacteroidales(100);Prevotellaceae(79);Prevotellaceae_unclassified(79);		0	0	0	0	0	0	0
2191_141220_TGCATT	Bacteroidetes(100);Bacteroidia(100);Bacteroidales(100);p-2534-18B5_gut_group(100);p-2534-18B5_gut_group_ge(100);	Bacteroidetes(100);Bacteroidia(100);Bacteroidales(100);Prevotellaceae(100);Prevotellaceae_UCG-003(100);	Bacteroidetes(100);Bacteroidia(100);Bacteroidales(100);Barnesiellaceae(90);uncultured(89);	Bacteroidetes(100);Bacteroidia(100);Bacteroidales(100);Rikenellaceae(100);Rikenellaceae_unclassified(100);	Bacteroidetes(100);Bacteroidia(100);Bacteroidales(100);Prevotellaceae(100);Prevotellaceae_UCG-003(100);	Verrucomicrobia(100);Verrucomicrobiae(100);Verrucomicrobiales(100);Akkermansiaceae(100);Akkermansia(100);	Verrucomicrobia(100);Verrucomicrobiae(100);Verrucomicrobiales(100);Akkermansiaceae(100);Akkermansia(100);	Bacteroidetes(100);Bacteroidia(100);Bacteroidales(100);Bacteroidaceae(98);Bacteroides(98);	Bacteroidetes(100);Bacteroidia(100);Bacteroidales(100);Rikenellaceae(100);dgA-11_gut_group(100);	Bacteroidetes(100);Bacteroidia(100);Bacteroidales(100);Bacteroidaceae(99);Bacteroides(99);		1	0	0	300	0	0	0
2216_141220_TAATCG	Bacteroidetes(100);Bacteroidia(100);Bacteroidales(100);Barnesiellaceae(90);uncultured(89);	Bacteroidetes(100);Bacteroidia(100);Bacteroidales(100);Bacteroidales_unclassified(70);Bacteroidales_unclassified(70);	Bacteria_unclassified(100);Bacteria_unclassified(100);Bacteria_unclassified(100);Bacteria_unclassified(100);Bacteria_unclassified(100);	Bacteroidetes(100);Bacteroidia(100);Bacteroidales(100);Prevotellaceae(100);Prevotellaceae_UCG-003(100);	Bacteria_unclassified(100);Bacteria_unclassified(100);Bacteria_unclassified(100);Bacteria_unclassified(100);Bacteria_unclassified(100);	Bacteroidetes(100);Bacteroidia(100);Bacteroidales(100);Prevotellaceae(100);Prevotellaceae_UCG-004(100);	Fibrobacteres(95);Fibrobacteria(95);Fibrobacterales(95);Fibrobacteraceae(94);Fibrobacteraceae_unclassified(94);	Verrucomicrobia(100);Verrucomicrobiae(100);Verrucomicrobiales(100);Akkermansiaceae(100);Akkermansia(100);	Bacteroidetes(99);Bacteroidia(98);Bacteroidia_unclassified(98);Bacteroidia_unclassified(98);Bacteroidia_unclassified(98);	Bacteroidetes(100);Bacteroidia(100);Bacteroidales(100);Prevotellaceae(79);Prevotellaceae_unclassified(79);		0	0	0	0	0	0	0
2227_141220_TATAAT	Bacteroidetes(100);Bacteroidia(100);Bacteroidales(100);M2PB4-65_termite_group(100);M2PB4-65_termite_group_ge(100);	Bacteria_unclassified(100);Bacteria_unclassified(100);Bacteria_unclassified(100);Bacteria_unclassified(100);Bacteria_unclassified(100);	Bacteroidetes(100);Bacteroidia(100);Bacteroidales(100);Bacteroidaceae(63);Bacteroides(63);	Bacteroidetes(100);Bacteroidia(100);Bacteroidales(100);p-251-o5(100);p-251-o5_ge(100);	Bacteroidetes(100);Bacteroidia(100);Bacteroidales(100);Barnesiellaceae(90);uncultured(89);	Bacteroidetes(100);Bacteroidia(100);Bacteroidales(100);Rikenellaceae(100);Rikenellaceae_unclassified(100);	Bacteroidetes(100);Bacteroidia(100);Bacteroidia_unclassified(100);Bacteroidia_unclassified(100);Bacteroidia_unclassified(100);	Bacteroidetes(100);Bacteroidia(100);Bacteroidales(99);Bacteroidales_unclassified(99);Bacteroidales_unclassified(99);	Bacteroidetes(100);Bacteroidia(100);Bacteroidales(100);Prevotellaceae(100);Prevotellaceae_UCG-001(100);	Bacteroidetes(100);Bacteroidia(100);Bacteroidales(100);Rikenellaceae(100);Rikenellaceae_RC9_gut_group(98);		0	0	0	0	0	0	0
2228_141220_TACAGC	Bacteroidetes(100);Bacteroidia(100);Bacteroidales(100);Prevotellaceae(100);Prevotellaceae_UCG-003(100);	Bacteroidetes(100);Bacteroidia(100);Bacteroidales(100);Rikenellaceae(100);Rikenellaceae_unclassified(100);	Bacteroidetes(100);Bacteroidia(100);Bacteroidales(100);Bacteroidales_unclassified(70);Bacteroidales_unclassified(70);	Bacteria_unclassified(100);Bacteria_unclassified(100);Bacteria_unclassified(100);Bacteria_unclassified(100);Bacteria_unclassified(100);	Bacteroidetes(100);Bacteroidia(100);Bacteroidales(99);Bacteroidales_unclassified(99);Bacteroidales_unclassified(99);	Bacteroidetes(100);Bacteroidia(100);Bacteroidales(100);Barnesiellaceae(90);uncultured(89);	Bacteroidetes(100);Bacteroidia(100);Bacteroidales(100);Rikenellaceae(99);Rikenellaceae_RC9_gut_group(98);	Bacteroidetes(100);Bacteroidia(100);Bacteroidales(100);Rikenellaceae(100);Rikenellaceae_RC9_gut_group(100);	Bacteroidetes(100);Bacteroidia(100);Bacteroidales(100);Rikenellaceae(100);Rikenellaceae_unclassified(100);	Bacteroidetes(100);Bacteroidia(100);Bacteroidales(100);Bacteroidaceae(100);Bacteroides(100);		0	0	0	0	0	0	0
2238_141220_mean	Bacteroidetes(99);Bacteroidia(98);Bacteroidia_unclassified(98);Bacteroidia_unclassified(98);Bacteroidia_unclassified(98);	Bacteroidetes(100);Bacteroidia(100);Bacteroidales(100);Barnesiellaceae(90);uncultured(89);	Bacteroidetes(100);Bacteroidia(100);Bacteroidia_unclassified(100);Bacteroidia_unclassified(100);Bacteroidia_unclassified(100);	Bacteroidetes(100);Bacteroidia(100);Bacteroidales(100);Bacteroidaceae(63);Bacteroides(63);	Bacteroidetes(96);Bacteroidia(96);Bacteroidales(91);Bacteroidales_unclassified(91);Bacteroidales_unclassified(91);	Bacteroidetes(100);Bacteroidia(100);Bacteroidales(100);Rikenellaceae(99);Rikenellaceae_RC9_gut_group(98);	Bacteroidetes(100);Bacteroidia(100);Bacteroidales(100);Bacteroidaceae(100);Bacteroides(100);	Bacteroidetes(100);Bacteroidia(100);Bacteroidales(100);p-251-o5(100);p-251-o5_ge(100);	Bacteroidetes(100);Bacteroidia(100);Bacteroidales(100);Bacteroidaceae(100);Bacteroides(100);	Firmicutes(100);Clostridia(100);Clostridiales(100);Lachnospiraceae(100);Lachnospiraceae_unclassified(88);		0	0	0	0	0	0	0
2244_141220_TCGAAG	Bacteroidetes(100);Bacteroidia(100);Bacteroidales(100);M2PB4-65_termite_group(100);M2PB4-65_termite_group_ge(100);	Bacteroidetes(99);Bacteroidia(98);Bacteroidia_unclassified(98);Bacteroidia_unclassified(98);Bacteroidia_unclassified(98);	Bacteroidetes(100);Bacteroidia(100);Bacteroidales(100);Rikenellaceae(100);Rikenellaceae_unclassified(100);	Bacteroidetes(100);Bacteroidia(100);Bacteroidales(100);Muribaculaceae(98);Muribaculaceae_unclassified(78);	Bacteria_unclassified(100);Bacteria_unclassified(100);Bacteria_unclassified(100);Bacteria_unclassified(100);Bacteria_unclassified(100);	Bacteroidetes(100);Bacteroidia(100);Bacteroidales(100);Bacteroidaceae(100);Bacteroides(100);	Spirochaetes(100);Spirochaetia(100);Spirochaetales(100);Spirochaetaceae(100);Treponema_2(100);	Firmicutes(100);Erysipelotrichia(100);Erysipelotrichales(100);Erysipelotrichaceae(100);Solobacterium(100);	Bacteroidetes(100);Bacteroidia(100);Bacteroidales(100);Bacteroidales_unclassified(74);Bacteroidales_unclassified(74);	Bacteroidetes(100);Bacteroidia(99);Bacteroidales(95);Prevotellaceae(91);Prevotellaceae_unclassified(89);		1	0	0	300	0	0	0
2259_141220_mean	Bacteria_unclassified(100);Bacteria_unclassified(100);Bacteria_unclassified(100);Bacteria_unclassified(100);Bacteria_unclassified(100);	Bacteroidetes(100);Bacteroidia(100);Bacteroidia_unclassified(100);Bacteroidia_unclassified(100);Bacteroidia_unclassified(100);	Bacteroidetes(100);Bacteroidia(100);Bacteroidales(100);Prevotellaceae(100);Prevotellaceae_UCG-001(100);	Bacteroidetes(100);Bacteroidia(100);Bacteroidales(100);Barnesiellaceae(90);uncultured(89);	Bacteroidetes(100);Bacteroidia(100);Bacteroidales(100);Rikenellaceae(100);Rikenellaceae_unclassified(100);	Bacteroidetes(100);Bacteroidia(100);Bacteroidales(99);Bacteroidales_unclassified(99);Bacteroidales_unclassified(99);	Bacteroidetes(100);Bacteroidia(100);Bacteroidales(100);Bacteroidaceae(63);Bacteroides(63);	Bacteroidetes(100);Bacteroidia(100);Bacteroidales(100);Prevotellaceae(100);Prevotellaceae_UCG-003(100);	Bacteroidetes(100);Bacteroidia(100);Bacteroidales(100);Bacteroidales_RF16_group(100);Bacteroidales_RF16_group_ge(100);	Bacteroidetes(100);Bacteroidia(100);Bacteroidales(100);Bacteroidales_unclassified(70);Bacteroidales_unclassified(70);		0	0	0	0	0	0	0
2278_141220_ATCTTA	Bacteroidetes(100);Bacteroidia(100);Bacteroidales(99);Bacteroidales_unclassified(99);Bacteroidales_unclassified(99);	Bacteroidetes(100);Bacteroidia(100);Bacteroidales(100);Bacteroidales_unclassified(70);Bacteroidales_unclassified(70);	Bacteroidetes(100);Bacteroidia(100);Bacteroidales(100);Bacteroidales_unclassified(57);Bacteroidales_unclassified(57);	Bacteroidetes(100);Bacteroidia(100);Bacteroidales(99);Bacteroidaceae(96);Bacteroides(96);	Bacteroidetes(100);Bacteroidia(100);Bacteroidales(100);Barnesiellaceae(90);uncultured(89);	Bacteroidetes(100);Bacteroidia(100);Bacteroidia_unclassified(100);Bacteroidia_unclassified(100);Bacteroidia_unclassified(100);	Bacteroidetes(100);Bacteroidia(100);Bacteroidales(100);Prevotellaceae(100);Prevotellaceae_UCG-001(100);	Bacteroidetes(100);Bacteroidia(100);Bacteroidales(100);Prevotellaceae(100);Prevotellaceae_UCG-003(100);	Bacteroidetes(100);Bacteroidia(100);Bacteroidales(100);Bacteroidaceae(63);Bacteroides(63);	Bacteroidetes(100);Bacteroidia(100);Bacteroidales(100);p-251-o5(100);p-251-o5_ge(100);		0	0	0	0	0	0	0
2290_141220_AGAGCC	Bacteria_unclassified(100);Bacteria_unclassified(100);Bacteria_unclassified(100);Bacteria_unclassified(100);Bacteria_unclassified(100);	Bacteroidetes(100);Bacteroidia(100);Bacteroidia_unclassified(100);Bacteroidia_unclassified(100);Bacteroidia_unclassified(100);	Bacteroidetes(100);Bacteroidia(100);Bacteroidales(100);Barnesiellaceae(90);uncultured(89);	Bacteroidetes(100);Bacteroidia(100);Bacteroidales(99);Bacteroidales_unclassified(99);Bacteroidales_unclassified(99);	Bacteroidetes(100);Bacteroidia(100);Bacteroidales(100);Bacteroidales_unclassified(70);Bacteroidales_unclassified(70);	Bacteroidetes(100);Bacteroidia(100);Bacteroidales(100);Bacteroidaceae(63);Bacteroides(63);	Tenericutes(100);Mollicutes(100);Mollicutes_RF39(100);Mollicutes_RF39_fa(100);Mollicutes_RF39_ge(100);	Bacteria_unclassified(100);Bacteria_unclassified(100);Bacteria_unclassified(100);Bacteria_unclassified(100);Bacteria_unclassified(100);	Bacteroidetes(100);Bacteroidia(100);Bacteroidales(100);Bacteroidaceae(100);Bacteroides(100);	Bacteroidetes(100);Bacteroidia(100);Bacteroidales(100);p-2534-18B5_gut_group(100);p-2534-18B5_gut_group_ge(100);		0	0	0	0	0	0	0
2338_141220_GGATTC	Bacteroidetes(100);Bacteroidia(100);Bacteroidales(100);Prevotellaceae(100);Prevotellaceae_UCG-003(100);	Bacteroidetes(100);Bacteroidia(100);Bacteroidales(100);Barnesiellaceae(90);uncultured(89);	Bacteria_unclassified(100);Bacteria_unclassified(100);Bacteria_unclassified(100);Bacteria_unclassified(100);Bacteria_unclassified(100);	Bacteroidetes(100);Bacteroidia(100);Bacteroidales(100);Bacteroidales_unclassified(100);Bacteroidales_unclassified(100);	Bacteroidetes(100);Bacteroidia(100);Bacteroidales(100);p-2534-18B5_gut_group(100);p-2534-18B5_gut_group_ge(100);	Bacteroidetes(100);Bacteroidia(100);Bacteroidales(100);Rikenellaceae(100);Rikenellaceae_unclassified(100);	Bacteroidetes(100);Bacteroidia(100);Bacteroidales(100);Rikenellaceae(100);Rikenellaceae_unclassified(100);	Bacteroidetes(100);Bacteroidia(100);Bacteroidia_unclassified(100);Bacteroidia_unclassified(100);Bacteroidia_unclassified(100);	Bacteroidetes(100);Bacteroidia(100);Bacteroidales(99);Bacteroidales_unclassified(99);Bacteroidales_unclassified(99);	Bacteroidetes(100);Bacteroidia(100);Bacteroidales(100);Bacteroidaceae(100);Bacteroides(100);		0	0	0	0	0	0	0
2348_141220_AATGAG	Bacteroidetes(100);Bacteroidia(100);Bacteroidales(100);Bacteroidaceae(63);Bacteroides(63);	Bacteroidetes(100);Bacteroidia(100);Bacteroidales(100);Barnesiellaceae(90);uncultured(89);	Bacteroidetes(100);Bacteroidia(100);Bacteroidales(100);Rikenellaceae(100);Rikenellaceae_unclassified(100);	Bacteroidetes(100);Bacteroidia(100);Bacteroidales(100);Bacteroidales_unclassified(100);Bacteroidales_unclassified(100);	Bacteroidetes(100);Bacteroidia(100);Bacteroidales(100);p-2534-18B5_gut_group(100);p-2534-18B5_gut_group_ge(100);	Bacteroidetes(100);Bacteroidia(100);Bacteroidales(100);Bacteroidales_unclassified(70);Bacteroidales_unclassified(70);	Bacteroidetes(100);Bacteroidia(100);Bacteroidales(100);Prevotellaceae(79);Prevotellaceae_unclassified(79);	Bacteria_unclassified(100);Bacteria_unclassified(100);Bacteria_unclassified(100);Bacteria_unclassified(100);Bacteria_unclassified(100);	Bacteroidetes(100);Bacteroidia(100);Bacteroidales(100);Prevotellaceae(100);Prevotellaceae_UCG-003(100);	Bacteroidetes(100);Bacteroidia(100);Bacteroidales(100);Prevotellaceae(100);Prevotellaceae_UCG-004(100);		0	0	0	0	0	0	0
2365_141220_CGGTAC	Bacteroidetes(100);Bacteroidia(100);Bacteroidales(100);Rikenellaceae(100);Rikenellaceae_unclassified(100);	Bacteroidetes(100);Bacteroidia(100);Bacteroidales(100);Prevotellaceae(100);Prevotellaceae_UCG-003(100);	Bacteria_unclassified(100);Bacteria_unclassified(100);Bacteria_unclassified(100);Bacteria_unclassified(100);Bacteria_unclassified(100);	Bacteroidetes(100);Bacteroidia(100);Bacteroidales(100);M2PB4-65_termite_group(100);M2PB4-65_termite_group_ge(100);	Bacteroidetes(100);Bacteroidia(100);Bacteroidales(99);Bacteroidales_unclassified(99);Bacteroidales_unclassified(99);	Bacteroidetes(100);Bacteroidia(100);Bacteroidales(100);Barnesiellaceae(90);uncultured(89);	Bacteroidetes(100);Bacteroidia(100);Bacteroidales(99);Bacteroidaceae(96);Bacteroides(96);	Bacteroidetes(100);Bacteroidia(100);Bacteroidales(100);Prevotellaceae(79);Prevotellaceae_unclassified(79);	Firmicutes(100);Clostridia(100);Clostridiales(100);Ruminococcaceae(100);Ruminococcaceae_UCG-002(100);	Bacteroidetes(100);Bacteroidia(100);Bacteroidales(100);M2PB4-65_termite_group(100);M2PB4-65_termite_group_ge(100);		1	150	0	300	0	0	0
2370_141220_GAACTT	Bacteroidetes(100);Bacteroidia(100);Bacteroidales(100);Barnesiellaceae(90);uncultured(89);	Bacteroidetes(100);Bacteroidia(100);Bacteroidales(100);Bacteroidales_unclassified(70);Bacteroidales_unclassified(70);	Bacteroidetes(100);Bacteroidia(100);Bacteroidia_unclassified(100);Bacteroidia_unclassified(100);Bacteroidia_unclassified(100);	Bacteria_unclassified(100);Bacteria_unclassified(100);Bacteria_unclassified(100);Bacteria_unclassified(100);Bacteria_unclassified(100);	Bacteroidetes(100);Bacteroidia(100);Bacteroidales(100);Bacteroidaceae(63);Bacteroides(63);	Bacteroidetes(100);Bacteroidia(100);Bacteroidales(100);Bacteroidales_RF16_group(100);Bacteroidales_RF16_group_ge(100);	Bacteroidetes(100);Bacteroidia(100);Bacteroidia_unclassified(100);Bacteroidia_unclassified(100);Bacteroidia_unclassified(100);	Bacteroidetes(99);Bacteroidia(98);Bacteroidia_unclassified(98);Bacteroidia_unclassified(98);Bacteroidia_unclassified(98);	Bacteroidetes(100);Bacteroidia(100);Bacteroidales(100);Prevotellaceae(100);Prevotellaceae_UCG-004(100);	Bacteroidetes(100);Bacteroidia(100);Bacteroidales(100);Rikenellaceae(68);Rikenellaceae_unclassified(68);		1	0	0	450	0	0	0
2413_141220_CGTACC	Bacteroidetes(100);Bacteroidia(100);Bacteroidales(100);Prevotellaceae(100);Prevotellaceae_UCG-003(100);	Bacteroidetes(100);Bacteroidia(100);Bacteroidales(100);Bacteroidales_RF16_group(100);Bacteroidales_RF16_group_ge(100);	Bacteroidetes(100);Bacteroidia(100);Bacteroidales(100);Barnesiellaceae(90);uncultured(89);	Bacteroidetes(99);Bacteroidia(98);Bacteroidia_unclassified(98);Bacteroidia_unclassified(98);Bacteroidia_unclassified(98);	Bacteroidetes(100);Bacteroidia(100);Bacteroidia_unclassified(100);Bacteroidia_unclassified(100);Bacteroidia_unclassified(100);	Bacteroidetes(100);Bacteroidia(100);Bacteroidales(100);Prevotellaceae(100);Prevotellaceae_UCG-004(100);	Bacteroidetes(100);Bacteroidia(100);Bacteroidales(100);Rikenellaceae(100);Rikenellaceae_unclassified(100);	Bacteroidetes(100);Bacteroidia(100);Bacteroidales(100);Bacteroidaceae(63);Bacteroides(63);	Bacteroidetes(100);Bacteroidia(100);Bacteroidales(100);Rikenellaceae(100);Rikenellaceae_RC9_gut_group(98);	Bacteroidetes(100);Bacteroidia(100);Bacteroidales(100);Prevotellaceae(100);Prevotellaceae_UCG-004(94);		0	0	0	0	0	0	0
2415_141220_GCAGTA	Bacteroidetes(100);Bacteroidia(100);Bacteroidales(100);Bacteroidaceae(63);Bacteroides(63);	Bacteroidetes(100);Bacteroidia(100);Bacteroidales(100);Bacteroidaceae(100);Bacteroides(100);	Firmicutes(100);Negativicutes(100);Selenomonadales(100);Acidaminococcaceae(100);Phascolarctobacterium(100);	Verrucomicrobia(100);Verrucomicrobiae(100);Verrucomicrobiales(100);Akkermansiaceae(100);Akkermansia(100);	Bacteroidetes(100);Bacteroidia(100);Bacteroidales(99);Bacteroidales_unclassified(94);Bacteroidales_unclassified(94);	Bacteroidetes(100);Bacteroidia(100);Bacteroidales(100);Barnesiellaceae(90);uncultured(89);	Bacteroidetes(99);Bacteroidia(98);Bacteroidia_unclassified(98);Bacteroidia_unclassified(98);Bacteroidia_unclassified(98);	Bacteroidetes(100);Bacteroidia(100);Bacteroidales(100);M2PB4-65_termite_group(100);M2PB4-65_termite_group_ge(100);	Bacteroidetes(100);Bacteroidia(100);Bacteroidales(100);Prevotellaceae(100);Prevotellaceae_UCG-003(100);	Bacteroidetes(100);Bacteroidia(100);Bacteroidales(100);Bacteroidales_unclassified(70);Bacteroidales_unclassified(70);		0	0	0	0	0	0	0
2429_141220_TCGAGT	Bacteria_unclassified(100);Bacteria_unclassified(100);Bacteria_unclassified(100);Bacteria_unclassified(100);Bacteria_unclassified(100);	Bacteroidetes(100);Bacteroidia(100);Bacteroidales(100);Rikenellaceae(100);Rikenellaceae_unclassified(100);	Bacteroidetes(100);Bacteroidia(100);Bacteroidales(100);Rikenellaceae(100);Rikenellaceae_unclassified(100);	Bacteroidetes(100);Bacteroidia(100);Bacteroidales(99);Bacteroidales_unclassified(99);Bacteroidales_unclassified(99);	Firmicutes(100);Clostridia(100);Clostridiales(100);Lachnospiraceae(100);Lachnospiraceae_unclassified(100);	Bacteroidetes(100);Bacteroidia(100);Bacteroidales(100);Barnesiellaceae(90);uncultured(89);	Spirochaetes(100);Spirochaetia(100);Spirochaetales(100);Spirochaetaceae(100);Treponema_2(100);	Bacteroidetes(100);Bacteroidia(100);Bacteroidales(100);M2PB4-65_termite_group(100);M2PB4-65_termite_group_ge(100);	Bacteroidetes(100);Bacteroidia(100);Bacteroidia_unclassified(100);Bacteroidia_unclassified(100);Bacteroidia_unclassified(100);	Bacteroidetes(100);Bacteroidia(100);Bacteroidales(100);Bacteroidaceae(100);Bacteroides(100);		0	0	0	0	0	0	0
2441_141220_TTACAT	Bacteroidetes(100);Bacteroidia(100);Bacteroidales(100);Bacteroidales_unclassified(100);Bacteroidales_unclassified(100);	Bacteroidetes(100);Bacteroidia(100);Bacteroidales(100);Prevotellaceae(79);Prevotellaceae_unclassified(79);	Bacteria_unclassified(98);Bacteria_unclassified(98);Bacteria_unclassified(98);Bacteria_unclassified(98);Bacteria_unclassified(98);	Bacteroidetes(100);Bacteroidia(100);Bacteroidales(100);p-2534-18B5_gut_group(100);p-2534-18B5_gut_group_ge(100);	Bacteroidetes(100);Bacteroidia(100);Bacteroidales(99);Bacteroidaceae(96);Bacteroides(96);	Bacteroidetes(100);Bacteroidia(100);Bacteroidales(100);Bacteroidales_unclassified(57);Bacteroidales_unclassified(57);	Bacteroidetes(100);Bacteroidia(100);Bacteroidales(100);Bacteroidaceae(100);Bacteroides(100);	Firmicutes(100);Clostridia(100);Clostridiales(100);Ruminococcaceae(100);Ruminococcaceae_UCG-005(100);	Bacteria_unclassified(100);Bacteria_unclassified(100);Bacteria_unclassified(100);Bacteria_unclassified(100);Bacteria_unclassified(100);	Bacteroidetes(100);Bacteroidia(100);Bacteroidales(100);p-251-o5(100);p-251-o5_ge(100);		0	0	0	0	0	0	0
2469_141220_TCACGT	Bacteroidetes(100);Bacteroidia(100);Bacteroidales(100);Prevotellaceae(100);Prevotellaceae_UCG-003(100);	Bacteroidetes(100);Bacteroidia(100);Bacteroidales(100);Barnesiellaceae(90);uncultured(89);	Bacteroidetes(100);Bacteroidia(100);Bacteroidales(100);Muribaculaceae(97);Muribaculaceae_unclassified(73);	Bacteroidetes(100);Bacteroidia(100);Bacteroidales(100);Prevotellaceae(100);Prevotellaceae_UCG-003(100);	Proteobacteria(100);Deltaproteobacteria(100);Desulfovibrionales(98);Desulfovibrionaceae(98);Desulfovibrionaceae_unclassified(96);	Bacteroidetes(99);Bacteroidia(98);Bacteroidia_unclassified(98);Bacteroidia_unclassified(98);Bacteroidia_unclassified(98);	Proteobacteria(100);Deltaproteobacteria(100);Desulfovibrionales(96);Desulfovibrionaceae(96);Desulfovibrionaceae_unclassified(95);	Bacteroidetes(100);Bacteroidia(100);Bacteroidales(100);p-2534-18B5_gut_group(100);p-2534-18B5_gut_group_ge(100);	Bacteroidetes(100);Bacteroidia(100);Bacteroidales(100);Bacteroidaceae(100);Bacteroides(100);	Bacteroidetes(100);Bacteroidia(100);Bacteroidales(100);Prevotellaceae(100);Prevotellaceae_UCG-004(100);		0	0	0	0	0	0	0
2479_141220_GAATAC	Bacteria_unclassified(100);Bacteria_unclassified(100);Bacteria_unclassified(100);Bacteria_unclassified(100);Bacteria_unclassified(100);	Bacteroidetes(100);Bacteroidia(100);Bacteroidales(100);Bacteroidaceae(63);Bacteroides(63);	Bacteroidetes(100);Bacteroidia(100);Bacteroidales(100);Rikenellaceae(100);Rikenellaceae_unclassified(100);	Bacteroidetes(100);Bacteroidia(100);Bacteroidia_unclassified(100);Bacteroidia_unclassified(100);Bacteroidia_unclassified(100);	Bacteroidetes(100);Bacteroidia(100);Bacteroidales(100);Prevotellaceae(100);Prevotellaceae_UCG-001(100);	Bacteroidetes(100);Bacteroidia(100);Bacteroidales(100);Prevotellaceae(79);Prevotellaceae_unclassified(79);	Bacteroidetes(100);Bacteroidia(100);Bacteroidales(99);Bacteroidales_unclassified(99);Bacteroidales_unclassified(99);	Bacteroidetes(100);Bacteroidia(100);Bacteroidales(100);M2PB4-65_termite_group(100);M2PB4-65_termite_group_ge(100);	Spirochaetes(100);Spirochaetia(100);Spirochaetales(100);Spirochaetaceae(100);Treponema_2(100);	Bacteroidetes(100);Bacteroidia(100);Bacteroidales(100);Barnesiellaceae(90);uncultured(89);		1	0	0	300	0	0	0
2483_141220_ATAAGC	Bacteria_unclassified(100);Bacteria_unclassified(100);Bacteria_unclassified(100);Bacteria_unclassified(100);Bacteria_unclassified(100);	Bacteroidetes(100);Bacteroidia(100);Bacteroidales(100);Prevotellaceae(100);Prevotellaceae_UCG-003(100);	Bacteroidetes(100);Bacteroidia(100);Bacteroidales(100);Barnesiellaceae(90);uncultured(89);	Bacteroidetes(100);Bacteroidia(100);Bacteroidales(100);Rikenellaceae(100);Rikenellaceae_unclassified(100);	Bacteroidetes(100);Bacteroidia(100);Bacteroidales(100);Bacteroidales_RF16_group(100);Bacteroidales_RF16_group_ge(100);	Bacteroidetes(100);Bacteroidia(100);Bacteroidia_unclassified(100);Bacteroidia_unclassified(100);Bacteroidia_unclassified(100);	Bacteroidetes(100);Bacteroidia(100);Bacteroidales(100);Rikenellaceae(100);Rikenellaceae_unclassified(100);	Verrucomicrobia(100);Verrucomicrobiae(100);Verrucomicrobiales(100);Akkermansiaceae(100);Akkermansia(100);	Bacteroidetes(100);Bacteroidia(100);Bacteroidales(97);Rikenellaceae(90);Rikenellaceae_unclassified(89);	Firmicutes(100);Clostridia(100);Clostridiales(100);Lachnospiraceae(100);Lachnospiraceae_unclassified(88);		1	0	0	0	0	0	0
2518_141220_CGTCGA	Bacteroidetes(100);Bacteroidia(100);Bacteroidales(100);Bacteroidales_unclassified(70);Bacteroidales_unclassified(70);	Bacteroidetes(100);Bacteroidia(100);Bacteroidia_unclassified(100);Bacteroidia_unclassified(100);Bacteroidia_unclassified(100);	Bacteroidetes(100);Bacteroidia(100);Bacteroidales(100);Bacteroidaceae(63);Bacteroides(63);	Bacteroidetes(100);Bacteroidia(100);Bacteroidales(100);p-2534-18B5_gut_group(100);p-2534-18B5_gut_group_ge(100);	Bacteroidetes(100);Bacteroidia(100);Bacteroidales(100);Bacteroidales_RF16_group(100);Bacteroidales_RF16_group_ge(100);	Bacteria_unclassified(100);Bacteria_unclassified(100);Bacteria_unclassified(100);Bacteria_unclassified(100);Bacteria_unclassified(100);	Firmicutes(100);Erysipelotrichia(100);Erysipelotrichales(100);Erysipelotrichaceae(100);Solobacterium(100);	Bacteroidetes(99);Bacteroidia(98);Bacteroidia_unclassified(98);Bacteroidia_unclassified(98);Bacteroidia_unclassified(98);	Bacteroidetes(100);Bacteroidia(100);Bacteroidales(100);Rikenellaceae(100);Rikenellaceae_unclassified(100);	Bacteroidetes(100);Bacteroidia(100);Bacteroidales(100);Prevotellaceae(100);Prevotellaceae_UCG-001(100);		0	0	0	0	0	0	0
2539_141220_CAATTC	Bacteroidetes(100);Bacteroidia(100);Bacteroidales(100);p-251-o5(100);p-251-o5_ge(100);	Bacteroidetes(100);Bacteroidia(100);Bacteroidales(100);Bacteroidaceae(63);Bacteroides(63);	Bacteroidetes(100);Bacteroidia(100);Bacteroidales(100);Bacteroidales_unclassified(74);Bacteroidales_unclassified(74);	Bacteroidetes(100);Bacteroidia(100);Bacteroidales(100);Bacteroidales_unclassified(70);Bacteroidales_unclassified(70);	Bacteroidetes(100);Bacteroidia(100);Bacteroidales(100);Prevotellaceae(100);Prevotellaceae_UCG-003(100);	Bacteria_unclassified(100);Bacteria_unclassified(100);Bacteria_unclassified(100);Bacteria_unclassified(100);Bacteria_unclassified(100);	Bacteroidetes(100);Bacteroidia(100);Bacteroidales(100);Barnesiellaceae(90);uncultured(89);	Firmicutes(100);Clostridia(100);Clostridiales(100);Ruminococcaceae(97);Ruminococcaceae_unclassified(97);	Firmicutes(81);Firmicutes_unclassified(80);Firmicutes_unclassified(80);Firmicutes_unclassified(80);Firmicutes_unclassified(80);	Bacteroidetes(100);Bacteroidia(100);Bacteroidales(100);Prevotellaceae(100);Prevotellaceae_UCG-001(100);		0	0	0	0	0	0	0
2540_141220_GAGACG	Bacteroidetes(100);Bacteroidia(100);Bacteroidales(100);M2PB4-65_termite_group(100);M2PB4-65_termite_group_ge(100);	Bacteroidetes(100);Bacteroidia(100);Bacteroidales(100);Bacteroidaceae(63);Bacteroides(63);	Bacteria_unclassified(100);Bacteria_unclassified(100);Bacteria_unclassified(100);Bacteria_unclassified(100);Bacteria_unclassified(100);	Verrucomicrobia(100);Verrucomicrobiae(100);Verrucomicrobiales(100);Akkermansiaceae(100);Akkermansia(100);	Bacteroidetes(100);Bacteroidia(100);Bacteroidales(100);Barnesiellaceae(90);uncultured(89);	Bacteroidetes(100);Bacteroidia(100);Bacteroidales(100);Prevotellaceae(100);Prevotellaceae_UCG-003(100);	Bacteroidetes(100);Bacteroidia(100);Bacteroidales(99);Bacteroidales_unclassified(94);Bacteroidales_unclassified(94);	Bacteroidetes(100);Bacteroidia(100);Bacteroidales(100);Rikenellaceae(100);Rikenellaceae_RC9_gut_group(98);	Bacteroidetes(100);Bacteroidia(100);Bacteroidia_unclassified(100);Bacteroidia_unclassified(100);Bacteroidia_unclassified(100);	Bacteroidetes(100);Bacteroidia(100);Bacteroidales(100);Prevotellaceae(79);Prevotellaceae_unclassified(79);		0	0	0	0	0	0	0
2548_141220_TACGTA	Bacteria_unclassified(100);Bacteria_unclassified(100);Bacteria_unclassified(100);Bacteria_unclassified(100);Bacteria_unclassified(100);	Firmicutes(100);Clostridia(100);Clostridiales(100);Ruminococcaceae(97);Ruminococcaceae_unclassified(97);	Bacteroidetes(100);Bacteroidia(100);Bacteroidales(100);Prevotellaceae(79);Prevotellaceae_unclassified(79);	Bacteroidetes(99);Bacteroidia(98);Bacteroidia_unclassified(98);Bacteroidia_unclassified(98);Bacteroidia_unclassified(98);	Bacteroidetes(100);Bacteroidia(100);Bacteroidales(100);Bacteroidales_RF16_group(100);Bacteroidales_RF16_group_ge(100);	Bacteroidetes(100);Bacteroidia(100);Bacteroidales(100);Barnesiellaceae(90);uncultured(89);	Bacteroidetes(100);Bacteroidia(100);Bacteroidales(100);Prevotellaceae(100);Prevotellaceae_UCG-003(100);	Bacteroidetes(100);Bacteroidia(100);Bacteroidales(100);Bacteroidales_unclassified(70);Bacteroidales_unclassified(70);	Bacteroidetes(100);Bacteroidia(100);Bacteroidales(100);Prevotellaceae(100);Prevotellaceae_UCG-004(100);	Bacteroidetes(100);Bacteroidia(100);Bacteroidales(99);Bacteroidales_unclassified(99);Bacteroidales_unclassified(99);		1	150	0	0	0	0	0
2550_141220_ATGCAC	Bacteroidetes(100);Bacteroidia(100);Bacteroidales(100);p-2534-18B5_gut_group(100);p-2534-18B5_gut_group_ge(100);	Bacteria_unclassified(100);Bacteria_unclassified(100);Bacteria_unclassified(100);Bacteria_unclassified(100);Bacteria_unclassified(100);	Bacteroidetes(100);Bacteroidia(100);Bacteroidales(100);Prevotellaceae(100);Prevotellaceae_UCG-003(100);	Bacteroidetes(100);Bacteroidia(100);Bacteroidales(100);Barnesiellaceae(90);uncultured(89);	Verrucomicrobia(100);Verrucomicrobiae(100);Verrucomicrobiales(100);Akkermansiaceae(100);Akkermansia(100);	Verrucomicrobia(100);Verrucomicrobiae(100);Verrucomicrobiales(100);Akkermansiaceae(100);Akkermansia(100);	Bacteroidetes(100);Bacteroidia(100);Bacteroidales(98);Bacteroidales_unclassified(62);Bacteroidales_unclassified(62);	Bacteria_unclassified(98);Bacteria_unclassified(98);Bacteria_unclassified(98);Bacteria_unclassified(98);Bacteria_unclassified(98);	Bacteroidetes(100);Bacteroidia(100);Bacteroidales(100);Bacteroidales_unclassified(100);Bacteroidales_unclassified(100);	Bacteroidetes(100);Bacteroidia(100);Bacteroidales(100);Bacteroidaceae(100);Bacteroides(100);		0	0	0	0	0	0	0
2553_141220_GGGCTG	Bacteria_unclassified(100);Bacteria_unclassified(100);Bacteria_unclassified(100);Bacteria_unclassified(100);Bacteria_unclassified(100);	Bacteroidetes(100);Bacteroidia(100);Bacteroidales(100);Bacteroidaceae(63);Bacteroides(63);	Bacteroidetes(100);Bacteroidia(100);Bacteroidales(100);Bacteroidales_unclassified(70);Bacteroidales_unclassified(70);	Firmicutes(94);Clostridia(94);Clostridiales(94);Ruminococcaceae(93);Ruminococcus_1(83);	Bacteroidetes(100);Bacteroidia(100);Bacteroidales(100);Barnesiellaceae(90);uncultured(89);	Firmicutes(100);Clostridia(100);Clostridiales(100);Ruminococcaceae(100);Ruminococcus_1(100);	Spirochaetes(100);Spirochaetia(100);Spirochaetales(100);Spirochaetaceae(100);Treponema_2(100);	Bacteroidetes(100);Bacteroidia(100);Bacteroidales(100);Rikenellaceae(100);Rikenellaceae_RC9_gut_group(98);	Bacteroidetes(100);Bacteroidia(100);Bacteroidales(100);M2PB4-65_termite_group(100);M2PB4-65_termite_group_ge(100);	Bacteroidetes(99);Bacteroidia(98);Bacteroidia_unclassified(98);Bacteroidia_unclassified(98);Bacteroidia_unclassified(98);		1	300	0	300	0	0	0
2573_141220_TCCAGA	Bacteroidetes(100);Bacteroidia(100);Bacteroidales(99);Bacteroidales_unclassified(94);Bacteroidales_unclassified(94);	Bacteroidetes(100);Bacteroidia(100);Bacteroidales(100);p-251-o5(100);p-251-o5_ge(100);	Bacteroidetes(100);Bacteroidia(100);Bacteroidales(100);Rikenellaceae(100);Rikenellaceae_RC9_gut_group(100);	Bacteroidetes(100);Bacteroidia(100);Bacteroidales(100);Prevotellaceae(79);Prevotellaceae_unclassified(79);	Bacteroidetes(100);Bacteroidia(100);Bacteroidales(100);Barnesiellaceae(90);uncultured(89);	Verrucomicrobia(100);Verrucomicrobiae(100);Verrucomicrobiales(100);Akkermansiaceae(99);Akkermansia(99);	Bacteria_unclassified(100);Bacteria_unclassified(100);Bacteria_unclassified(100);Bacteria_unclassified(100);Bacteria_unclassified(100);	Bacteroidetes(100);Bacteroidia(100);Bacteroidales(100);Bacteroidales_unclassified(100);Bacteroidales_unclassified(100);	Bacteroidetes(100);Bacteroidia(100);Bacteroidia_unclassified(100);Bacteroidia_unclassified(100);Bacteroidia_unclassified(100);	Bacteroidetes(100);Bacteroidia(100);Bacteroidales(100);Prevotellaceae(100);Prevotellaceae_UCG-001(100);		1	0	0	450	0	0	0
2576_141220_TTTGCT	Bacteroidetes(100);Bacteroidia(100);Bacteroidales(100);Bacteroidales_unclassified(70);Bacteroidales_unclassified(70);	Bacteroidetes(100);Bacteroidia(100);Bacteroidales(100);Rikenellaceae(68);Rikenellaceae_unclassified(68);	Bacteroidetes(100);Bacteroidia(100);Bacteroidales(100);Barnesiellaceae(90);uncultured(89);	Bacteroidetes(100);Bacteroidia(100);Bacteroidales(100);Prevotellaceae(100);Prevotellaceae_UCG-003(100);	Firmicutes(100);Clostridia(100);Clostridiales(100);Ruminococcaceae(99);Ruminococcus_1(95);	Bacteroidetes(100);Bacteroidia(100);Bacteroidales(100);Rikenellaceae(100);Rikenellaceae_unclassified(100);	Bacteroidetes(100);Bacteroidia(100);Bacteroidales(99);Prevotellaceae(89);Prevotellaceae_unclassified(89);	Bacteria_unclassified(98);Bacteria_unclassified(98);Bacteria_unclassified(98);Bacteria_unclassified(98);Bacteria_unclassified(98);	Bacteroidetes(100);Bacteroidia(100);Bacteroidales(100);Rikenellaceae(96);Alistipes(88);	Firmicutes(100);Clostridia(100);Clostridiales(100);Lachnospiraceae(99);Lachnospiraceae_unclassified(99);		0	0	0	0	0	0	0
2579_141220_CGTACG	Bacteroidetes(100);Bacteroidia(100);Bacteroidales(99);Bacteroidales_unclassified(99);Bacteroidales_unclassified(99);	Bacteroidetes(100);Bacteroidia(100);Bacteroidia_unclassified(100);Bacteroidia_unclassified(100);Bacteroidia_unclassified(100);	Bacteroidetes(100);Bacteroidia(100);Bacteroidales(100);Prevotellaceae(100);Prevotellaceae_UCG-004(100);	Bacteria_unclassified(100);Bacteria_unclassified(100);Bacteria_unclassified(100);Bacteria_unclassified(100);Bacteria_unclassified(100);	Bacteroidetes(100);Bacteroidia(100);Bacteroidales(100);Barnesiellaceae(90);uncultured(89);	Bacteroidetes(100);Bacteroidia(100);Bacteroidales(100);Bacteroidaceae(63);Bacteroides(63);	Bacteroidetes(100);Bacteroidia(100);Bacteroidales(100);Prevotellaceae(79);Prevotellaceae_unclassified(79);	Bacteroidetes(100);Bacteroidia(100);Bacteroidales(100);Bacteroidaceae(100);Bacteroides(100);	Bacteroidetes(100);Bacteroidia(100);Bacteroidales(100);Prevotellaceae(100);Prevotellaceae_UCG-001(100);	Bacteroidetes(100);Bacteroidia(100);Bacteroidales(100);p-2534-18B5_gut_group(100);p-2534-18B5_gut_group_ge(100);		0	0	0	0	0	0	0
2582_141220_CATTGC	Bacteroidetes(100);Bacteroidia(100);Bacteroidales(100);Rikenellaceae(68);Rikenellaceae_unclassified(68);	Bacteroidetes(100);Bacteroidia(100);Bacteroidales(100);Barnesiellaceae(90);uncultured(89);	Bacteroidetes(100);Bacteroidia(100);Bacteroidales(99);Bacteroidales_unclassified(99);Bacteroidales_unclassified(99);	Verrucomicrobia(100);Verrucomicrobiae(100);Verrucomicrobiales(100);Akkermansiaceae(100);Akkermansia(100);	Bacteroidetes(100);Bacteroidia(100);Bacteroidales(100);Prevotellaceae(100);Prevotellaceae_UCG-003(100);	Bacteroidetes(100);Bacteroidia(100);Bacteroidales(100);Rikenellaceae(100);Rikenellaceae_RC9_gut_group(100);	Bacteroidetes(100);Bacteroidia(100);Bacteroidales(100);Prevotellaceae(100);Prevotellaceae_UCG-001(100);	Bacteroidetes(100);Bacteroidia(100);Bacteroidales(96);Bacteroidales_unclassified(81);Bacteroidales_unclassified(81);	Verrucomicrobia(99);Verrucomicrobiae(99);Verrucomicrobiales(97);Akkermansiaceae(96);Akkermansia(96);	Bacteroidetes(99);Bacteroidia(98);Bacteroidia_unclassified(98);Bacteroidia_unclassified(98);Bacteroidia_unclassified(98);		0	0	0	0	0	0	0
2585_141220_ATTCCT	Bacteroidetes(100);Bacteroidia(100);Bacteroidales(100);Prevotellaceae(100);Prevotellaceae_UCG-004(100);	Bacteroidetes(100);Bacteroidia(100);Bacteroidales(100);p-2534-18B5_gut_group(100);p-2534-18B5_gut_group_ge(100);	Bacteria_unclassified(100);Bacteria_unclassified(100);Bacteria_unclassified(100);Bacteria_unclassified(100);Bacteria_unclassified(100);	Bacteroidetes(100);Bacteroidia(100);Bacteroidia_unclassified(100);Bacteroidia_unclassified(100);Bacteroidia_unclassified(100);	Bacteroidetes(100);Bacteroidia(100);Bacteroidales(100);Bacteroidaceae(63);Bacteroides(63);	Bacteroidetes(100);Bacteroidia(100);Bacteroidales(100);Rikenellaceae(100);Rikenellaceae_RC9_gut_group(100);	Bacteroidetes(100);Bacteroidia(100);Bacteroidales(100);Bacteroidales_RF16_group(100);Bacteroidales_RF16_group_ge(100);	Bacteroidetes(100);Bacteroidia(100);Bacteroidales(100);Rikenellaceae(96);Alistipes(88);	Bacteroidetes(100);Bacteroidia(100);Bacteroidales(100);Barnesiellaceae(90);uncultured(89);	Firmicutes(100);Clostridia(100);Clostridiales(100);Lachnospiraceae(100);Lachnospiraceae_unclassified(88);		0	0	0	0	0	0	0
2586_141220_GTGGCC	Bacteria_unclassified(100);Bacteria_unclassified(100);Bacteria_unclassified(100);Bacteria_unclassified(100);Bacteria_unclassified(100);	Bacteroidetes(100);Bacteroidia(100);Bacteroidia_unclassified(100);Bacteroidia_unclassified(100);Bacteroidia_unclassified(100);	Verrucomicrobia(100);Verrucomicrobiae(100);Verrucomicrobiales(100);Akkermansiaceae(100);Akkermansia(100);	Bacteroidetes(100);Bacteroidia(100);Bacteroidales(100);Prevotellaceae(100);Prevotellaceae_UCG-003(100);	Bacteroidetes(99);Bacteroidia(98);Bacteroidia_unclassified(98);Bacteroidia_unclassified(98);Bacteroidia_unclassified(98);	Bacteroidetes(100);Bacteroidia(100);Bacteroidales(100);Barnesiellaceae(90);uncultured(89);	Bacteroidetes(100);Bacteroidia(100);Bacteroidales(100);Bacteroidaceae(63);Bacteroides(63);	Bacteroidetes(100);Bacteroidia(100);Bacteroidales(100);Rikenellaceae(100);Rikenellaceae_unclassified(100);	Verrucomicrobia(100);Verrucomicrobiae(100);Verrucomicrobiales(100);Akkermansiaceae(100);Akkermansia(100);	Bacteroidetes(100);Bacteroidia(100);Bacteroidales(100);Bacteroidales_unclassified(70);Bacteroidales_unclassified(70);		1	0	0	150	0	0	0
2587_141220_GTTTCG	Bacteroidetes(100);Bacteroidia(100);Bacteroidales(100);Bacteroidales_unclassified(70);Bacteroidales_unclassified(70);	Bacteroidetes(100);Bacteroidia(100);Bacteroidales(100);Rikenellaceae(100);Rikenellaceae_unclassified(100);	Bacteria_unclassified(100);Bacteria_unclassified(100);Bacteria_unclassified(100);Bacteria_unclassified(100);Bacteria_unclassified(100);	Bacteroidetes(100);Bacteroidia(100);Bacteroidales(100);Prevotellaceae(100);Prevotellaceae_UCG-003(100);	Bacteroidetes(100);Bacteroidia(100);Bacteroidales(100);Barnesiellaceae(90);uncultured(89);	Verrucomicrobia(100);Verrucomicrobiae(100);Verrucomicrobiales(100);Akkermansiaceae(100);Akkermansia(100);	Verrucomicrobia(100);Verrucomicrobiae(100);Verrucomicrobiales(100);Akkermansiaceae(100);Akkermansia(100);	Bacteroidetes(100);Bacteroidia(100);Bacteroidales(100);Rikenellaceae(100);Rikenellaceae_unclassified(100);	Bacteroidetes(100);Bacteroidia(100);Bacteroidales(100);Prevotellaceae(100);Prevotellaceae_UCG-004(100);	Proteobacteria(100);Deltaproteobacteria(100);Desulfovibrionales(96);Desulfovibrionaceae(96);Desulfovibrionaceae_unclassified(95);		1	0	0	0	0	150	0
2594_141220_TGTGCT	Bacteroidetes(100);Bacteroidia(100);Bacteroidales(100);M2PB4-65_termite_group(100);M2PB4-65_termite_group_ge(100);	Bacteria_unclassified(100);Bacteria_unclassified(100);Bacteria_unclassified(100);Bacteria_unclassified(100);Bacteria_unclassified(100);	Bacteroidetes(100);Bacteroidia(100);Bacteroidales(100);Rikenellaceae(100);Rikenellaceae_unclassified(100);	Bacteroidetes(100);Bacteroidia(100);Bacteroidales(100);Rikenellaceae(100);Rikenellaceae_RC9_gut_group(100);	Bacteroidetes(100);Bacteroidia(100);Bacteroidales(100);Prevotellaceae(100);Prevotellaceae_UCG-004(100);	Bacteroidetes(100);Bacteroidia(100);Bacteroidales(100);Barnesiellaceae(90);uncultured(89);	Bacteroidetes(100);Bacteroidia(100);Bacteroidales(100);Bacteroidales_unclassified(70);Bacteroidales_unclassified(70);	Bacteroidetes(100);Bacteroidia(100);Bacteroidia_unclassified(100);Bacteroidia_unclassified(100);Bacteroidia_unclassified(100);	Bacteria_unclassified(98);Bacteria_unclassified(98);Bacteria_unclassified(98);Bacteria_unclassified(98);Bacteria_unclassified(98);	Bacteroidetes(100);Bacteroidia(100);Bacteroidales(89);Bacteroidales_unclassified(88);Bacteroidales_unclassified(88);		1	0	0	600	0	0	0
2602_141220_CAGATC	Bacteroidetes(100);Bacteroidia(100);Bacteroidales(100);Bacteroidales_unclassified(70);Bacteroidales_unclassified(70);	Bacteroidetes(99);Bacteroidia(98);Bacteroidia_unclassified(98);Bacteroidia_unclassified(98);Bacteroidia_unclassified(98);	Bacteroidetes(100);Bacteroidia(100);Bacteroidales(100);Prevotellaceae(100);Prevotellaceae_UCG-004(97);	Proteobacteria(100);Deltaproteobacteria(100);Desulfovibrionales(98);Desulfovibrionaceae(98);Desulfovibrionaceae_unclassified(96);	Bacteroidetes(100);Bacteroidia(100);Bacteroidales(100);Rikenellaceae(96);Alistipes(88);	Bacteroidetes(100);Bacteroidia(100);Bacteroidales(100);Barnesiellaceae(90);uncultured(89);	Verrucomicrobia(64);Verrucomicrobiae(64);Verrucomicrobiales(64);Akkermansiaceae(61);Akkermansia(61);	Bacteroidetes(100);Bacteroidia(100);Bacteroidales(100);Bacteroidales_unclassified(100);Bacteroidales_unclassified(100);	Bacteroidetes(100);Bacteroidia(100);Bacteroidales(100);Prevotellaceae(100);Prevotellaceae_UCG-004(100);	Verrucomicrobia(100);Verrucomicrobiae(100);Verrucomicrobiales(100);Akkermansiaceae(100);Akkermansia(100);		1	0	0	0	2	0	0
2605_141220_GCCAAT	Bacteria_unclassified(100);Bacteria_unclassified(100);Bacteria_unclassified(100);Bacteria_unclassified(100);Bacteria_unclassified(100);	Bacteroidetes(100);Bacteroidia(100);Bacteroidales(100);Prevotellaceae(100);Prevotellaceae_UCG-001(100);	Bacteroidetes(100);Bacteroidia(100);Bacteroidales(99);Bacteroidales_unclassified(94);Bacteroidales_unclassified(94);	Bacteroidetes(100);Bacteroidia(100);Bacteroidales(100);Rikenellaceae(100);Rikenellaceae_unclassified(100);	Bacteroidetes(100);Bacteroidia(100);Bacteroidales(100);Bacteroidales_unclassified(70);Bacteroidales_unclassified(70);	Bacteroidetes(100);Bacteroidia(100);Bacteroidales(99);Bacteroidales_unclassified(99);Bacteroidales_unclassified(99);	Bacteroidetes(100);Bacteroidia(100);Bacteroidia_unclassified(100);Bacteroidia_unclassified(100);Bacteroidia_unclassified(100);	Bacteroidetes(100);Bacteroidia(100);Bacteroidales(100);Prevotellaceae(100);Prevotellaceae_UCG-003(100);	Bacteroidetes(100);Bacteroidia(100);Bacteroidales(100);Prevotellaceae(79);Prevotellaceae_unclassified(79);	Bacteria_unclassified(100);Bacteria_unclassified(100);Bacteria_unclassified(100);Bacteria_unclassified(100);Bacteria_unclassified(100);		1	0	0	150	0	150	0
2612_141220_ACAGTG	Bacteroidetes(100);Bacteroidia(100);Bacteroidales(100);p-251-o5(100);p-251-o5_ge(100);	Bacteria_unclassified(100);Bacteria_unclassified(100);Bacteria_unclassified(100);Bacteria_unclassified(100);Bacteria_unclassified(100);	Firmicutes(100);Clostridia(100);Clostridiales(100);Ruminococcaceae(100);Ruminococcus_1(100);	Bacteroidetes(100);Bacteroidia(100);Bacteroidales(100);M2PB4-65_termite_group(100);M2PB4-65_termite_group_ge(100);	Bacteroidetes(100);Bacteroidia(100);Bacteroidales(100);Bacteroidales_RF16_group(100);Bacteroidales_RF16_group_ge(100);	Bacteroidetes(100);Bacteroidia(100);Bacteroidales(100);Barnesiellaceae(90);uncultured(89);	Bacteroidetes(100);Bacteroidia(100);Bacteroidales(100);Bacteroidales_unclassified(70);Bacteroidales_unclassified(70);	Bacteroidetes(100);Bacteroidia(100);Bacteroidales(100);Prevotellaceae(100);Prevotellaceae_UCG-004(100);	Bacteroidetes(100);Bacteroidia(100);Bacteroidales(100);Prevotellaceae(96);Prevotellaceae_UCG-004(95);	Bacteroidetes(100);Bacteroidia(100);Bacteroidales(100);Rikenellaceae(100);Rikenellaceae_unclassified(100);		0	0	0	0	0	0	0
2615_141220_TTAGGC	Bacteroidetes(100);Bacteroidia(100);Bacteroidales(100);Prevotellaceae(100);Prevotellaceae_UCG-003(100);	Bacteroidetes(100);Bacteroidia(100);Bacteroidales(100);Bacteroidales_unclassified(100);Bacteroidales_unclassified(100);	Bacteria_unclassified(100);Bacteria_unclassified(100);Bacteria_unclassified(100);Bacteria_unclassified(100);Bacteria_unclassified(100);	Bacteroidetes(100);Bacteroidia(100);Bacteroidales(100);Bacteroidaceae(63);Bacteroides(63);	Bacteroidetes(100);Bacteroidia(100);Bacteroidales(100);Prevotellaceae(79);Prevotellaceae_unclassified(79);	Bacteroidetes(100);Bacteroidia(100);Bacteroidales(100);Barnesiellaceae(90);uncultured(89);	Bacteroidetes(100);Bacteroidia(100);Bacteroidales(100);Rikenellaceae(100);Alistipes(100);	Bacteroidetes(100);Bacteroidia(100);Bacteroidales(100);Bacteroidales_unclassified(70);Bacteroidales_unclassified(70);	Bacteroidetes(100);Bacteroidia(100);Bacteroidales(100);Prevotellaceae(100);Prevotellaceae_UCG-001(100);	Bacteroidetes(100);Bacteroidia(100);Bacteroidales(100);Prevotellaceae(100);Prevotellaceae_UCG-004(100);		0	0	0	0	0	0	0
2643_011220_GATCAG	Bacteroidetes(100);Bacteroidia(100);Bacteroidales(100);Prevotellaceae(100);Prevotellaceae_UCG-003(100);	Bacteroidetes(100);Bacteroidia(100);Bacteroidales(100);Bacteroidales_unclassified(100);Bacteroidales_unclassified(100);	Bacteroidetes(100);Bacteroidia(100);Bacteroidales(100);Prevotellaceae(97);Prevotellaceae_UCG-001(92);	Bacteroidetes(100);Bacteroidia(100);Bacteroidales(100);Bacteroidaceae(63);Bacteroides(63);	Bacteroidetes(99);Bacteroidia(98);Bacteroidia_unclassified(98);Bacteroidia_unclassified(98);Bacteroidia_unclassified(98);	Bacteroidetes(100);Bacteroidia(100);Bacteroidales(90);Rikenellaceae(86);Rikenellaceae_unclassified(86);	Bacteroidetes(100);Bacteroidia(100);Bacteroidales(100);Barnesiellaceae(90);uncultured(89);	Bacteroidetes(100);Bacteroidia(100);Bacteroidales(100);Rikenellaceae(100);Rikenellaceae_unclassified(100);	Bacteroidetes(100);Bacteroidia(100);Bacteroidales(100);Prevotellaceae(79);Prevotellaceae_unclassified(79);	Bacteroidetes(100);Bacteroidia(100);Bacteroidales(97);Rikenellaceae(96);Rikenellaceae_unclassified(96);		1	150	0	0	0	0	0
2644_141220_GTGTTG	Bacteroidetes(100);Bacteroidia(100);Bacteroidales(100);Bacteroidaceae(63);Bacteroides(63);	Spirochaetes(100);Spirochaetia(100);Spirochaetales(100);Spirochaetaceae(100);Treponema_2(100);	Bacteroidetes(100);Bacteroidia(100);Bacteroidales(100);Bacteroidales_RF16_group(100);Bacteroidales_RF16_group_ge(100);	Bacteroidetes(100);Bacteroidia(100);Bacteroidales(100);Rikenellaceae(100);Rikenellaceae_unclassified(100);	Firmicutes(100);Clostridia(100);Clostridiales(100);Ruminococcaceae(100);Ruminococcus_1(100);	Bacteroidetes(100);Bacteroidia(100);Bacteroidales(100);Bacteroidales_unclassified(70);Bacteroidales_unclassified(70);	Bacteroidetes(100);Bacteroidia(100);Bacteroidales(100);Prevotellaceae(100);Prevotellaceae_UCG-003(100);	Bacteroidetes(99);Bacteroidia(98);Bacteroidia_unclassified(98);Bacteroidia_unclassified(98);Bacteroidia_unclassified(98);	Firmicutes(63);Firmicutes_unclassified(63);Firmicutes_unclassified(63);Firmicutes_unclassified(63);Firmicutes_unclassified(63);	Firmicutes(100);Clostridia(100);Clostridiales(100);Ruminococcaceae(97);Ruminococcaceae_unclassified(97);		0	0	0	0	0	0	0
2652_141220_GTCCGC	Bacteroidetes(100);Bacteroidia(100);Bacteroidales(100);Rikenellaceae(68);Rikenellaceae_unclassified(68);	Bacteroidetes(100);Bacteroidia(100);Bacteroidales(100);Prevotellaceae(100);Prevotellaceae_UCG-003(100);	Bacteroidetes(100);Bacteroidia(100);Bacteroidales(100);Bacteroidales_unclassified(70);Bacteroidales_unclassified(70);	Bacteroidetes(100);Bacteroidia(100);Bacteroidales(100);Prevotellaceae(100);Prevotellaceae_UCG-003(100);	Bacteria_unclassified(98);Bacteria_unclassified(98);Bacteria_unclassified(98);Bacteria_unclassified(98);Bacteria_unclassified(98);	Bacteroidetes(100);Bacteroidia(100);Bacteroidales(100);Rikenellaceae(100);Rikenellaceae_RC9_gut_group(96);	Bacteria_unclassified(100);Bacteria_unclassified(100);Bacteria_unclassified(100);Bacteria_unclassified(100);Bacteria_unclassified(100);	Bacteroidetes(100);Bacteroidia(100);Bacteroidales(99);Rikenellaceae(96);Rikenellaceae_unclassified(96);	Bacteroidetes(100);Bacteroidia(100);Bacteroidales(100);Bacteroidales_unclassified(99);Bacteroidales_unclassified(99);	Bacteroidetes(100);Bacteroidia(100);Bacteroidales(100);Barnesiellaceae(90);uncultured(89);		1	0	0	300	0	0	0
2653_141220_AGAGTA	Bacteroidetes(100);Bacteroidia(100);Bacteroidales(100);Barnesiellaceae(90);uncultured(89);	Bacteroidetes(100);Bacteroidia(100);Bacteroidales(92);Bacteroidales_unclassified(88);Bacteroidales_unclassified(88);	Bacteroidetes(100);Bacteroidia(100);Bacteroidales(100);Bacteroidaceae(63);Bacteroides(63);	Bacteroidetes(100);Bacteroidia(100);Bacteroidales(100);Prevotellaceae(97);Prevotellaceae_UCG-001(92);	Bacteroidetes(99);Bacteroidia(98);Bacteroidia_unclassified(98);Bacteroidia_unclassified(98);Bacteroidia_unclassified(98);	Bacteroidetes(100);Bacteroidia(100);Bacteroidales(100);Muribaculaceae(98);Muribaculaceae_unclassified(57);	Verrucomicrobia(100);Verrucomicrobiae(100);Verrucomicrobiales(100);Akkermansiaceae(100);Akkermansia(100);	Bacteroidetes(100);Bacteroidia(100);Bacteroidales(100);Prevotellaceae(100);Prevotellaceae_UCG-004(100);	Bacteroidetes(100);Bacteroidia(100);Bacteroidales(99);Bacteroidales_unclassified(95);Bacteroidales_unclassified(95);	Bacteroidetes(100);Bacteroidia(100);Bacteroidales(100);Rikenellaceae(100);Rikenellaceae_RC9_gut_group(99);		0	0	0	0	0	0	0
2655_141220_CCGTCC	Firmicutes(97);Firmicutes_unclassified(97);Firmicutes_unclassified(97);Firmicutes_unclassified(97);Firmicutes_unclassified(97);	Bacteroidetes(100);Bacteroidia(100);Bacteroidales(100);Bacteroidaceae(63);Bacteroides(63);	Bacteroidetes(100);Bacteroidia(100);Bacteroidales(100);Prevotellaceae(100);Prevotellaceae_UCG-003(100);	Firmicutes(81);Clostridia(81);Clostridiales(78);Ruminococcaceae(64);Ruminococcaceae_unclassified(64);	Bacteroidetes(100);Bacteroidia(100);Bacteroidales(100);Bacteroidales_RF16_group(100);Bacteroidales_RF16_group_ge(100);	Bacteroidetes(100);Bacteroidia(100);Bacteroidales(100);Barnesiellaceae(90);uncultured(89);	Bacteroidetes(100);Bacteroidia(100);Bacteroidales(100);Prevotellaceae(100);Prevotellaceae_UCG-004(100);	Spirochaetes(100);Spirochaetia(100);Spirochaetales(100);Spirochaetaceae(100);Treponema_2(100);	Bacteroidetes(100);Bacteroidia(100);Bacteroidales(100);Prevotellaceae(100);Prevotellaceae_UCG-004(94);	Bacteroidetes(100);Bacteroidia(100);Bacteroidales(100);Rikenellaceae(96);Alistipes(88);		1	0	0	0	1	0	0
2656_141220_AGGATG	Verrucomicrobia(100);Verrucomicrobiae(100);Verrucomicrobiales(100);Akkermansiaceae(100);Akkermansia(100);	Bacteroidetes(100);Bacteroidia(100);Bacteroidales(100);Barnesiellaceae(90);uncultured(89);	Bacteroidetes(99);Bacteroidia(98);Bacteroidia_unclassified(98);Bacteroidia_unclassified(98);Bacteroidia_unclassified(98);	Bacteroidetes(100);Bacteroidia(100);Bacteroidales(94);Bacteroidales_unclassified(94);Bacteroidales_unclassified(94);	Bacteroidetes(100);Bacteroidia(100);Bacteroidales(99);Bacteroidales_unclassified(94);Bacteroidales_unclassified(94);	Bacteria_unclassified(98);Bacteria_unclassified(98);Bacteria_unclassified(98);Bacteria_unclassified(98);Bacteria_unclassified(98);	Firmicutes(100);Clostridia(100);Clostridiales(100);Ruminococcaceae(100);Ruminococcaceae_UCG-005(100);	Bacteroidetes(100);Bacteroidia(100);Bacteroidales(100);Prevotellaceae(100);Prevotellaceae_UCG-003(100);	Bacteroidetes(100);Bacteroidia(100);Bacteroidales(99);Bacteroidaceae(96);Bacteroides(96);	Firmicutes(100);Clostridia(100);Clostridiales(100);Ruminococcaceae(100);Ruminococcaceae_UCG-002(100);		1	0	0	150	0	0	0
2661_141220_AGTCAA	Bacteroidetes(100);Bacteroidia(100);Bacteroidales(100);Bacteroidales_unclassified(100);Bacteroidales_unclassified(100);	Bacteroidetes(100);Bacteroidia(100);Bacteroidales(100);Rikenellaceae(100);Rikenellaceae_unclassified(100);	Bacteroidetes(100);Bacteroidia(100);Bacteroidales(100);Rikenellaceae(68);Rikenellaceae_unclassified(68);	Bacteroidetes(100);Bacteroidia(100);Bacteroidales(100);Prevotellaceae(100);Prevotellaceae_UCG-003(100);	Bacteroidetes(100);Bacteroidia(100);Bacteroidales(100);Barnesiellaceae(90);uncultured(89);	Bacteroidetes(100);Bacteroidia(99);Bacteroidales(95);Prevotellaceae(91);Prevotellaceae_unclassified(89);	Bacteria_unclassified(100);Bacteria_unclassified(100);Bacteria_unclassified(100);Bacteria_unclassified(100);Bacteria_unclassified(100);	Firmicutes(100);Negativicutes(100);Selenomonadales(100);Acidaminococcaceae(98);Phascolarctobacterium(96);	Bacteroidetes(100);Bacteroidia(100);Bacteroidales(100);Bacteroidales_unclassified(70);Bacteroidales_unclassified(70);	Bacteroidetes(100);Bacteroidia(100);Bacteroidales(100);Prevotellaceae(100);Prevotellaceae_UCG-004(100);		0	0	0	0	0	0	0
2662_141220_AGTTCC	Bacteria_unclassified(100);Bacteria_unclassified(100);Bacteria_unclassified(100);Bacteria_unclassified(100);Bacteria_unclassified(100);	Bacteroidetes(100);Bacteroidia(100);Bacteroidales(100);Rikenellaceae(99);Rikenellaceae_RC9_gut_group(98);	Bacteroidetes(100);Bacteroidia(100);Bacteroidales(100);Barnesiellaceae(90);uncultured(89);	Firmicutes(100);Clostridia(100);Clostridiales(100);Christensenellaceae(100);Christensenellaceae_R-7_group(99);	Bacteroidetes(99);Bacteroidia(98);Bacteroidia_unclassified(98);Bacteroidia_unclassified(98);Bacteroidia_unclassified(98);	Bacteroidetes(100);Bacteroidia(100);Bacteroidales(100);Rikenellaceae(100);Rikenellaceae_unclassified(100);	Bacteroidetes(100);Bacteroidia(100);Bacteroidales(100);Bacteroidales_unclassified(70);Bacteroidales_unclassified(70);	Bacteroidetes(100);Bacteroidia(100);Bacteroidales(100);Prevotellaceae(79);Prevotellaceae_unclassified(79);	Bacteroidetes(100);Bacteroidia(100);Bacteroidales(100);Bacteroidaceae(63);Bacteroides(63);	Firmicutes(97);Clostridia(97);Clostridiales(97);Christensenellaceae(93);Christensenellaceae_R-7_group(85);		0	0	0	0	0	0	0
2665_141220_CTTGTA	Bacteroidetes(100);Bacteroidia(100);Bacteroidales(100);Prevotellaceae(100);Prevotellaceae_UCG-003(100);	Bacteria_unclassified(100);Bacteria_unclassified(100);Bacteria_unclassified(100);Bacteria_unclassified(100);Bacteria_unclassified(100);	Bacteroidetes(100);Bacteroidia(100);Bacteroidales(100);Bacteroidaceae(63);Bacteroides(63);	Bacteroidetes(100);Bacteroidia(100);Bacteroidales(100);Bacteroidales_unclassified(70);Bacteroidales_unclassified(70);	Bacteroidetes(100);Bacteroidia(100);Bacteroidia_unclassified(100);Bacteroidia_unclassified(100);Bacteroidia_unclassified(100);	Bacteroidetes(100);Bacteroidia(100);Bacteroidales(100);Bacteroidales_unclassified(99);Bacteroidales_unclassified(99);	Bacteroidetes(99);Bacteroidia(98);Bacteroidia_unclassified(98);Bacteroidia_unclassified(98);Bacteroidia_unclassified(98);	Firmicutes(100);Clostridia(100);Clostridiales(100);Ruminococcaceae(97);Ruminococcaceae_unclassified(97);	Bacteroidetes(100);Bacteroidia(100);Bacteroidales(100);Prevotellaceae(79);Prevotellaceae_unclassified(79);	Bacteroidetes(100);Bacteroidia(100);Bacteroidales(100);Rikenellaceae(68);Rikenellaceae_unclassified(68);		0	0	0	0	0	0	0
2671_141220_GGCTAC	Bacteroidetes(100);Bacteroidia(100);Bacteroidales(100);Bacteroidales_unclassified(100);Bacteroidales_unclassified(100);	Bacteroidetes(100);Bacteroidia(100);Bacteroidales(100);M2PB4-65_termite_group(100);M2PB4-65_termite_group_ge(100);	Bacteria_unclassified(98);Bacteria_unclassified(98);Bacteria_unclassified(98);Bacteria_unclassified(98);Bacteria_unclassified(98);	Bacteroidetes(100);Bacteroidia(100);Bacteroidales(100);Bacteroidaceae(63);Bacteroides(63);	Bacteroidetes(100);Bacteroidia(100);Bacteroidales(100);Rikenellaceae(100);Rikenellaceae_RC9_gut_group(97);	Bacteroidetes(100);Bacteroidia(100);Bacteroidales(100);Prevotellaceae(100);Prevotellaceae_UCG-003(100);	Bacteroidetes(100);Bacteroidia(100);Bacteroidales(100);M2PB4-65_termite_group(100);M2PB4-65_termite_group_ge(100);	Spirochaetes(100);Spirochaetia(100);Spirochaetales(100);Spirochaetaceae(100);Treponema_2(100);	Bacteroidetes(100);Bacteroidia(100);Bacteroidia_unclassified(100);Bacteroidia_unclassified(100);Bacteroidia_unclassified(100);	Verrucomicrobia(100);Verrucomicrobiae(100);Verrucomicrobiales(100);Akkermansiaceae(100);Akkermansia(100);		1	600	0	150	0	0	0
2673_141220_TAGCTT	Bacteroidetes(100);Bacteroidia(100);Bacteroidales(100);Prevotellaceae(100);Prevotellaceae_UCG-003(100);	Bacteroidetes(100);Bacteroidia(100);Bacteroidales(100);Barnesiellaceae(90);uncultured(89);	Bacteroidetes(100);Bacteroidia(100);Bacteroidales(100);Prevotellaceae(100);Prevotellaceae_UCG-001(100);	Bacteroidetes(100);Bacteroidia(100);Bacteroidales(100);Prevotellaceae(100);Prevotellaceae_UCG-003(100);	Bacteria_unclassified(100);Bacteria_unclassified(100);Bacteria_unclassified(100);Bacteria_unclassified(100);Bacteria_unclassified(100);	Bacteroidetes(100);Bacteroidia(100);Bacteroidales(100);Prevotellaceae(100);Prevotellaceae_UCG-004(100);	Bacteria_unclassified(100);Bacteria_unclassified(100);Bacteria_unclassified(100);Bacteria_unclassified(100);Bacteria_unclassified(100);	Bacteroidetes(100);Bacteroidia(100);Bacteroidales(99);Bacteroidales_unclassified(88);Bacteroidales_unclassified(88);	Bacteroidetes(100);Bacteroidia(100);Bacteroidales(98);Rikenellaceae(98);Rikenellaceae_unclassified(95);	Bacteroidetes(99);Bacteroidia(98);Bacteroidia_unclassified(98);Bacteroidia_unclassified(98);Bacteroidia_unclassified(98);		0	0	0	0	0	0	0
9135_141220_ATCACG	Bacteroidetes(100);Bacteroidia(100);Bacteroidales(100);Bacteroidales_unclassified(100);Bacteroidales_unclassified(100);	Bacteroidetes(100);Bacteroidia(100);Bacteroidales(100);Bacteroidaceae(63);Bacteroides(63);	Bacteroidetes(100);Bacteroidia(100);Bacteroidales(100);Rikenellaceae(68);Rikenellaceae_unclassified(68);	Bacteroidetes(100);Bacteroidia(100);Bacteroidales(100);Bacteroidales_unclassified(70);Bacteroidales_unclassified(70);	Bacteroidetes(100);Bacteroidia(100);Bacteroidales(100);Bacteroidales_RF16_group(100);Bacteroidales_RF16_group_ge(100);	Bacteroidetes(100);Bacteroidia(100);Bacteroidia_unclassified(100);Bacteroidia_unclassified(100);Bacteroidia_unclassified(100);	Bacteria_unclassified(100);Bacteria_unclassified(100);Bacteria_unclassified(100);Bacteria_unclassified(100);Bacteria_unclassified(100);	Bacteroidetes(100);Bacteroidia(100);Bacteroidales(100);M2PB4-65_termite_group(100);M2PB4-65_termite_group_ge(100);	Bacteroidetes(100);Bacteroidia(100);Bacteroidales(100);Prevotellaceae(79);Prevotellaceae_unclassified(79);	Bacteroidetes(100);Bacteroidia(100);Bacteroidales(92);Bacteroidales_unclassified(92);Bacteroidales_unclassified(92);		0	0	0	0	0	0	0

## Sheet: timepoint3
	10 most abundant OTUs
sample	1	2	3	4	5	6	7	8	9	10		Parasites (Y=1, N=0)	Strongylid eggs (egp)	Strongyloides (epg)	Eimeria (opg)	Giardia none=0 few=1 many=2	Trichuris (epg)	Nematodirus (epg)
0074_180421_TCATTC	Firmicutes(100);Erysipelotrichia(100);Erysipelotrichales(100);Erysipelotrichaceae(100);Turicibacter(100);	Firmicutes(100);Clostridia(100);Clostridiales(100);Peptostreptococcaceae(100);Romboutsia(100);	Bacteroidetes(100);Bacteroidia(100);Bacteroidales(99);Bacteroidales_unclassified(99);Bacteroidales_unclassified(99);	Firmicutes(100);Clostridia(100);Clostridiales(100);Peptostreptococcaceae(100);Romboutsia(100);	Firmicutes(100);Clostridia(100);Clostridiales(100);Peptostreptococcaceae(100);Paeniclostridium(99);	Firmicutes(92);Clostridia(91);Clostridiales(91);Ruminococcaceae(89);Ruminococcus_1(83);	Firmicutes(100);Clostridia(100);Clostridiales(100);Peptostreptococcaceae(100);Romboutsia(100);	Firmicutes(100);Clostridia(100);Clostridiales(100);Peptostreptococcaceae(100);Romboutsia(83);	Bacteroidetes(100);Bacteroidia(100);Bacteroidales(100);Bacteroidaceae(67);Bacteroides(67);	Firmicutes(100);Clostridia(100);Clostridiales(100);Family_XIII(100);Family_XIII_AD3011_group(78);		1	300	0	300	0	0	0
0081_180421_TGCCGG	Firmicutes(100);Bacilli(100);Lactobacillales(100);Streptococcaceae(100);Streptococcus(100);	Bacteroidetes(100);Bacteroidia(100);Bacteroidales(100);Rikenellaceae(74);Rikenellaceae_unclassified(74);	Firmicutes(100);Clostridia(100);Clostridiales(100);Family_XIII(93);Family_XIII_unclassified(93);	Firmicutes(100);Clostridia(100);Clostridiales(100);Lachnospiraceae(100);Lachnospiraceae_unclassified(100);	Firmicutes(100);Clostridia(100);Clostridiales(100);Lachnospiraceae(100);Lachnospiraceae_unclassified(100);	Bacteroidetes(100);Bacteroidia(100);Bacteroidales(100);Barnesiellaceae(86);uncultured(85);	Firmicutes(100);Erysipelotrichia(100);Erysipelotrichales(100);Erysipelotrichaceae(100);Turicibacter(100);	Firmicutes(100);Clostridia(100);Clostridiales(100);Lachnospiraceae(100);Lachnospiraceae_unclassified(100);	Firmicutes(100);Clostridia(100);Clostridiales(100);Peptostreptococcaceae(100);Romboutsia(100);	Bacteroidetes(100);Bacteroidia(100);Bacteroidales(100);Prevotellaceae(100);Prevotellaceae_UCG-003(100);		1	0	0	1800	0	0	0
1272_180421_AACGCA	Firmicutes(100);Erysipelotrichia(100);Erysipelotrichales(100);Erysipelotrichaceae(100);Solobacterium(100);	Firmicutes(100);Clostridia(100);Clostridiales(100);Peptostreptococcaceae(100);Romboutsia(100);	Firmicutes(100);Erysipelotrichia(100);Erysipelotrichales(100);Erysipelotrichaceae(100);Turicibacter(100);	Firmicutes(100);Clostridia(100);Clostridiales(100);Peptostreptococcaceae(100);Romboutsia(100);	Actinobacteria(73);Coriobacteriia(69);Coriobacteriales(69);Coriobacteriales_unclassified(69);Coriobacteriales_unclassified(69);	Firmicutes(100);Clostridia(100);Clostridiales(100);Peptostreptococcaceae(100);Romboutsia(100);	Firmicutes(100);Clostridia(100);Clostridiales(100);Peptostreptococcaceae(100);Peptostreptococcaceae_unclassified(53);	Firmicutes(100);Clostridia(100);Clostridiales(100);Family_XIII(93);Family_XIII_unclassified(93);	Firmicutes(100);Clostridia(100);Clostridiales(100);Peptostreptococcaceae(100);Paeniclostridium(99);	Firmicutes(100);Clostridia(100);Clostridiales(100);Peptostreptococcaceae(100);Romboutsia(83);		1	450	0	0	2	0	0
1316_180421_ATGTTG	Firmicutes(100);Clostridia(100);Clostridiales(100);Clostridiaceae_1(100);Clostridium_sensu_stricto_1(90);	Firmicutes(100);Clostridia(100);Clostridiales(100);Family_XIII(100);Family_XIII_AD3011_group(78);	Bacteroidetes(100);Bacteroidia(100);Bacteroidales(100);p-2534-18B5_gut_group(100);p-2534-18B5_gut_group_ge(100);	Firmicutes(100);Clostridia(100);Clostridiales(100);Lachnospiraceae(100);Lachnospiraceae_unclassified(100);	Bacteroidetes(100);Bacteroidia(100);Bacteroidales(100);Rikenellaceae(100);Rikenellaceae_unclassified(100);	Firmicutes(100);Clostridia(100);Clostridiales(100);Peptostreptococcaceae(100);Romboutsia(100);	Firmicutes(100);Erysipelotrichia(100);Erysipelotrichales(100);Erysipelotrichaceae(100);Turicibacter(100);	Firmicutes(100);Clostridia(100);Clostridiales(100);Peptostreptococcaceae(100);Romboutsia(100);	Firmicutes(100);Clostridia(100);Clostridiales(100);Peptostreptococcaceae(100);Peptostreptococcaceae_unclassified(53);	Firmicutes(100);Clostridia(100);Clostridiales(100);Peptostreptococcaceae(100);Romboutsia(100);		1	1350	0	600	0	0	0
1340_180421_GTTGTC	Firmicutes(100);Clostridia(100);Clostridiales(100);Clostridiaceae_1(100);Clostridium_sensu_stricto_1(90);	Bacteroidetes(100);Bacteroidia(100);Bacteroidales(100);p-2534-18B5_gut_group(100);p-2534-18B5_gut_group_ge(100);	Firmicutes(100);Clostridia(100);Clostridiales(100);Lachnospiraceae(100);Lachnospiraceae_unclassified(100);	Bacteroidetes(100);Bacteroidia(100);Bacteroidales(100);Rikenellaceae(74);Rikenellaceae_unclassified(74);	Firmicutes(100);Clostridia(100);Clostridiales(100);Family_XIII(100);Family_XIII_unclassified(74);	Bacteroidetes(100);Bacteroidia(100);Bacteroidales(100);Prevotellaceae(100);Prevotellaceae_UCG-003(100);	Firmicutes(100);Clostridia(100);Clostridiales(100);Lachnospiraceae(100);Lachnospiraceae_NK3A20_group(100);	Firmicutes(99);Clostridia(98);Clostridiales(98);Ruminococcaceae(97);Ruminococcaceae_NK4A214_group(86);	Verrucomicrobia(99);Verrucomicrobiae(99);Verrucomicrobiales(98);Akkermansiaceae(97);Akkermansia(97);	Verrucomicrobia(100);Verrucomicrobiae(100);Verrucomicrobiales(100);Akkermansiaceae(100);Akkermansia(100);		1	900	0	300	0	0	0
1417_180421_ACATGA	Firmicutes(100);Erysipelotrichia(100);Erysipelotrichales(100);Erysipelotrichaceae(100);Turicibacter(100);	Firmicutes(100);Clostridia(100);Clostridiales(100);Peptostreptococcaceae(100);Romboutsia(83);	Firmicutes(100);Clostridia(100);Clostridiales(100);Peptostreptococcaceae(100);Romboutsia(100);	Firmicutes(100);Clostridia(100);Clostridiales(100);Peptostreptococcaceae(100);Peptostreptococcaceae_unclassified(53);	Firmicutes(100);Clostridia(100);Clostridiales(100);Peptostreptococcaceae(100);Romboutsia(100);	Firmicutes(100);Clostridia(100);Clostridiales(100);Lachnospiraceae(100);Lachnospiraceae_unclassified(100);	Bacteroidetes(100);Bacteroidia(100);Bacteroidales(99);Bacteroidales_unclassified(99);Bacteroidales_unclassified(99);	Firmicutes(100);Clostridia(100);Clostridiales(100);Peptostreptococcaceae(100);Romboutsia(100);	Firmicutes(100);Clostridia(100);Clostridiales(100);Lachnospiraceae(100);Acetitomaculum(100);	Bacteroidetes(100);Bacteroidia(100);Bacteroidales(100);Rikenellaceae(100);Rikenellaceae_unclassified(100);		1	3750	0	1050	0	0	300
1448_180421_GACGAC	Firmicutes(100);Clostridia(100);Clostridiales(100);Clostridiaceae_1(100);Clostridium_sensu_stricto_1(90);	Bacteroidetes(100);Bacteroidia(100);Bacteroidales(100);Rikenellaceae(100);Rikenellaceae_unclassified(100);	Firmicutes(100);Clostridia(100);Clostridiales(100);Family_XIII(98);Family_XIII_unclassified(98);	Firmicutes(100);Clostridia(100);Clostridiales(100);Family_XIII(100);Family_XIII_AD3011_group(78);	Firmicutes(100);Clostridia(100);Clostridiales(100);Peptostreptococcaceae(100);Romboutsia(100);	Actinobacteria(100);Actinobacteria(100);Bifidobacteriales(100);Bifidobacteriaceae(100);Aeriscardovia(100);	Firmicutes(100);Clostridia(100);Clostridiales(100);Peptostreptococcaceae(100);Romboutsia(100);	Bacteroidetes(100);Bacteroidia(100);Bacteroidales(100);Bacteroidales_unclassified(100);Bacteroidales_unclassified(100);	Firmicutes(100);Clostridia(100);Clostridiales(100);Peptostreptococcaceae(100);Peptostreptococcaceae_unclassified(53);	Bacteroidetes(100);Bacteroidia(100);Bacteroidales(100);Bacteroidaceae(67);Bacteroides(67);		0	0	0	0	0	0	0
1455_180421_CTGCTC	Firmicutes(100);Erysipelotrichia(100);Erysipelotrichales(100);Erysipelotrichaceae(100);Turicibacter(100);	Firmicutes(100);Clostridia(100);Clostridiales(100);Peptostreptococcaceae(100);Romboutsia(100);	Firmicutes(100);Clostridia(100);Clostridiales(100);Peptostreptococcaceae(100);Peptostreptococcaceae_unclassified(53);	Firmicutes(100);Clostridia(100);Clostridiales(100);Peptostreptococcaceae(100);Romboutsia(100);	Firmicutes(100);Clostridia(100);Clostridiales(100);Peptostreptococcaceae(100);Romboutsia(100);	Firmicutes(100);Clostridia(100);Clostridiales(100);Peptostreptococcaceae(100);Romboutsia(83);	Firmicutes(100);Clostridia(100);Clostridiales(100);Family_XIII(98);Family_XIII_unclassified(98);	Firmicutes(80);Firmicutes_unclassified(59);Firmicutes_unclassified(59);Firmicutes_unclassified(59);Firmicutes_unclassified(59);	Actinobacteria(100);Actinobacteria(100);Bifidobacteriales(100);Bifidobacteriaceae(100);Aeriscardovia(100);	Bacteroidetes(100);Bacteroidia(100);Bacteroidales(97);Bacteroidales_unclassified(79);Bacteroidales_unclassified(79);		1	0	0	0	1	0	0
1459_180421_AGGCTT	Firmicutes(100);Clostridia(100);Clostridiales(100);Peptostreptococcaceae(100);Romboutsia(100);	Firmicutes(100);Erysipelotrichia(100);Erysipelotrichales(100);Erysipelotrichaceae(100);Turicibacter(100);	Firmicutes(100);Clostridia(100);Clostridiales(100);Peptostreptococcaceae(100);Paeniclostridium(99);	Firmicutes(100);Clostridia(100);Clostridiales(100);Peptostreptococcaceae(100);Romboutsia(100);	Firmicutes(100);Clostridia(100);Clostridiales(100);Peptostreptococcaceae(100);Romboutsia(100);	Firmicutes(100);Clostridia(100);Clostridiales(100);Peptostreptococcaceae(100);Peptostreptococcaceae_unclassified(53);	Firmicutes(100);Clostridia(100);Clostridiales(100);Peptostreptococcaceae(100);Romboutsia(83);	Firmicutes(100);Clostridia(100);Clostridiales(100);Family_XIII(98);Family_XIII_unclassified(98);	Firmicutes(100);Clostridia(100);Clostridiales(100);Lachnospiraceae(100);uncultured(100);	Firmicutes(100);Clostridia(100);Clostridiales(100);Family_XIII(100);Family_XIII_unclassified(74);		1	300	150	150	0	0	0
1509_180421_GCTTGG	Firmicutes(100);Erysipelotrichia(100);Erysipelotrichales(100);Erysipelotrichaceae(100);Turicibacter(100);	Firmicutes(100);Clostridia(100);Clostridiales(100);Peptostreptococcaceae(100);Romboutsia(100);	Firmicutes(100);Clostridia(100);Clostridiales(100);Peptostreptococcaceae(100);Romboutsia(83);	Firmicutes(100);Clostridia(100);Clostridiales(100);Peptostreptococcaceae(100);Romboutsia(100);	Firmicutes(100);Clostridia(100);Clostridiales(100);Peptostreptococcaceae(100);Peptostreptococcaceae_unclassified(53);	Firmicutes(100);Clostridia(100);Clostridiales(100);Peptostreptococcaceae(100);Paeniclostridium(99);	Firmicutes(100);Clostridia(100);Clostridiales(100);Peptostreptococcaceae(100);Romboutsia(100);	Actinobacteria(100);Actinobacteria(100);Bifidobacteriales(100);Bifidobacteriaceae(100);Aeriscardovia(100);	Firmicutes(100);Clostridia(100);Clostridiales(100);Lachnospiraceae(100);Lachnospiraceae_unclassified(100);	Firmicutes(100);Clostridia(100);Clostridiales(100);Christensenellaceae(99);Christensenellaceae_R-7_group(99);		1	3900	0	150	0	0	0
1516_180421_GGCCGT	Bacteroidetes(100);Bacteroidia(100);Bacteroidales(100);Rikenellaceae(74);Rikenellaceae_unclassified(74);	Firmicutes(100);Clostridia(100);Clostridiales(100);Peptostreptococcaceae(100);Romboutsia(100);	Firmicutes(100);Clostridia(100);Clostridiales(100);Peptostreptococcaceae(100);Romboutsia(83);	Firmicutes(100);Clostridia(100);Clostridiales(100);Peptostreptococcaceae(100);Romboutsia(100);	Firmicutes(100);Clostridia(100);Clostridiales(100);Peptostreptococcaceae(100);Peptostreptococcaceae_unclassified(53);	Firmicutes(100);Clostridia(100);Clostridiales(100);Lachnospiraceae(100);Lachnospiraceae_unclassified(100);	Bacteria_unclassified(100);Bacteria_unclassified(100);Bacteria_unclassified(100);Bacteria_unclassified(100);Bacteria_unclassified(100);	Bacteroidetes(100);Bacteroidia(100);Bacteroidales(99);Bacteroidales_unclassified(99);Bacteroidales_unclassified(99);	Bacteroidetes(100);Bacteroidia(100);Bacteroidales(100);Bacteroidaceae(67);Bacteroides(67);	Bacteroidetes(100);Bacteroidia(100);Bacteroidales(100);Prevotellaceae(100);Prevotellaceae_UCG-003(100);		1	150	0	0	0	0	0
1550_180421_ACTGAT	Firmicutes(100);Clostridia(100);Clostridiales(100);Peptostreptococcaceae(100);Romboutsia(100);	Firmicutes(100);Erysipelotrichia(100);Erysipelotrichales(100);Erysipelotrichaceae(100);Turicibacter(100);	Firmicutes(100);Clostridia(100);Clostridiales(100);Peptostreptococcaceae(100);Romboutsia(100);	Firmicutes(100);Clostridia(100);Clostridiales(100);Peptostreptococcaceae(100);Romboutsia(100);	Firmicutes(100);Clostridia(100);Clostridiales(100);Peptostreptococcaceae(100);Romboutsia(83);	Bacteroidetes(100);Bacteroidia(100);Bacteroidales(100);Rikenellaceae(74);Rikenellaceae_unclassified(74);	Firmicutes(100);Clostridia(100);Clostridiales(100);Lachnospiraceae(100);Lachnospiraceae_unclassified(100);	Actinobacteria(73);Coriobacteriia(69);Coriobacteriales(69);Coriobacteriales_unclassified(69);Coriobacteriales_unclassified(69);	Firmicutes(92);Clostridia(91);Clostridiales(91);Ruminococcaceae(89);Ruminococcus_1(83);	Firmicutes(100);Clostridia(100);Clostridiales(100);Family_XIII(99);Family_XIII_unclassified(55);		1	3150	0	150	0	0	0
1563_180421_ATGTCA	Firmicutes(100);Clostridia(100);Clostridiales(100);Peptostreptococcaceae(100);Romboutsia(100);	Firmicutes(100);Erysipelotrichia(100);Erysipelotrichales(100);Erysipelotrichaceae(100);Turicibacter(100);	Firmicutes(100);Clostridia(100);Clostridiales(100);Peptostreptococcaceae(100);Romboutsia(100);	Bacteroidetes(100);Bacteroidia(100);Bacteroidales(100);Rikenellaceae(74);Rikenellaceae_unclassified(74);	Firmicutes(100);Clostridia(100);Clostridiales(100);Peptostreptococcaceae(100);Romboutsia(83);	Firmicutes(100);Clostridia(100);Clostridiales(100);Peptostreptococcaceae(100);Peptostreptococcaceae_unclassified(53);	Firmicutes(100);Clostridia(100);Clostridiales(100);Peptostreptococcaceae(100);Romboutsia(100);	Firmicutes(100);Clostridia(100);Clostridiales(100);Peptostreptococcaceae(100);Paeniclostridium(99);	Firmicutes(100);Clostridia(100);Clostridiales(100);Peptostreptococcaceae(100);Romboutsia(85);	Actinobacteria(100);Actinobacteria(100);Bifidobacteriales(100);Bifidobacteriaceae(100);Aeriscardovia(100);		0	0	0	0	0	0	0
1613_180421_ACTTGA	Firmicutes(100);Clostridia(100);Clostridiales(100);Peptostreptococcaceae(100);Romboutsia(100);	Firmicutes(100);Erysipelotrichia(100);Erysipelotrichales(100);Erysipelotrichaceae(100);Turicibacter(100);	Firmicutes(100);Clostridia(100);Clostridiales(100);Peptostreptococcaceae(100);Romboutsia(100);	Firmicutes(100);Clostridia(100);Clostridiales(100);Peptostreptococcaceae(100);Romboutsia(100);	Firmicutes(100);Clostridia(100);Clostridiales(100);Peptostreptococcaceae(100);Romboutsia(83);	Firmicutes(100);Clostridia(100);Clostridiales(100);Lachnospiraceae(100);Lachnospiraceae_unclassified(100);	Bacteroidetes(100);Bacteroidia(100);Bacteroidales(100);Bacteroidales_unclassified(100);Bacteroidales_unclassified(100);	Firmicutes(100);Clostridia(100);Clostridiales(100);Clostridiaceae_1(100);Clostridium_sensu_stricto_1(90);	Firmicutes(100);Clostridia(100);Clostridiales(100);Peptostreptococcaceae(100);Peptostreptococcaceae_unclassified(53);	Firmicutes(99);Clostridia(98);Clostridiales(98);Ruminococcaceae(97);Ruminococcaceae_NK4A214_group(86);		0	0	0	0	0	0	0
1658_180421_CTTATT	Bacteroidetes(100);Bacteroidia(100);Bacteroidales(100);Bacteroidales_unclassified(100);Bacteroidales_unclassified(100);	Firmicutes(100);Erysipelotrichia(100);Erysipelotrichales(100);Erysipelotrichaceae(100);Turicibacter(100);	Firmicutes(100);Clostridia(100);Clostridiales(100);Peptostreptococcaceae(100);Romboutsia(100);	Firmicutes(100);Clostridia(100);Clostridiales(100);Peptostreptococcaceae(100);Romboutsia(100);	Firmicutes(100);Clostridia(100);Clostridiales(100);Peptostreptococcaceae(100);Romboutsia(83);	Bacteria_unclassified(100);Bacteria_unclassified(100);Bacteria_unclassified(100);Bacteria_unclassified(100);Bacteria_unclassified(100);	Firmicutes(100);Clostridia(100);Clostridiales(100);Peptostreptococcaceae(100);Peptostreptococcaceae_unclassified(53);	Bacteroidetes(100);Bacteroidia(100);Bacteroidales(100);Rikenellaceae(100);Rikenellaceae_unclassified(100);	Firmicutes(100);Clostridia(100);Clostridiales(100);Family_XIII(98);Family_XIII_unclassified(98);	Firmicutes(100);Clostridia(100);Clostridiales(100);Ruminococcaceae(100);Ruminococcaceae_UCG-005(100);		1	450	0	0	0	0	0
1675_180421_GCACGG	Bacteroidetes(100);Bacteroidia(100);Bacteroidales(100);p-2534-18B5_gut_group(100);p-2534-18B5_gut_group_ge(100);	Firmicutes(100);Clostridia(100);Clostridiales(100);Lachnospiraceae(100);Lachnospiraceae_unclassified(100);	Verrucomicrobia(99);Verrucomicrobiae(99);Verrucomicrobiales(98);Akkermansiaceae(97);Akkermansia(97);	Firmicutes(100);Clostridia(100);Clostridiales(100);Peptostreptococcaceae(100);Romboutsia(100);	Bacteria_unclassified(100);Bacteria_unclassified(100);Bacteria_unclassified(100);Bacteria_unclassified(100);Bacteria_unclassified(100);	Bacteroidetes(100);Bacteroidia(100);Bacteroidales(100);Rikenellaceae(100);Rikenellaceae_unclassified(100);	Bacteroidetes(100);Bacteroidia(100);Bacteroidales(100);Barnesiellaceae(86);uncultured(85);	Bacteroidetes(99);Bacteroidia(99);Bacteroidia_unclassified(99);Bacteroidia_unclassified(99);Bacteroidia_unclassified(99);	Bacteroidetes(100);Bacteroidia(100);Bacteroidales(100);Prevotellaceae(83);Prevotellaceae_unclassified(83);	Firmicutes(100);Clostridia(100);Clostridiales(100);Family_XIII(98);Family_XIII_unclassified(98);		1	450	0	0	0	0	0
1676_180421_CACAAC	Firmicutes(100);Clostridia(100);Clostridiales(100);Peptostreptococcaceae(100);Romboutsia(100);	Firmicutes(100);Clostridia(100);Clostridiales(100);Christensenellaceae(99);Christensenellaceae_R-7_group(99);	Firmicutes(100);Clostridia(100);Clostridiales(100);Peptostreptococcaceae(100);Romboutsia(83);	Firmicutes(100);Erysipelotrichia(100);Erysipelotrichales(100);Erysipelotrichaceae(100);Turicibacter(100);	Firmicutes(100);Clostridia(100);Clostridiales(100);Peptostreptococcaceae(100);Romboutsia(100);	Firmicutes(100);Clostridia(100);Clostridiales(100);Peptostreptococcaceae(100);Romboutsia(100);	Bacteria_unclassified(100);Bacteria_unclassified(100);Bacteria_unclassified(100);Bacteria_unclassified(100);Bacteria_unclassified(100);	Spirochaetes(100);Spirochaetia(100);Spirochaetales(100);Spirochaetaceae(100);Treponema_2(100);	Bacteroidetes(100);Bacteroidia(100);Bacteroidales(99);Bacteroidales_unclassified(99);Bacteroidales_unclassified(99);	Firmicutes(100);Clostridia(100);Clostridiales(100);Peptostreptococcaceae(100);Paeniclostridium(99);		1	300	0	150	0	0	0
1685_180421_TAGATA	Firmicutes(100);Erysipelotrichia(100);Erysipelotrichales(100);Erysipelotrichaceae(100);Turicibacter(100);	Firmicutes(100);Clostridia(100);Clostridiales(100);Peptostreptococcaceae(100);Romboutsia(100);	Firmicutes(100);Clostridia(100);Clostridiales(100);Peptostreptococcaceae(100);Romboutsia(83);	Firmicutes(100);Clostridia(100);Clostridiales(100);Peptostreptococcaceae(100);Romboutsia(100);	Firmicutes(100);Clostridia(100);Clostridiales(100);Peptostreptococcaceae(100);Romboutsia(100);	Firmicutes(100);Erysipelotrichia(100);Erysipelotrichales(100);Erysipelotrichaceae(100);Kandleria(100);	Firmicutes(100);Clostridia(100);Clostridiales(100);Peptostreptococcaceae(100);Peptostreptococcaceae_unclassified(53);	Firmicutes(100);Clostridia(100);Clostridiales(100);Peptostreptococcaceae(100);Paeniclostridium(99);	Actinobacteria(100);Coriobacteriia(100);Coriobacteriales(100);Atopobiaceae(100);Olsenella(100);	Firmicutes(100);Clostridia(100);Clostridiales(100);Family_XIII(100);Family_XIII_AD3011_group(100);		1	3600	0	300	1	0	0
1712_180421_AGCCGT	Firmicutes(100);Clostridia(100);Clostridiales(100);Clostridiaceae_1(100);Clostridium_sensu_stricto_1(90);	Firmicutes(100);Clostridia(100);Clostridiales(100);Family_XIII(98);Family_XIII_unclassified(98);	Bacteroidetes(100);Bacteroidia(100);Bacteroidales(100);Rikenellaceae(100);Rikenellaceae_unclassified(100);	Firmicutes(100);Clostridia(100);Clostridiales(100);Peptostreptococcaceae(100);Romboutsia(100);	Firmicutes(100);Erysipelotrichia(100);Erysipelotrichales(100);Erysipelotrichaceae(100);Turicibacter(100);	Actinobacteria(100);Coriobacteriia(100);Coriobacteriales(100);Atopobiaceae(100);Olsenella(100);	Firmicutes(100);Clostridia(100);Clostridiales(100);Peptostreptococcaceae(100);Romboutsia(100);	Firmicutes(100);Clostridia(100);Clostridiales(100);Peptostreptococcaceae(100);Romboutsia(83);	Firmicutes(100);Erysipelotrichia(100);Erysipelotrichales(100);Erysipelotrichaceae(100);Kandleria(100);	Firmicutes(100);Clostridia(100);Clostridiales(100);Family_XIII(100);Family_XIII_AD3011_group(100);		1	450	0	0	0	0	0
1734_180421_AAAGCG	Firmicutes(100);Erysipelotrichia(100);Erysipelotrichales(100);Erysipelotrichaceae(100);Solobacterium(100);	Firmicutes(100);Erysipelotrichia(100);Erysipelotrichales(100);Erysipelotrichaceae(100);Turicibacter(100);	Bacteroidetes(100);Bacteroidia(100);Bacteroidales(100);p-2534-18B5_gut_group(100);p-2534-18B5_gut_group_ge(100);	Firmicutes(100);Clostridia(100);Clostridiales(100);Peptostreptococcaceae(100);Romboutsia(100);	Bacteroidetes(100);Bacteroidia(100);Bacteroidales(100);Bacteroidaceae(67);Bacteroides(67);	Firmicutes(100);Clostridia(100);Clostridiales(100);Family_XIII(100);Family_XIII_AD3011_group(78);	Firmicutes(100);Clostridia(100);Clostridiales(100);Peptostreptococcaceae(100);Romboutsia(100);	Firmicutes(100);Clostridia(100);Clostridiales(100);Christensenellaceae(99);Christensenellaceae_R-7_group(99);	Firmicutes(92);Clostridia(91);Clostridiales(91);Ruminococcaceae(89);Ruminococcus_1(83);	Firmicutes(100);Clostridia(100);Clostridiales(100);Peptostreptococcaceae(100);Peptostreptococcaceae_unclassified(53);		1	150	0	150	0	0	0
1750_180421_CCCAAG	Firmicutes(100);Clostridia(100);Clostridiales(100);Peptostreptococcaceae(100);Romboutsia(100);	Firmicutes(100);Clostridia(100);Clostridiales(100);Peptostreptococcaceae(100);Romboutsia(100);	Firmicutes(92);Clostridia(91);Clostridiales(91);Ruminococcaceae(89);Ruminococcus_1(83);	Spirochaetes(100);Spirochaetia(100);Spirochaetales(100);Spirochaetaceae(100);Treponema_2(100);	Firmicutes(100);Erysipelotrichia(100);Erysipelotrichales(100);Erysipelotrichaceae(100);Solobacterium(100);	Firmicutes(100);Clostridia(100);Clostridiales(100);Family_XIII(98);Family_XIII_unclassified(98);	Bacteroidetes(100);Bacteroidia(100);Bacteroidales(100);Prevotellaceae(100);Prevotellaceae_UCG-001(100);	Firmicutes(100);Clostridia(100);Clostridiales(100);Peptostreptococcaceae(100);Paeniclostridium(99);	Firmicutes(100);Clostridia(100);Clostridiales(100);Peptostreptococcaceae(100);Romboutsia(100);	Firmicutes(100);Clostridia(100);Clostridiales(100);Family_XIII(100);Family_XIII_unclassified(74);		1	0	0	150	0	0	0
1751_180421_ACGACC	Bacteria_unclassified(100);Bacteria_unclassified(100);Bacteria_unclassified(100);Bacteria_unclassified(100);Bacteria_unclassified(100);	Firmicutes(100);Clostridia(100);Clostridiales(100);Lachnospiraceae(100);Lachnospiraceae_unclassified(100);	Firmicutes(100);Erysipelotrichia(100);Erysipelotrichales(100);Erysipelotrichaceae(100);Turicibacter(100);	Firmicutes(92);Clostridia(91);Clostridiales(91);Ruminococcaceae(89);Ruminococcus_1(83);	Firmicutes(100);Clostridia(100);Clostridiales(100);Ruminococcaceae(100);Ruminococcaceae_ge(100);	Firmicutes(100);Clostridia(100);Clostridiales(100);Lachnospiraceae(100);Lachnospiraceae_unclassified(100);	Firmicutes(100);Clostridia(100);Clostridiales(100);Peptostreptococcaceae(100);Romboutsia(100);	Bacteroidetes(100);Bacteroidia(100);Bacteroidales(99);Bacteroidales_unclassified(99);Bacteroidales_unclassified(99);	Firmicutes(100);Clostridia(100);Clostridiales(100);Peptostreptococcaceae(100);Romboutsia(100);	Spirochaetes(100);Spirochaetia(100);Spirochaetales(100);Spirochaetaceae(100);Treponema_2(100);		1	300	0	450	0	0	0
1767_180421_TCGGGC	Bacteroidetes(100);Bacteroidia(100);Bacteroidales(100);p-2534-18B5_gut_group(100);p-2534-18B5_gut_group_ge(100);	Bacteroidetes(100);Bacteroidia(100);Bacteroidales(100);p-251-o5(100);p-251-o5_ge(100);	Firmicutes(100);Clostridia(100);Clostridiales(100);Lachnospiraceae(100);Lachnospiraceae_unclassified(100);	Bacteroidetes(100);Bacteroidia(100);Bacteroidales(99);Bacteroidales_unclassified(99);Bacteroidales_unclassified(99);	Bacteroidetes(100);Bacteroidia(100);Bacteroidales(97);Prevotellaceae(96);Prevotellaceae_UCG-001(95);	Firmicutes(100);Clostridia(100);Clostridiales(100);Christensenellaceae(97);Christensenellaceae_R-7_group(96);	Firmicutes(100);Clostridia(100);Clostridiales(100);Ruminococcaceae(100);Ruminococcaceae_ge(100);	Bacteroidetes(100);Bacteroidia(100);Bacteroidales(100);Prevotellaceae(83);Prevotellaceae_unclassified(83);	Bacteroidetes(100);Bacteroidia(100);Bacteroidales(100);Rikenellaceae(100);Rikenellaceae_RC9_gut_group(100);	Firmicutes(100);Clostridia(100);Clostridiales(100);Family_XIII(93);Family_XIII_unclassified(93);		0	0	0	0	0	0	0
1770_180421_TTCTGG	Firmicutes(100);Clostridia(100);Clostridiales(100);Peptostreptococcaceae(100);Romboutsia(100);	Firmicutes(100);Erysipelotrichia(100);Erysipelotrichales(100);Erysipelotrichaceae(100);Turicibacter(100);	Firmicutes(100);Clostridia(100);Clostridiales(100);Peptostreptococcaceae(100);Paeniclostridium(99);	Firmicutes(100);Clostridia(100);Clostridiales(100);Peptostreptococcaceae(100);Romboutsia(83);	Firmicutes(100);Clostridia(100);Clostridiales(100);Peptostreptococcaceae(100);Romboutsia(100);	Firmicutes(100);Clostridia(100);Clostridiales(100);Peptostreptococcaceae(100);Peptostreptococcaceae_unclassified(53);	Firmicutes(100);Clostridia(100);Clostridiales(100);Peptostreptococcaceae(100);Romboutsia(100);	Bacteroidetes(100);Bacteroidia(100);Bacteroidales(100);p-2534-18B5_gut_group(100);p-2534-18B5_gut_group_ge(100);	Bacteroidetes(100);Bacteroidia(100);Bacteroidales(100);Barnesiellaceae(86);uncultured(85);	Firmicutes(100);Clostridia(100);Clostridiales(100);Christensenellaceae(99);Christensenellaceae_R-7_group(99);		1	450	0	0	0	0	0
1798_180421_CGACCA	Firmicutes(100);Clostridia(100);Clostridiales(100);Clostridiaceae_1(100);Clostridium_sensu_stricto_1(90);	Firmicutes(100);Clostridia(100);Clostridiales(100);Peptostreptococcaceae(100);Romboutsia(100);	Firmicutes(100);Clostridia(100);Clostridiales(100);Peptostreptococcaceae(100);Romboutsia(100);	Firmicutes(100);Clostridia(100);Clostridiales(100);Peptostreptococcaceae(100);Romboutsia(83);	Firmicutes(100);Clostridia(100);Clostridiales(100);Peptostreptococcaceae(100);Romboutsia(100);	Firmicutes(100);Clostridia(100);Clostridiales(100);Peptostreptococcaceae(100);Peptostreptococcaceae_unclassified(53);	Firmicutes(100);Erysipelotrichia(100);Erysipelotrichales(100);Erysipelotrichaceae(100);Turicibacter(100);	Firmicutes(100);Clostridia(100);Clostridiales(100);Peptostreptococcaceae(100);Paeniclostridium(99);	Bacteroidetes(100);Bacteroidia(100);Bacteroidales(100);p-2534-18B5_gut_group(100);p-2534-18B5_gut_group_ge(100);	Firmicutes(100);Clostridia(100);Clostridiales(100);Lachnospiraceae(100);Lachnospiraceae_unclassified(100);		0	0	0	0	0	0	0
1809_180421_CGACGC	Firmicutes(100);Clostridia(100);Clostridiales(100);Peptostreptococcaceae(100);Romboutsia(100);	Firmicutes(100);Erysipelotrichia(100);Erysipelotrichales(100);Erysipelotrichaceae(100);Solobacterium(100);	Firmicutes(100);Clostridia(100);Clostridiales(100);Family_XIII(100);Family_XIII_AD3011_group(78);	Firmicutes(100);Clostridia(100);Clostridiales(100);Lachnospiraceae(100);Lachnospiraceae_unclassified(100);	Firmicutes(100);Clostridia(100);Clostridiales(100);Christensenellaceae(97);Christensenellaceae_R-7_group(96);	Firmicutes(100);Clostridia(100);Clostridiales(100);Peptostreptococcaceae(100);Romboutsia(100);	Actinobacteria(73);Coriobacteriia(69);Coriobacteriales(69);Coriobacteriales_unclassified(69);Coriobacteriales_unclassified(69);	Firmicutes(100);Clostridia(100);Clostridiales(100);Family_XIII(98);Family_XIII_unclassified(98);	Bacteroidetes(100);Bacteroidia(100);Bacteroidales(100);Bacteroidaceae(67);Bacteroides(67);	Firmicutes(100);Clostridia(100);Clostridiales(100);Ruminococcaceae(100);Ruminococcaceae_UCG-004(94);		1	450	0	0	0	0	0
1834_180421_TTCAAC	Firmicutes(100);Erysipelotrichia(100);Erysipelotrichales(100);Erysipelotrichaceae(100);Kandleria(100);	Firmicutes(100);Clostridia(100);Clostridiales(100);Peptostreptococcaceae(100);Romboutsia(100);	Firmicutes(100);Clostridia(100);Clostridiales(100);Peptostreptococcaceae(100);Romboutsia(100);	Firmicutes(100);Clostridia(100);Clostridiales(100);Peptostreptococcaceae(100);Romboutsia(100);	Firmicutes(92);Bacilli(91);Lactobacillales(88);Streptococcaceae(67);Streptococcaceae_unclassified(64);	Firmicutes(100);Clostridia(100);Clostridiales(100);Peptostreptococcaceae(100);Paeniclostridium(99);	Firmicutes(100);Erysipelotrichia(100);Erysipelotrichales(100);Erysipelotrichaceae(100);Turicibacter(100);	Firmicutes(100);Clostridia(100);Clostridiales(100);Family_XIII(100);Family_XIII_unclassified(74);	Firmicutes(100);Clostridia(100);Clostridiales(100);Peptostreptococcaceae(100);Romboutsia(83);	Firmicutes(100);Clostridia(100);Clostridiales(100);Lachnospiraceae(100);Lachnospiraceae_unclassified(100);		1	900	0	0	1	0	0
1836_180421_GTTCCA	Bacteria_unclassified(100);Bacteria_unclassified(100);Bacteria_unclassified(100);Bacteria_unclassified(100);Bacteria_unclassified(100);	Firmicutes(92);Clostridia(91);Clostridiales(91);Ruminococcaceae(89);Ruminococcus_1(83);	Firmicutes(100);Clostridia(100);Clostridiales(100);Lachnospiraceae(100);Lachnospiraceae_unclassified(100);	Firmicutes(99);Clostridia(98);Clostridiales(98);Ruminococcaceae(97);Ruminococcaceae_NK4A214_group(86);	Bacteroidetes(99);Bacteroidia(99);Bacteroidia_unclassified(99);Bacteroidia_unclassified(99);Bacteroidia_unclassified(99);	Firmicutes(100);Clostridia(100);Clostridiales(100);Christensenellaceae(97);Christensenellaceae_R-7_group(96);	Firmicutes(100);Clostridia(100);Clostridiales(100);Ruminococcaceae(100);Ruminococcaceae_UCG-014(100);	Bacteroidetes(100);Bacteroidia(100);Bacteroidales(100);Bacteroidaceae(67);Bacteroides(67);	Bacteroidetes(100);Bacteroidia(100);Bacteroidales(100);Rikenellaceae(100);Rikenellaceae_RC9_gut_group(95);	Firmicutes(100);Clostridia(100);Clostridiales(100);Peptostreptococcaceae(100);Peptostreptococcaceae_unclassified(53);		1	600	0	0	0	0	0
1867_180421_TCGGTG	Bacteria_unclassified(100);Bacteria_unclassified(100);Bacteria_unclassified(100);Bacteria_unclassified(100);Bacteria_unclassified(100);	Spirochaetes(100);Spirochaetia(100);Spirochaetales(100);Spirochaetaceae(100);Treponema_2(100);	Firmicutes(100);Clostridia(100);Clostridiales(100);Peptostreptococcaceae(100);Romboutsia(83);	Firmicutes(100);Clostridia(100);Clostridiales(100);Peptostreptococcaceae(100);Romboutsia(100);	Firmicutes(100);Erysipelotrichia(100);Erysipelotrichales(100);Erysipelotrichaceae(100);Turicibacter(100);	Firmicutes(100);Clostridia(100);Clostridiales(100);Peptostreptococcaceae(100);Romboutsia(100);	Bacteroidetes(100);Bacteroidia(100);Bacteroidales(99);Bacteroidales_unclassified(99);Bacteroidales_unclassified(99);	Firmicutes(100);Clostridia(100);Clostridiales(100);Peptostreptococcaceae(100);Romboutsia(100);	Firmicutes(100);Clostridia(100);Clostridiales(100);Family_XIII(98);Family_XIII_unclassified(98);	Firmicutes(100);Clostridia(100);Clostridiales(100);Family_XIII(100);Family_XIII_AD3011_group(78);		0	0	0	0	0	0	0
1872_180421_AAGGAC	Firmicutes(100);Clostridia(100);Clostridiales(100);Peptostreptococcaceae(100);Romboutsia(100);	Firmicutes(100);Clostridia(100);Clostridiales(100);Lachnospiraceae(100);Lachnospiraceae_unclassified(100);	Firmicutes(100);Clostridia(100);Clostridiales(100);Peptostreptococcaceae(100);Peptostreptococcaceae_unclassified(53);	Firmicutes(100);Clostridia(100);Clostridiales(100);Peptostreptococcaceae(100);Romboutsia(83);	Firmicutes(100);Clostridia(100);Clostridiales(100);Peptostreptococcaceae(100);Romboutsia(100);	Firmicutes(100);Erysipelotrichia(100);Erysipelotrichales(100);Erysipelotrichaceae(100);Turicibacter(100);	Firmicutes(99);Clostridia(98);Clostridiales(98);Ruminococcaceae(97);Ruminococcaceae_NK4A214_group(86);	Firmicutes(100);Clostridia(100);Clostridiales(100);Lachnospiraceae(100);Lachnospiraceae_unclassified(100);	Firmicutes(100);Clostridia(100);Clostridiales(100);Peptostreptococcaceae(100);Romboutsia(100);	Firmicutes(100);Clostridia(100);Clostridiales(100);Christensenellaceae(99);Christensenellaceae_R-7_group(99);		1	1950	0	0	0	0	0
1892_180421_TTGCGT	Firmicutes(100);Clostridia(100);Clostridiales(100);Peptostreptococcaceae(100);Romboutsia(100);	Firmicutes(100);Erysipelotrichia(100);Erysipelotrichales(100);Erysipelotrichaceae(100);Turicibacter(100);	Firmicutes(100);Clostridia(100);Clostridiales(100);Peptostreptococcaceae(100);Romboutsia(100);	Firmicutes(100);Clostridia(100);Clostridiales(100);Peptostreptococcaceae(100);Romboutsia(83);	Firmicutes(100);Clostridia(100);Clostridiales(100);Peptostreptococcaceae(100);Peptostreptococcaceae_unclassified(53);	Firmicutes(100);Clostridia(100);Clostridiales(100);Peptostreptococcaceae(100);Romboutsia(100);	Firmicutes(100);Clostridia(100);Clostridiales(100);Family_XIII(100);Family_XIII_unclassified(74);	Firmicutes(100);Clostridia(100);Clostridiales(100);Family_XIII(98);Family_XIII_unclassified(98);	Firmicutes(100);Clostridia(100);Clostridiales(100);Family_XIII(100);Family_XIII_AD3011_group(78);	Firmicutes(100);Clostridia(100);Clostridiales(100);Family_XIII(100);Family_XIII_unclassified(84);		1	1050	0	0	0	0	0
1915_180421_ATTCGC	Firmicutes(100);Erysipelotrichia(100);Erysipelotrichales(100);Erysipelotrichaceae(100);Solobacterium(100);	Firmicutes(100);Clostridia(100);Clostridiales(100);Peptostreptococcaceae(100);Romboutsia(100);	Firmicutes(100);Erysipelotrichia(100);Erysipelotrichales(100);Erysipelotrichaceae(100);Turicibacter(100);	Firmicutes(100);Clostridia(100);Clostridiales(100);Peptostreptococcaceae(100);Romboutsia(83);	Firmicutes(100);Clostridia(100);Clostridiales(100);Peptostreptococcaceae(100);Romboutsia(100);	Firmicutes(100);Clostridia(100);Clostridiales(100);Peptostreptococcaceae(100);Paeniclostridium(99);	Firmicutes(100);Clostridia(100);Clostridiales(100);Peptostreptococcaceae(100);Romboutsia(100);	Firmicutes(100);Clostridia(100);Clostridiales(100);Peptostreptococcaceae(100);Peptostreptococcaceae_unclassified(53);	Bacteroidetes(100);Bacteroidia(100);Bacteroidales(100);Rikenellaceae(100);Rikenellaceae_unclassified(100);	Firmicutes(100);Clostridia(100);Clostridiales(100);Lachnospiraceae(100);Lachnospiraceae_unclassified(100);		0	0	0	0	0	0	0
1919_180421_AGCGTG	Firmicutes(100);Clostridia(100);Clostridiales(100);Peptostreptococcaceae(100);Romboutsia(100);	Firmicutes(100);Erysipelotrichia(100);Erysipelotrichales(100);Erysipelotrichaceae(100);Turicibacter(100);	Firmicutes(100);Clostridia(100);Clostridiales(100);Peptostreptococcaceae(100);Romboutsia(83);	Firmicutes(100);Clostridia(100);Clostridiales(100);Peptostreptococcaceae(100);Paeniclostridium(99);	Firmicutes(100);Clostridia(100);Clostridiales(100);Peptostreptococcaceae(100);Romboutsia(100);	Firmicutes(100);Clostridia(100);Clostridiales(100);Peptostreptococcaceae(100);Romboutsia(100);	Bacteria_unclassified(100);Bacteria_unclassified(100);Bacteria_unclassified(100);Bacteria_unclassified(100);Bacteria_unclassified(100);	Bacteroidetes(100);Bacteroidia(100);Bacteroidales(100);Rikenellaceae(100);Rikenellaceae_unclassified(100);	Firmicutes(100);Clostridia(100);Clostridiales(100);Peptostreptococcaceae(100);Peptostreptococcaceae_unclassified(53);	Firmicutes(100);Clostridia(100);Clostridiales(100);Christensenellaceae(99);Christensenellaceae_R-7_group(99);		0	0	0	0	0	0	0
1938_180421_TAGACC	Firmicutes(100);Clostridia(100);Clostridiales(100);Christensenellaceae(100);Christensenellaceae_R-7_group(100);	Bacteroidetes(100);Bacteroidia(100);Bacteroidales(100);Bacteroidales_unclassified(100);Bacteroidales_unclassified(100);	Firmicutes(100);Clostridia(100);Clostridiales(100);Lachnospiraceae(100);Lachnospiraceae_unclassified(100);	Firmicutes(100);Erysipelotrichia(100);Erysipelotrichales(100);Erysipelotrichaceae(100);Turicibacter(100);	Bacteroidetes(100);Bacteroidia(100);Bacteroidales(100);Bacteroidaceae(67);Bacteroides(67);	Firmicutes(100);Clostridia(100);Clostridiales(100);Ruminococcaceae(100);Ruminococcaceae_UCG-014(100);	Firmicutes(100);Negativicutes(100);Selenomonadales(100);Acidaminococcaceae(100);Phascolarctobacterium(100);	Firmicutes(100);Clostridia(100);Clostridiales(100);Peptostreptococcaceae(100);Romboutsia(100);	Firmicutes(100);Clostridia(100);Clostridiales(100);Family_XIII(98);Family_XIII_unclassified(98);	Bacteroidetes(100);Bacteroidia(100);Bacteroidales(100);Rikenellaceae(74);Rikenellaceae_unclassified(74);		1	750	0	150	0	0	0
1948_180421_GGTTGG	Firmicutes(100);Clostridia(100);Clostridiales(100);Lachnospiraceae(100);Lachnospiraceae_unclassified(100);	Firmicutes(99);Clostridia(98);Clostridiales(98);Ruminococcaceae(97);Ruminococcaceae_NK4A214_group(86);	Firmicutes(100);Clostridia(100);Clostridiales(100);Peptostreptococcaceae(100);Romboutsia(100);	Firmicutes(100);Clostridia(100);Clostridiales(100);Peptostreptococcaceae(100);Romboutsia(100);	Firmicutes(100);Clostridia(100);Clostridiales(100);Ruminococcaceae(100);Ruminococcus_1(100);	Firmicutes(100);Erysipelotrichia(100);Erysipelotrichales(100);Erysipelotrichaceae(100);Turicibacter(100);	Firmicutes(100);Clostridia(100);Clostridiales(100);Peptostreptococcaceae(100);Romboutsia(83);	Bacteroidetes(99);Bacteroidia(99);Bacteroidia_unclassified(99);Bacteroidia_unclassified(99);Bacteroidia_unclassified(99);	Firmicutes(100);Clostridia(100);Clostridiales(100);Peptostreptococcaceae(100);Romboutsia(100);	Firmicutes(100);Clostridia(100);Clostridiales(100);Clostridiaceae_1(100);Clostridium_sensu_stricto_1(90);		1	3150	0	450	0	0	0
1950_180421_GCAGGA	Firmicutes(92);Clostridia(91);Clostridiales(91);Ruminococcaceae(89);Ruminococcus_1(83);	Firmicutes(100);Clostridia(100);Clostridiales(100);Family_XIII(98);Family_XIII_unclassified(98);	Firmicutes(100);Erysipelotrichia(100);Erysipelotrichales(100);Erysipelotrichaceae(100);Turicibacter(100);	Firmicutes(100);Clostridia(100);Clostridiales(100);Peptostreptococcaceae(100);Romboutsia(100);	Firmicutes(100);Clostridia(100);Clostridiales(100);Peptostreptococcaceae(100);Romboutsia(100);	Firmicutes(100);Clostridia(100);Clostridiales(100);Ruminococcaceae(100);Ruminococcaceae_UCG-002(100);	Firmicutes(100);Clostridia(100);Clostridiales(100);Lachnospiraceae(100);Lachnospiraceae_unclassified(100);	Bacteroidetes(100);Bacteroidia(100);Bacteroidales(100);Rikenellaceae(100);Rikenellaceae_unclassified(100);	Bacteroidetes(100);Bacteroidia(100);Bacteroidales(100);Muribaculaceae(100);Muribaculaceae_ge(99);	Firmicutes(100);Clostridia(100);Clostridiales(100);Christensenellaceae(97);Christensenellaceae_R-7_group(97);		1	0	0	1050	0	0	0
1954_180421_CCCGAG	Firmicutes(92);Clostridia(91);Clostridiales(91);Ruminococcaceae(89);Ruminococcus_1(83);	Bacteria_unclassified(100);Bacteria_unclassified(100);Bacteria_unclassified(100);Bacteria_unclassified(100);Bacteria_unclassified(100);	Bacteroidetes(100);Bacteroidia(100);Bacteroidales(99);Bacteroidales_unclassified(99);Bacteroidales_unclassified(99);	Bacteroidetes(100);Bacteroidia(100);Bacteroidales(100);Prevotellaceae(100);Prevotellaceae_UCG-003(100);	Spirochaetes(100);Spirochaetia(100);Spirochaetales(100);Spirochaetaceae(100);Treponema_2(100);	Firmicutes(100);Clostridia(100);Clostridiales(100);Peptostreptococcaceae(100);Romboutsia(100);	Firmicutes(100);Erysipelotrichia(100);Erysipelotrichales(100);Erysipelotrichaceae(100);Turicibacter(100);	Firmicutes(100);Clostridia(100);Clostridiales(100);Peptostreptococcaceae(100);Romboutsia(100);	Firmicutes(100);Clostridia(100);Clostridiales(100);Lachnospiraceae(100);Lachnospiraceae_unclassified(100);	Firmicutes(100);Clostridia(100);Clostridiales(100);Family_XIII(98);Family_XIII_unclassified(98);		1	1800	150	0	0	0	0
1992_180421_ACTGCC	Firmicutes(100);Clostridia(100);Clostridiales(100);Peptostreptococcaceae(100);Paeniclostridium(99);	Firmicutes(100);Clostridia(100);Clostridiales(100);Peptostreptococcaceae(100);Romboutsia(100);	Firmicutes(100);Erysipelotrichia(100);Erysipelotrichales(100);Erysipelotrichaceae(100);Turicibacter(100);	Firmicutes(100);Clostridia(100);Clostridiales(100);Peptostreptococcaceae(100);Romboutsia(100);	Firmicutes(100);Clostridia(100);Clostridiales(100);Peptostreptococcaceae(100);Romboutsia(100);	Firmicutes(100);Clostridia(100);Clostridiales(100);Peptostreptococcaceae(100);Romboutsia(83);	Firmicutes(100);Clostridia(100);Clostridiales(100);Peptostreptococcaceae(100);Peptostreptococcaceae_unclassified(53);	Firmicutes(100);Clostridia(100);Clostridiales(100);Peptostreptococcaceae(100);Romboutsia(85);	Firmicutes(100);Clostridia(100);Clostridiales(100);Family_XIII(98);Family_XIII_unclassified(98);	Bacteroidetes(100);Bacteroidia(100);Bacteroidales(100);p-2534-18B5_gut_group(100);p-2534-18B5_gut_group_ge(100);		1	150	0	0	0	0	0
2010_180421_CCCGAA	Firmicutes(100);Clostridia(100);Clostridiales(100);Peptostreptococcaceae(100);Romboutsia(100);	Firmicutes(100);Clostridia(100);Clostridiales(100);Peptostreptococcaceae(100);Romboutsia(100);	Bacteroidetes(100);Bacteroidia(100);Bacteroidales(99);Bacteroidales_unclassified(99);Bacteroidales_unclassified(99);	Firmicutes(100);Erysipelotrichia(100);Erysipelotrichales(100);Erysipelotrichaceae(100);Turicibacter(100);	Firmicutes(100);Clostridia(100);Clostridiales(100);Ruminococcaceae(100);Ruminococcus_1(100);	Firmicutes(100);Clostridia(100);Clostridiales(100);Lachnospiraceae(100);Lachnospiraceae_unclassified(100);	Firmicutes(100);Clostridia(100);Clostridiales(100);Peptostreptococcaceae(100);Romboutsia(100);	Firmicutes(100);Clostridia(100);Clostridiales(100);Lachnospiraceae(100);Lachnospiraceae_unclassified(99);	Firmicutes(100);Clostridia(100);Clostridiales(100);Peptostreptococcaceae(100);Romboutsia(83);	Firmicutes(100);Clostridia(100);Clostridiales(100);Peptostreptococcaceae(100);Peptostreptococcaceae_unclassified(53);		0	0	0	0	0	0	0
2014_180421_TAATTC	Firmicutes(100);Clostridia(100);Clostridiales(100);Peptostreptococcaceae(100);Romboutsia(100);	Firmicutes(100);Clostridia(100);Clostridiales(100);Peptostreptococcaceae(100);Romboutsia(100);	Firmicutes(100);Erysipelotrichia(100);Erysipelotrichales(100);Erysipelotrichaceae(100);Turicibacter(100);	Firmicutes(100);Clostridia(100);Clostridiales(100);Peptostreptococcaceae(100);Peptostreptococcaceae_unclassified(53);	Firmicutes(100);Clostridia(100);Clostridiales(100);Peptostreptococcaceae(100);Romboutsia(83);	Firmicutes(100);Clostridia(100);Clostridiales(100);Peptostreptococcaceae(100);Paeniclostridium(99);	Firmicutes(100);Clostridia(100);Clostridiales(100);Peptostreptococcaceae(100);Romboutsia(100);	Firmicutes(92);Clostridia(91);Clostridiales(91);Ruminococcaceae(89);Ruminococcus_1(83);	Actinobacteria(100);Actinobacteria(100);Bifidobacteriales(100);Bifidobacteriaceae(100);Aeriscardovia(100);	Firmicutes(100);Clostridia(100);Clostridiales(100);Family_XIII(100);Family_XIII_AD3011_group(78);		1	1800	0	0	0	0	0
2038_180421_GTGAAA	Bacteroidetes(100);Bacteroidia(100);Bacteroidales(100);Prevotellaceae(100);Prevotellaceae_UCG-003(100);	Bacteroidetes(100);Bacteroidia(100);Bacteroidales(100);p-2534-18B5_gut_group(100);p-2534-18B5_gut_group_ge(100);	Firmicutes(100);Erysipelotrichia(100);Erysipelotrichales(100);Erysipelotrichaceae(100);Turicibacter(100);	Firmicutes(100);Clostridia(100);Clostridiales(100);Family_XIII(99);Family_XIII_unclassified(55);	Bacteroidetes(100);Bacteroidia(100);Bacteroidales(100);Prevotellaceae(83);Prevotellaceae_unclassified(83);	Bacteroidetes(100);Bacteroidia(100);Bacteroidales(100);Barnesiellaceae(86);uncultured(85);	Actinobacteria(100);Actinobacteria(100);Bifidobacteriales(100);Bifidobacteriaceae(100);Aeriscardovia(100);	Firmicutes(100);Clostridia(100);Clostridiales(100);Peptostreptococcaceae(100);Romboutsia(100);	Firmicutes(100);Clostridia(100);Clostridiales(100);Ruminococcaceae(100);Ruminococcaceae_UCG-002(100);	Firmicutes(100);Clostridia(100);Clostridiales(100);Lachnospiraceae(100);Lachnospiraceae_unclassified(100);		0	0	0	0	0	0	0
2058_180421_CAATAA	Firmicutes(100);Clostridia(100);Clostridiales(100);Peptostreptococcaceae(100);Paeniclostridium(99);	Firmicutes(100);Clostridia(100);Clostridiales(100);Peptostreptococcaceae(100);Romboutsia(100);	Firmicutes(100);Erysipelotrichia(100);Erysipelotrichales(100);Erysipelotrichaceae(100);Turicibacter(100);	Firmicutes(100);Clostridia(100);Clostridiales(100);Peptostreptococcaceae(100);Romboutsia(100);	Firmicutes(100);Clostridia(100);Clostridiales(100);Peptostreptococcaceae(100);Romboutsia(83);	Firmicutes(100);Clostridia(100);Clostridiales(100);Peptostreptococcaceae(100);Peptostreptococcaceae_unclassified(53);	Firmicutes(100);Clostridia(100);Clostridiales(100);Peptostreptococcaceae(100);Romboutsia(100);	Firmicutes(100);Clostridia(100);Clostridiales(100);Christensenellaceae(99);Christensenellaceae_R-7_group(99);	Spirochaetes(100);Spirochaetia(100);Spirochaetales(100);Spirochaetaceae(100);Treponema_2(100);	Bacteria_unclassified(100);Bacteria_unclassified(100);Bacteria_unclassified(100);Bacteria_unclassified(100);Bacteria_unclassified(100);		1	3450	0	0	0	0	0
2080_180421_ACATCA	Firmicutes(100);Clostridia(100);Clostridiales(100);Peptostreptococcaceae(100);Romboutsia(100);	Firmicutes(100);Erysipelotrichia(100);Erysipelotrichales(100);Erysipelotrichaceae(100);Turicibacter(100);	Firmicutes(100);Clostridia(100);Clostridiales(100);Peptostreptococcaceae(100);Romboutsia(100);	Firmicutes(100);Clostridia(100);Clostridiales(100);Peptostreptococcaceae(100);Romboutsia(83);	Firmicutes(100);Clostridia(100);Clostridiales(100);Peptostreptococcaceae(100);Paeniclostridium(99);	Firmicutes(100);Clostridia(100);Clostridiales(100);Peptostreptococcaceae(100);Peptostreptococcaceae_unclassified(53);	Firmicutes(100);Clostridia(100);Clostridiales(100);Peptostreptococcaceae(100);Romboutsia(100);	Bacteroidetes(100);Bacteroidia(100);Bacteroidales(100);Bacteroidales_unclassified(100);Bacteroidales_unclassified(100);	Firmicutes(100);Clostridia(100);Clostridiales(100);Peptostreptococcaceae(100);Romboutsia(85);	Firmicutes(100);Clostridia(100);Clostridiales(100);Family_XIII(98);Family_XIII_unclassified(98);		1	600	0	0	0	0	0
2087_180421_CATTAG	Firmicutes(100);Clostridia(100);Clostridiales(100);Peptostreptococcaceae(100);Romboutsia(100);	Bacteroidetes(100);Bacteroidia(100);Bacteroidales(100);Rikenellaceae(100);Rikenellaceae_unclassified(100);	Firmicutes(100);Erysipelotrichia(100);Erysipelotrichales(100);Erysipelotrichaceae(100);Kandleria(100);	Firmicutes(100);Clostridia(100);Clostridiales(100);Peptostreptococcaceae(100);Romboutsia(100);	Firmicutes(100);Clostridia(100);Clostridiales(100);Peptostreptococcaceae(100);Romboutsia(100);	Firmicutes(100);Erysipelotrichia(100);Erysipelotrichales(100);Erysipelotrichaceae(100);Turicibacter(100);	Firmicutes(100);Clostridia(100);Clostridiales(100);Peptostreptococcaceae(100);Romboutsia(83);	Firmicutes(100);Clostridia(100);Clostridiales(100);Family_XIII(98);Family_XIII_unclassified(98);	Actinobacteria(73);Coriobacteriia(69);Coriobacteriales(69);Coriobacteriales_unclassified(69);Coriobacteriales_unclassified(69);	Firmicutes(100);Clostridia(100);Clostridiales(100);Lachnospiraceae(100);Lachnospiraceae_NK3A20_group(100);		1	450	0	0	0	0	0
2127_180421_ACTCTG	Firmicutes(100);Clostridia(100);Clostridiales(100);Peptostreptococcaceae(100);Romboutsia(83);	Bacteroidetes(100);Bacteroidia(100);Bacteroidales(100);Bacteroidaceae(67);Bacteroides(67);	Bacteroidetes(100);Bacteroidia(100);Bacteroidales(99);Bacteroidales_unclassified(99);Bacteroidales_unclassified(99);	Firmicutes(100);Clostridia(100);Clostridiales(100);Peptostreptococcaceae(100);Romboutsia(100);	Bacteroidetes(100);Bacteroidia(100);Bacteroidales(100);Barnesiellaceae(86);uncultured(85);	Firmicutes(100);Clostridia(100);Clostridiales(100);Ruminococcaceae(100);Ruminococcus_1(99);	Bacteroidetes(100);Bacteroidia(100);Bacteroidales(100);Prevotellaceae(100);Prevotellaceae_UCG-001(100);	Bacteroidetes(100);Bacteroidia(100);Bacteroidales(100);Rikenellaceae(74);Rikenellaceae_unclassified(74);	Bacteroidetes(100);Bacteroidia(100);Bacteroidia_unclassified(100);Bacteroidia_unclassified(100);Bacteroidia_unclassified(100);	Firmicutes(100);Clostridia(100);Clostridiales(100);Peptostreptococcaceae(100);Peptostreptococcaceae_unclassified(53);		1	7050	0	0	0	0	0
2130_180421_GAATCT	Firmicutes(100);Erysipelotrichia(100);Erysipelotrichales(100);Erysipelotrichaceae(100);Turicibacter(100);	Firmicutes(100);Clostridia(100);Clostridiales(100);Peptostreptococcaceae(100);Romboutsia(100);	Firmicutes(100);Clostridia(100);Clostridiales(100);Peptostreptococcaceae(100);Peptostreptococcaceae_unclassified(53);	Firmicutes(100);Clostridia(100);Clostridiales(100);Peptostreptococcaceae(100);Romboutsia(83);	Firmicutes(100);Clostridia(100);Clostridiales(100);Peptostreptococcaceae(100);Romboutsia(100);	Firmicutes(98);Clostridia(98);Clostridiales(98);Christensenellaceae(92);Christensenellaceae_R-7_group(84);	Firmicutes(100);Clostridia(100);Clostridiales(100);Lachnospiraceae(100);Lachnospiraceae_unclassified(100);	Firmicutes(100);Clostridia(100);Clostridiales(100);Family_XIII(98);Family_XIII_unclassified(98);	Firmicutes(100);Clostridia(100);Clostridiales(100);Family_XIII(100);Family_XIII_unclassified(74);	Firmicutes(100);Clostridia(100);Clostridiales(100);Peptostreptococcaceae(100);Romboutsia(100);		0	0	0	0	0	0	0
2134_180421_CACTGG	Bacteroidetes(100);Bacteroidia(100);Bacteroidales(99);Bacteroidales_unclassified(99);Bacteroidales_unclassified(99);	Bacteria_unclassified(100);Bacteria_unclassified(100);Bacteria_unclassified(100);Bacteria_unclassified(100);Bacteria_unclassified(100);	Firmicutes(100);Clostridia(100);Clostridiales(100);Peptostreptococcaceae(100);Romboutsia(100);	Firmicutes(100);Clostridia(100);Clostridiales(100);Christensenellaceae(99);Christensenellaceae_R-7_group(99);	Firmicutes(100);Clostridia(100);Clostridiales(100);Lachnospiraceae(100);Lachnospiraceae_unclassified(100);	Firmicutes(100);Clostridia(100);Clostridiales(100);Peptostreptococcaceae(100);Romboutsia(83);	Firmicutes(100);Clostridia(100);Clostridiales(100);Peptostreptococcaceae(100);Peptostreptococcaceae_unclassified(53);	Spirochaetes(100);Spirochaetia(100);Spirochaetales(100);Spirochaetaceae(100);Treponema_2(100);	Bacteroidetes(100);Bacteroidia(100);Bacteroidales(100);Bacteroidaceae(67);Bacteroides(67);	Bacteroidetes(100);Bacteroidia(100);Bacteroidales(100);Barnesiellaceae(86);uncultured(85);		1	3150	0	150	0	0	0
2151_180421_ACGTCT	Firmicutes(100);Clostridia(100);Clostridiales(100);Peptostreptococcaceae(100);Romboutsia(100);	Firmicutes(100);Erysipelotrichia(100);Erysipelotrichales(100);Erysipelotrichaceae(100);Turicibacter(100);	Firmicutes(100);Clostridia(100);Clostridiales(100);Peptostreptococcaceae(100);Romboutsia(83);	Firmicutes(100);Clostridia(100);Clostridiales(100);Peptostreptococcaceae(100);Paeniclostridium(99);	Firmicutes(100);Clostridia(100);Clostridiales(100);Peptostreptococcaceae(100);Romboutsia(100);	Firmicutes(100);Clostridia(100);Clostridiales(100);Peptostreptococcaceae(100);Romboutsia(100);	Firmicutes(100);Clostridia(100);Clostridiales(100);Peptostreptococcaceae(100);Peptostreptococcaceae_unclassified(53);	Firmicutes(100);Clostridia(100);Clostridiales(100);Christensenellaceae(97);Christensenellaceae_R-7_group(96);	Firmicutes(100);Clostridia(100);Clostridiales(100);Lachnospiraceae(100);Lachnospiraceae_unclassified(100);	Firmicutes(100);Clostridia(100);Clostridiales(100);Peptostreptococcaceae(100);Romboutsia(85);		0	0	0	0	0	0	0
2187_180421_GCTATT	Firmicutes(92);Clostridia(91);Clostridiales(91);Ruminococcaceae(89);Ruminococcus_1(83);	Firmicutes(99);Clostridia(98);Clostridiales(98);Ruminococcaceae(97);Ruminococcaceae_NK4A214_group(86);	Bacteroidetes(100);Bacteroidia(100);Bacteroidales(100);Prevotellaceae(100);Prevotellaceae_UCG-003(100);	Firmicutes(100);Clostridia(100);Clostridiales(100);Christensenellaceae(100);Christensenellaceae_R-7_group(100);	Bacteroidetes(100);Bacteroidia(100);Bacteroidales(96);Prevotellaceae(89);Prevotellaceae_unclassified(87);	Firmicutes(100);Clostridia(100);Clostridiales(100);Lachnospiraceae(100);Lachnospiraceae_unclassified(100);	Bacteroidetes(100);Bacteroidia(100);Bacteroidales(100);Barnesiellaceae(86);uncultured(85);	Bacteria_unclassified(100);Bacteria_unclassified(100);Bacteria_unclassified(100);Bacteria_unclassified(100);Bacteria_unclassified(100);	Bacteroidetes(100);Bacteroidia(100);Bacteroidales(99);Bacteroidales_unclassified(99);Bacteroidales_unclassified(99);	Firmicutes(100);Clostridia(100);Clostridiales(100);Ruminococcaceae(100);Ruminococcaceae_UCG-014(100);		0	0	0	0	0	0	0
2191_180421_TGCATT	Firmicutes(100);Clostridia(100);Clostridiales(100);Peptostreptococcaceae(100);Romboutsia(100);	Firmicutes(100);Clostridia(100);Clostridiales(100);Clostridiaceae_1(100);Clostridium_sensu_stricto_1(90);	Firmicutes(100);Erysipelotrichia(100);Erysipelotrichales(100);Erysipelotrichaceae(100);Turicibacter(100);	Firmicutes(100);Clostridia(100);Clostridiales(100);Peptostreptococcaceae(100);Romboutsia(100);	Firmicutes(100);Clostridia(100);Clostridiales(100);Peptostreptococcaceae(100);Romboutsia(100);	Firmicutes(100);Clostridia(100);Clostridiales(100);Peptostreptococcaceae(100);Peptostreptococcaceae_unclassified(53);	Firmicutes(100);Clostridia(100);Clostridiales(100);Peptostreptococcaceae(100);Paeniclostridium(99);	Firmicutes(100);Clostridia(100);Clostridiales(100);Peptostreptococcaceae(100);Romboutsia(83);	Firmicutes(100);Clostridia(100);Clostridiales(100);Family_XIII(98);Family_XIII_unclassified(98);	Firmicutes(100);Clostridia(100);Clostridiales(100);Family_XIII(100);Family_XIII_unclassified(74);		0	0	0	0	0	0	0
2216_180421_TAATCG	Firmicutes(100);Erysipelotrichia(100);Erysipelotrichales(100);Erysipelotrichaceae(100);Kandleria(100);	Firmicutes(100);Erysipelotrichia(100);Erysipelotrichales(100);Erysipelotrichaceae(100);Turicibacter(100);	Firmicutes(100);Clostridia(100);Clostridiales(100);Peptostreptococcaceae(100);Romboutsia(100);	Firmicutes(100);Clostridia(100);Clostridiales(100);Peptostreptococcaceae(100);Romboutsia(100);	Firmicutes(100);Clostridia(100);Clostridiales(100);Peptostreptococcaceae(100);Romboutsia(83);	Bacteroidetes(100);Bacteroidia(100);Bacteroidales(100);Rikenellaceae(100);Rikenellaceae_unclassified(100);	Firmicutes(100);Clostridia(100);Clostridiales(100);Family_XIII(100);Family_XIII_AD3011_group(78);	Firmicutes(100);Clostridia(100);Clostridiales(100);Peptostreptococcaceae(100);Romboutsia(100);	Firmicutes(100);Clostridia(100);Clostridiales(100);Peptostreptococcaceae(100);Paeniclostridium(99);	Firmicutes(99);Clostridia(98);Clostridiales(98);Ruminococcaceae(97);Ruminococcaceae_NK4A214_group(86);		0	0	0	0	0	0	0
2227_180421_TATAAT	Firmicutes(100);Erysipelotrichia(100);Erysipelotrichales(100);Erysipelotrichaceae(100);Turicibacter(100);	Bacteroidetes(100);Bacteroidia(100);Bacteroidales(100);Rikenellaceae(100);Rikenellaceae_unclassified(100);	Firmicutes(100);Clostridia(100);Clostridiales(100);Peptostreptococcaceae(100);Romboutsia(100);	Firmicutes(100);Clostridia(100);Clostridiales(100);Peptostreptococcaceae(100);Romboutsia(100);	Firmicutes(100);Clostridia(100);Clostridiales(100);Peptostreptococcaceae(100);Romboutsia(83);	Firmicutes(100);Clostridia(100);Clostridiales(100);Peptostreptococcaceae(100);Romboutsia(100);	Bacteria_unclassified(100);Bacteria_unclassified(100);Bacteria_unclassified(100);Bacteria_unclassified(100);Bacteria_unclassified(100);	Firmicutes(100);Clostridia(100);Clostridiales(100);Peptostreptococcaceae(100);Peptostreptococcaceae_unclassified(53);	Bacteroidetes(100);Bacteroidia(100);Bacteroidia_unclassified(100);Bacteroidia_unclassified(100);Bacteroidia_unclassified(100);	Firmicutes(100);Clostridia(100);Clostridiales(100);Peptostreptococcaceae(100);Paeniclostridium(99);		1	450	0	0	0	0	0
2228_180421_TACAGC	Bacteroidetes(100);Bacteroidia(100);Bacteroidales(100);Bacteroidales_unclassified(100);Bacteroidales_unclassified(100);	Bacteroidetes(100);Bacteroidia(100);Bacteroidales(100);Rikenellaceae(100);Rikenellaceae_unclassified(100);	Firmicutes(98);Clostridia(98);Clostridiales(98);Christensenellaceae(92);Christensenellaceae_R-7_group(84);	Firmicutes(100);Clostridia(100);Clostridiales(100);Lachnospiraceae(100);Lachnospiraceae_unclassified(100);	Bacteroidetes(100);Bacteroidia(100);Bacteroidales(100);Barnesiellaceae(86);uncultured(85);	Firmicutes(100);Clostridia(100);Clostridiales(100);Peptostreptococcaceae(100);Romboutsia(100);	Bacteria_unclassified(100);Bacteria_unclassified(100);Bacteria_unclassified(100);Bacteria_unclassified(100);Bacteria_unclassified(100);	Bacteroidetes(100);Bacteroidia(100);Bacteroidales(100);Rikenellaceae(74);Rikenellaceae_unclassified(74);	Bacteroidetes(100);Bacteroidia(100);Bacteroidales(100);Rikenellaceae(100);Rikenellaceae_RC9_gut_group(100);	Firmicutes(100);Clostridia(100);Clostridiales(100);Family_XIII(100);Family_XIII_unclassified(74);		1	1050	0	0	0	0	0
2244_180421_TCGAAG	Firmicutes(100);Erysipelotrichia(100);Erysipelotrichales(100);Erysipelotrichaceae(100);Turicibacter(100);	Firmicutes(100);Clostridia(100);Clostridiales(100);Peptostreptococcaceae(100);Romboutsia(100);	Firmicutes(100);Clostridia(100);Clostridiales(100);Peptostreptococcaceae(100);Romboutsia(100);	Firmicutes(100);Clostridia(100);Clostridiales(100);Peptostreptococcaceae(100);Romboutsia(85);	Firmicutes(100);Clostridia(100);Clostridiales(100);Clostridiaceae_1(100);Clostridium_sensu_stricto_1(100);	Firmicutes(100);Clostridia(100);Clostridiales(100);Peptostreptococcaceae(100);Peptostreptococcaceae_unclassified(53);	Firmicutes(100);Clostridia(100);Clostridiales(100);Peptostreptococcaceae(100);Romboutsia(100);	Firmicutes(100);Clostridia(100);Clostridiales(100);Lachnospiraceae(100);Lachnospiraceae_unclassified(100);	Bacteroidetes(99);Bacteroidia(99);Bacteroidales(93);Bacteroidales_unclassified(85);Bacteroidales_unclassified(85);	Firmicutes(100);Clostridia(100);Clostridiales(100);Lachnospiraceae(98);Lachnospiraceae_unclassified(98);		1	300	0	0	1	0	0
2259_180421_TCGGCA	Firmicutes(100);Erysipelotrichia(100);Erysipelotrichales(100);Erysipelotrichaceae(100);Turicibacter(100);	Firmicutes(100);Clostridia(100);Clostridiales(100);Peptostreptococcaceae(100);Romboutsia(100);	Bacteroidetes(100);Bacteroidia(100);Bacteroidales(100);Prevotellaceae(100);Prevotellaceae_UCG-001(100);	Bacteroidetes(100);Bacteroidia(100);Bacteroidales(99);Bacteroidales_unclassified(99);Bacteroidales_unclassified(99);	Bacteroidetes(100);Bacteroidia(100);Bacteroidales(100);Bacteroidales_unclassified(100);Bacteroidales_unclassified(100);	Firmicutes(100);Clostridia(100);Clostridiales(100);Peptostreptococcaceae(100);Romboutsia(83);	Firmicutes(100);Clostridia(100);Clostridiales(100);Peptostreptococcaceae(100);Romboutsia(100);	Firmicutes(100);Clostridia(100);Clostridiales(100);Lachnospiraceae(100);Lachnospiraceae_unclassified(100);	Bacteria_unclassified(100);Bacteria_unclassified(100);Bacteria_unclassified(100);Bacteria_unclassified(100);Bacteria_unclassified(100);	Firmicutes(100);Clostridia(100);Clostridiales(100);Peptostreptococcaceae(100);Romboutsia(100);		1	300	0	0	0	0	0
2278_180421_ATCTTA	Firmicutes(100);Erysipelotrichia(100);Erysipelotrichales(100);Erysipelotrichaceae(100);Turicibacter(100);	Firmicutes(100);Clostridia(100);Clostridiales(100);Peptostreptococcaceae(100);Romboutsia(100);	Bacteria_unclassified(100);Bacteria_unclassified(100);Bacteria_unclassified(100);Bacteria_unclassified(100);Bacteria_unclassified(100);	Firmicutes(100);Clostridia(100);Clostridiales(100);Lachnospiraceae(100);Lachnospiraceae_unclassified(100);	Firmicutes(100);Clostridia(100);Clostridiales(100);Peptostreptococcaceae(100);Romboutsia(100);	Firmicutes(100);Clostridia(100);Clostridiales(100);Peptostreptococcaceae(100);Romboutsia(100);	Firmicutes(100);Clostridia(100);Clostridiales(100);Peptostreptococcaceae(100);Paeniclostridium(99);	Firmicutes(99);Clostridia(98);Clostridiales(98);Ruminococcaceae(97);Ruminococcaceae_NK4A214_group(86);	Firmicutes(100);Clostridia(100);Clostridiales(100);Peptostreptococcaceae(100);Romboutsia(83);	Bacteroidetes(100);Bacteroidia(100);Bacteroidales(99);Bacteroidales_unclassified(99);Bacteroidales_unclassified(99);		0	0	0	0	0	0	0
2290_180421_AGAGCC	Firmicutes(100);Clostridia(100);Clostridiales(100);Peptostreptococcaceae(100);Romboutsia(100);	Firmicutes(100);Clostridia(100);Clostridiales(100);Peptostreptococcaceae(100);Romboutsia(100);	Firmicutes(100);Erysipelotrichia(100);Erysipelotrichales(100);Erysipelotrichaceae(100);Turicibacter(100);	Firmicutes(100);Clostridia(100);Clostridiales(100);Peptostreptococcaceae(100);Romboutsia(83);	Firmicutes(100);Clostridia(100);Clostridiales(100);Peptostreptococcaceae(100);Romboutsia(100);	Firmicutes(100);Clostridia(100);Clostridiales(100);Peptostreptococcaceae(100);Peptostreptococcaceae_unclassified(53);	Firmicutes(100);Clostridia(100);Clostridiales(100);Lachnospiraceae(100);Lachnospiraceae_unclassified(100);	Firmicutes(100);Clostridia(100);Clostridiales(100);Peptostreptococcaceae(100);Paeniclostridium(99);	Bacteroidetes(100);Bacteroidia(100);Bacteroidales(100);Barnesiellaceae(86);uncultured(85);	Firmicutes(99);Clostridia(98);Clostridiales(98);Ruminococcaceae(97);Ruminococcaceae_NK4A214_group(86);		1	600	0	0	0	0	0
2338_180421_GGATTC	Bacteroidetes(100);Bacteroidia(100);Bacteroidales(100);Rikenellaceae(100);Rikenellaceae_unclassified(100);	Firmicutes(100);Clostridia(100);Clostridiales(100);Family_XIII(98);Family_XIII_unclassified(98);	Bacteroidetes(100);Bacteroidia(100);Bacteroidales(100);p-2534-18B5_gut_group(100);p-2534-18B5_gut_group_ge(100);	Firmicutes(100);Clostridia(100);Clostridiales(100);Christensenellaceae(99);Christensenellaceae_R-7_group(99);	Bacteria_unclassified(100);Bacteria_unclassified(100);Bacteria_unclassified(100);Bacteria_unclassified(100);Bacteria_unclassified(100);	Firmicutes(100);Clostridia(100);Clostridiales(100);Ruminococcaceae(100);Ruminococcaceae_UCG-004(94);	Spirochaetes(100);Spirochaetia(100);Spirochaetales(100);Spirochaetaceae(100);Treponema_2(100);	Bacteroidetes(100);Bacteroidia(100);Bacteroidales(99);Bacteroidales_unclassified(99);Bacteroidales_unclassified(99);	Actinobacteria(100);Coriobacteriia(100);Coriobacteriales(100);Eggerthellaceae(100);Eggerthellaceae_unclassified(100);	Firmicutes(100);Clostridia(100);Clostridiales(100);Ruminococcaceae(100);Ruminococcaceae_UCG-002(100);		N/A	N/A	N/A	N/A	N/A	N/A	N/A
2348_180421_AATGAG	Firmicutes(100);Clostridia(100);Clostridiales(100);Lachnospiraceae(100);Lachnospiraceae_unclassified(100);	Firmicutes(100);Clostridia(100);Clostridiales(100);Peptostreptococcaceae(100);Romboutsia(100);	Firmicutes(100);Clostridia(100);Clostridiales(100);Family_XIII(100);Family_XIII_unclassified(84);	Firmicutes(100);Clostridia(100);Clostridiales(100);Ruminococcaceae(100);Ruminococcus_1(98);	Firmicutes(100);Erysipelotrichia(100);Erysipelotrichales(100);Erysipelotrichaceae(100);Turicibacter(100);	Bacteroidetes(100);Bacteroidia(100);Bacteroidales(100);Barnesiellaceae(86);uncultured(85);	Bacteroidetes(100);Bacteroidia(100);Bacteroidales(100);Prevotellaceae(100);Prevotellaceae_UCG-003(100);	Firmicutes(100);Clostridia(100);Clostridiales(100);Christensenellaceae(100);Christensenellaceae_R-7_group(100);	Firmicutes(100);Clostridia(100);Clostridiales(100);Lachnospiraceae(100);Lachnospiraceae_NK3A20_group(100);	Firmicutes(100);Clostridia(100);Clostridiales(100);Family_XIII(100);Family_XIII_unclassified(74);		0	0	0	0	0	0	0
2365_180421_CGGTAC	Bacteroidetes(100);Bacteroidia(100);Bacteroidales(99);Bacteroidales_unclassified(99);Bacteroidales_unclassified(99);	Firmicutes(100);Clostridia(100);Clostridiales(100);Lachnospiraceae(100);Lachnospiraceae_unclassified(100);	Bacteroidetes(100);Bacteroidia(100);Bacteroidales(100);Barnesiellaceae(86);uncultured(85);	Proteobacteria(100);Deltaproteobacteria(100);Desulfovibrionales(97);Desulfovibrionaceae(97);Desulfovibrionaceae_unclassified(96);	Bacteria_unclassified(100);Bacteria_unclassified(100);Bacteria_unclassified(100);Bacteria_unclassified(100);Bacteria_unclassified(100);	Bacteroidetes(100);Bacteroidia(100);Bacteroidales(100);Rikenellaceae(100);Rikenellaceae_unclassified(100);	Firmicutes(100);Clostridia(100);Clostridiales(100);Lachnospiraceae(100);Acetitomaculum(100);	Bacteroidetes(100);Bacteroidia(100);Bacteroidales(100);Prevotellaceae(100);Prevotellaceae_UCG-003(100);	Firmicutes(100);Clostridia(100);Clostridiales(100);Lachnospiraceae(100);Acetitomaculum(100);	Bacteroidetes(99);Bacteroidia(99);Bacteroidia_unclassified(99);Bacteroidia_unclassified(99);Bacteroidia_unclassified(99);		0	0	0	0	0	0	0
2370_180421_GAACTT	Firmicutes(100);Clostridia(100);Clostridiales(100);Peptostreptococcaceae(100);Romboutsia(100);	Bacteroidetes(100);Bacteroidia(100);Bacteroidales(100);Prevotellaceae(100);Prevotellaceae_UCG-003(100);	Bacteroidetes(100);Bacteroidia(100);Bacteroidales(100);Rikenellaceae(74);Rikenellaceae_unclassified(74);	Firmicutes(100);Clostridia(100);Clostridiales(100);Lachnospiraceae(100);Lachnospiraceae_unclassified(100);	Bacteroidetes(100);Bacteroidia(100);Bacteroidales(100);Barnesiellaceae(86);uncultured(85);	Bacteroidetes(99);Bacteroidia(99);Bacteroidia_unclassified(99);Bacteroidia_unclassified(99);Bacteroidia_unclassified(99);	Firmicutes(100);Clostridia(100);Clostridiales(100);Peptostreptococcaceae(100);Romboutsia(83);	Firmicutes(100);Clostridia(100);Clostridiales(100);Christensenellaceae(100);Christensenellaceae_R-7_group(100);	Firmicutes(100);Clostridia(100);Clostridiales(100);Peptostreptococcaceae(100);Peptostreptococcaceae_unclassified(53);	Firmicutes(100);Clostridia(100);Clostridiales(100);Peptostreptococcaceae(100);Romboutsia(100);		1	1050	0	0	0	0	0
2413_180421_CGTACC	Firmicutes(100);Clostridia(100);Clostridiales(100);Lachnospiraceae(100);Lachnospiraceae_unclassified(100);	Firmicutes(100);Erysipelotrichia(100);Erysipelotrichales(100);Erysipelotrichaceae(100);Turicibacter(100);	Bacteroidetes(100);Bacteroidia(100);Bacteroidales(100);Prevotellaceae(100);Prevotellaceae_UCG-003(100);	Bacteroidetes(100);Bacteroidia(100);Bacteroidales(99);Bacteroidales_unclassified(99);Bacteroidales_unclassified(99);	Firmicutes(100);Clostridia(100);Clostridiales(100);Peptostreptococcaceae(100);Paeniclostridium(99);	Firmicutes(100);Clostridia(100);Clostridiales(100);Peptostreptococcaceae(100);Romboutsia(83);	Bacteria_unclassified(100);Bacteria_unclassified(100);Bacteria_unclassified(100);Bacteria_unclassified(100);Bacteria_unclassified(100);	Firmicutes(100);Clostridia(100);Clostridiales(100);Peptostreptococcaceae(100);Romboutsia(100);	Bacteroidetes(100);Bacteroidia(100);Bacteroidales(100);Rikenellaceae(100);Rikenellaceae_unclassified(100);	Bacteroidetes(100);Bacteroidia(100);Bacteroidales(100);Prevotellaceae(83);Prevotellaceae_unclassified(83);		1	750	0	300	0	0	0
2415_180421_GCAGTA	Bacteroidetes(100);Bacteroidia(100);Bacteroidales(100);Prevotellaceae(100);Prevotellaceae_UCG-003(100);	Firmicutes(100);Clostridia(100);Clostridiales(100);Peptostreptococcaceae(100);Romboutsia(100);	Firmicutes(100);Clostridia(100);Clostridiales(100);Lachnospiraceae(100);Lachnospiraceae_unclassified(100);	Bacteroidetes(100);Bacteroidia(100);Bacteroidales(99);Bacteroidales_unclassified(99);Bacteroidales_unclassified(99);	Firmicutes(100);Erysipelotrichia(100);Erysipelotrichales(100);Erysipelotrichaceae(100);Turicibacter(100);	Bacteroidetes(100);Bacteroidia(100);Bacteroidales(100);Barnesiellaceae(86);uncultured(85);	Firmicutes(100);Clostridia(100);Clostridiales(100);Peptostreptococcaceae(100);Romboutsia(100);	Firmicutes(99);Clostridia(98);Clostridiales(98);Ruminococcaceae(97);Ruminococcaceae_NK4A214_group(86);	Firmicutes(100);Erysipelotrichia(100);Erysipelotrichales(100);Erysipelotrichaceae(100);Solobacterium(100);	Firmicutes(100);Clostridia(100);Clostridiales(100);Peptostreptococcaceae(100);Romboutsia(83);		0	0	0	0	0	0	0
2429_180421_TCGAGT	Firmicutes(100);Clostridia(100);Clostridiales(100);Peptostreptococcaceae(100);Romboutsia(100);	Bacteria_unclassified(100);Bacteria_unclassified(100);Bacteria_unclassified(100);Bacteria_unclassified(100);Bacteria_unclassified(100);	Firmicutes(100);Clostridia(100);Clostridiales(100);Lachnospiraceae(100);Lachnospiraceae_unclassified(100);	Firmicutes(100);Clostridia(100);Clostridiales(100);Ruminococcaceae(100);Ruminococcaceae_ge(100);	Firmicutes(100);Clostridia(100);Clostridiales(100);Peptostreptococcaceae(100);Peptostreptococcaceae_unclassified(53);	Firmicutes(100);Clostridia(100);Clostridiales(100);Peptostreptococcaceae(100);Romboutsia(100);	Firmicutes(99);Clostridia(98);Clostridiales(98);Ruminococcaceae(97);Ruminococcaceae_NK4A214_group(86);	Firmicutes(100);Clostridia(100);Clostridiales(100);Christensenellaceae(99);Christensenellaceae_R-7_group(99);	Bacteroidetes(100);Bacteroidia(100);Bacteroidales(100);Prevotellaceae(100);Prevotellaceae_UCG-003(100);	Bacteroidetes(100);Bacteroidia(100);Bacteroidales(100);Rikenellaceae(74);Rikenellaceae_unclassified(74);		1	150	0	0	0	0	0
2441_180421_TTACAT	Bacteroidetes(100);Bacteroidia(100);Bacteroidales(99);Bacteroidales_unclassified(99);Bacteroidales_unclassified(99);	Firmicutes(100);Clostridia(100);Clostridiales(100);Lachnospiraceae(100);Lachnospiraceae_unclassified(100);	Bacteria_unclassified(100);Bacteria_unclassified(100);Bacteria_unclassified(100);Bacteria_unclassified(100);Bacteria_unclassified(100);	Bacteroidetes(100);Bacteroidia(100);Bacteroidales(100);Barnesiellaceae(86);uncultured(85);	Firmicutes(99);Clostridia(98);Clostridiales(98);Ruminococcaceae(97);Ruminococcaceae_NK4A214_group(86);	Bacteroidetes(100);Bacteroidia(100);Bacteroidales(100);Prevotellaceae(100);Prevotellaceae_UCG-001(100);	Firmicutes(100);Clostridia(100);Clostridiales(100);Family_XIII(99);Family_XIII_unclassified(55);	Firmicutes(100);Clostridia(100);Clostridiales(100);Christensenellaceae(99);Christensenellaceae_R-7_group(99);	Bacteroidetes(100);Bacteroidia(100);Bacteroidales(100);Bacteroidales_unclassified(61);Bacteroidales_unclassified(61);	Bacteroidetes(100);Bacteroidia(100);Bacteroidales(100);p-2534-18B5_gut_group(100);p-2534-18B5_gut_group_ge(100);		1	1350	0	150	0	0	0
2469_180421_TCACGT	Bacteroidetes(100);Bacteroidia(100);Bacteroidales(99);Bacteroidales_unclassified(99);Bacteroidales_unclassified(99);	Bacteroidetes(100);Bacteroidia(100);Bacteroidales(100);Bacteroidaceae(67);Bacteroides(67);	Bacteroidetes(99);Bacteroidia(99);Bacteroidia_unclassified(99);Bacteroidia_unclassified(99);Bacteroidia_unclassified(99);	Firmicutes(100);Clostridia(100);Clostridiales(100);Lachnospiraceae(100);Lachnospiraceae_unclassified(100);	Firmicutes(92);Clostridia(91);Clostridiales(91);Ruminococcaceae(89);Ruminococcus_1(83);	Bacteroidetes(100);Bacteroidia(100);Bacteroidales(100);Barnesiellaceae(86);uncultured(85);	Bacteroidetes(100);Bacteroidia(100);Bacteroidales(100);Rikenellaceae(100);Rikenellaceae_RC9_gut_group(100);	Bacteroidetes(100);Bacteroidia(100);Bacteroidales(87);Rikenellaceae(83);Rikenellaceae_unclassified(83);	Firmicutes(100);Clostridia(100);Clostridiales(100);Ruminococcaceae(100);Ruminococcaceae_UCG-005(97);	Firmicutes(100);Clostridia(100);Clostridiales(100);Peptostreptococcaceae(100);Peptostreptococcaceae_unclassified(53);		1	0	0	1800	0	0	0
2479_180421_GAATAC	Firmicutes(100);Clostridia(100);Clostridiales(100);Peptostreptococcaceae(100);Romboutsia(100);	Firmicutes(100);Clostridia(100);Clostridiales(100);Peptostreptococcaceae(100);Romboutsia(100);	Firmicutes(100);Erysipelotrichia(100);Erysipelotrichales(100);Erysipelotrichaceae(100);Turicibacter(100);	Firmicutes(100);Clostridia(100);Clostridiales(100);Peptostreptococcaceae(100);Romboutsia(83);	Firmicutes(100);Clostridia(100);Clostridiales(100);Peptostreptococcaceae(100);Paeniclostridium(99);	Bacteroidetes(100);Bacteroidia(100);Bacteroidales(100);Rikenellaceae(100);Rikenellaceae_unclassified(100);	Spirochaetes(100);Spirochaetia(100);Spirochaetales(100);Spirochaetaceae(100);Treponema_2(100);	Bacteroidetes(100);Bacteroidia(100);Bacteroidales(100);M2PB4-65_termite_group(100);M2PB4-65_termite_group_ge(100);	Firmicutes(100);Clostridia(100);Clostridiales(100);Lachnospiraceae(100);Lachnospiraceae_unclassified(100);	Firmicutes(100);Clostridia(100);Clostridiales(100);Peptostreptococcaceae(100);Romboutsia(100);		1	0	0	150	0	0	0
2483_180421_ATAAGC	Bacteroidetes(100);Bacteroidia(100);Bacteroidales(100);Rikenellaceae(100);Rikenellaceae_unclassified(100);	Firmicutes(100);Clostridia(100);Clostridiales(100);Peptostreptococcaceae(100);Romboutsia(100);	Firmicutes(100);Erysipelotrichia(100);Erysipelotrichales(100);Erysipelotrichaceae(100);Turicibacter(100);	Bacteroidetes(100);Bacteroidia(100);Bacteroidales(100);Prevotellaceae(100);Prevotellaceae_UCG-003(100);	Firmicutes(100);Clostridia(100);Clostridiales(100);Family_XIII(98);Family_XIII_unclassified(98);	Bacteroidetes(100);Bacteroidia(100);Bacteroidales(100);Bacteroidales_unclassified(100);Bacteroidales_unclassified(100);	Bacteria_unclassified(100);Bacteria_unclassified(100);Bacteria_unclassified(100);Bacteria_unclassified(100);Bacteria_unclassified(100);	Firmicutes(99);Clostridia(98);Clostridiales(98);Ruminococcaceae(97);Ruminococcaceae_NK4A214_group(86);	Firmicutes(100);Clostridia(100);Clostridiales(100);Ruminococcaceae(100);Ruminococcaceae_ge(100);	Firmicutes(100);Clostridia(100);Clostridiales(100);Lachnospiraceae(100);Lachnospiraceae_unclassified(100);		1	1200	0	150	0	0	0
2518_180421_CGTCGA	Bacteroidetes(100);Bacteroidia(100);Bacteroidales(99);Bacteroidales_unclassified(99);Bacteroidales_unclassified(99);	Firmicutes(100);Clostridia(100);Clostridiales(100);Family_XIII(98);Family_XIII_unclassified(98);	Firmicutes(100);Clostridia(100);Clostridiales(100);Lachnospiraceae(100);Lachnospiraceae_unclassified(100);	Bacteroidetes(99);Bacteroidia(99);Bacteroidia_unclassified(99);Bacteroidia_unclassified(99);Bacteroidia_unclassified(99);	Bacteroidetes(100);Bacteroidia(100);Bacteroidales(100);Rikenellaceae(100);Rikenellaceae_unclassified(100);	Bacteroidetes(100);Bacteroidia(100);Bacteroidales(100);Bacteroidaceae(67);Bacteroides(67);	Firmicutes(100);Clostridia(100);Clostridiales(100);Ruminococcaceae(100);Ruminococcaceae_UCG-002(100);	Firmicutes(100);Erysipelotrichia(100);Erysipelotrichales(100);Erysipelotrichaceae(100);Turicibacter(100);	Firmicutes(100);Clostridia(100);Clostridiales(100);Peptostreptococcaceae(100);Romboutsia(100);	Firmicutes(99);Clostridia(99);Clostridiales(99);Christensenellaceae(95);Christensenellaceae_R-7_group(94);		0	0	0	0	0	0	0
2539_180421_CAATTC	Bacteroidetes(100);Bacteroidia(100);Bacteroidales(100);Bacteroidales_unclassified(61);Bacteroidales_unclassified(61);	Firmicutes(100);Clostridia(100);Clostridiales(100);Lachnospiraceae(100);Lachnospiraceae_unclassified(100);	Bacteroidetes(100);Bacteroidia(100);Bacteroidales(100);Bacteroidaceae(67);Bacteroides(67);	Firmicutes(100);Clostridia(100);Clostridiales(100);Peptostreptococcaceae(100);Romboutsia(100);	Firmicutes(100);Erysipelotrichia(100);Erysipelotrichales(100);Erysipelotrichaceae(100);Turicibacter(100);	Bacteroidetes(100);Bacteroidia(100);Bacteroidia_unclassified(100);Bacteroidia_unclassified(100);Bacteroidia_unclassified(100);	Firmicutes(99);Clostridia(99);Clostridiales(99);Christensenellaceae(99);Christensenellaceae_R-7_group(99);	Bacteroidetes(100);Bacteroidia(100);Bacteroidales(97);Prevotellaceae(96);Prevotellaceae_UCG-001(95);	Firmicutes(86);Firmicutes_unclassified(84);Firmicutes_unclassified(84);Firmicutes_unclassified(84);Firmicutes_unclassified(84);	Bacteroidetes(100);Bacteroidia(100);Bacteroidales(100);Prevotellaceae(100);Prevotellaceae_UCG-003(100);		1	600	0	1050	1	0	0
2540_180421_GAGACG	Bacteroidetes(100);Bacteroidia(100);Bacteroidales(100);Rikenellaceae(74);Rikenellaceae_unclassified(74);	Firmicutes(100);Clostridia(100);Clostridiales(100);Peptostreptococcaceae(100);Romboutsia(100);	Firmicutes(100);Clostridia(100);Clostridiales(100);Lachnospiraceae(100);Lachnospiraceae_unclassified(100);	Firmicutes(100);Clostridia(100);Clostridiales(100);Peptostreptococcaceae(100);Romboutsia(100);	Bacteroidetes(100);Bacteroidia(100);Bacteroidales(100);Barnesiellaceae(86);uncultured(85);	Bacteroidetes(100);Bacteroidia(100);Bacteroidales(100);Prevotellaceae(100);Prevotellaceae_UCG-001(100);	Firmicutes(99);Clostridia(98);Clostridiales(98);Ruminococcaceae(97);Ruminococcaceae_NK4A214_group(86);	Bacteroidetes(100);Bacteroidia(100);Bacteroidales(100);Prevotellaceae(100);Prevotellaceae_UCG-003(100);	Firmicutes(100);Clostridia(100);Clostridiales(100);Ruminococcaceae(100);Ruminococcaceae_UCG-002(100);	Firmicutes(100);Clostridia(100);Clostridiales(100);Peptostreptococcaceae(100);Romboutsia(83);		1	450	0	0	1	0	0
2548_180421_TACGTA	Firmicutes(100);Clostridia(100);Clostridiales(100);Peptostreptococcaceae(100);Romboutsia(100);	Firmicutes(100);Erysipelotrichia(100);Erysipelotrichales(100);Erysipelotrichaceae(100);Turicibacter(100);	Firmicutes(100);Clostridia(100);Clostridiales(100);Peptostreptococcaceae(100);Paeniclostridium(99);	Firmicutes(100);Clostridia(100);Clostridiales(100);Peptostreptococcaceae(100);Romboutsia(100);	Firmicutes(100);Clostridia(100);Clostridiales(100);Peptostreptococcaceae(100);Romboutsia(100);	Firmicutes(100);Clostridia(100);Clostridiales(100);Peptostreptococcaceae(100);Peptostreptococcaceae_unclassified(53);	Firmicutes(100);Clostridia(100);Clostridiales(100);Peptostreptococcaceae(100);Romboutsia(83);	Firmicutes(100);Clostridia(100);Clostridiales(100);Christensenellaceae(99);Christensenellaceae_R-7_group(99);	Bacteroidetes(100);Bacteroidia(100);Bacteroidia_unclassified(100);Bacteroidia_unclassified(100);Bacteroidia_unclassified(100);	Bacteroidetes(100);Bacteroidia(100);Bacteroidales(99);Bacteroidales_unclassified(99);Bacteroidales_unclassified(99);		0	0	0	0	0	0	0
2549_180421_TCGTTC	Firmicutes(92);Clostridia(91);Clostridiales(91);Ruminococcaceae(89);Ruminococcus_1(83);	Firmicutes(100);Erysipelotrichia(100);Erysipelotrichales(100);Erysipelotrichaceae(100);Turicibacter(100);	Firmicutes(98);Clostridia(98);Clostridiales(98);Christensenellaceae(92);Christensenellaceae_R-7_group(84);	Firmicutes(100);Clostridia(100);Clostridiales(100);Peptostreptococcaceae(100);Romboutsia(83);	Bacteroidetes(100);Bacteroidia(100);Bacteroidales(100);M2PB4-65_termite_group(99);M2PB4-65_termite_group_ge(99);	Bacteroidetes(100);Bacteroidia(100);Bacteroidales(100);Bacteroidales_unclassified(61);Bacteroidales_unclassified(61);	Bacteroidetes(100);Bacteroidia(100);Bacteroidia_unclassified(100);Bacteroidia_unclassified(100);Bacteroidia_unclassified(100);	Bacteroidetes(100);Bacteroidia(100);Bacteroidales(100);M2PB4-65_termite_group(100);M2PB4-65_termite_group_ge(100);	Firmicutes(100);Clostridia(100);Clostridiales(100);Peptostreptococcaceae(100);Romboutsia(100);	Firmicutes(100);Clostridia(100);Clostridiales(100);Peptostreptococcaceae(100);Romboutsia(100);		1	0	0	150	0	0	0
2550_180421_ATGCAC	Firmicutes(100);Clostridia(100);Clostridiales(100);Peptostreptococcaceae(100);Romboutsia(100);	Firmicutes(100);Clostridia(100);Clostridiales(100);Peptostreptococcaceae(100);Romboutsia(100);	Firmicutes(100);Erysipelotrichia(100);Erysipelotrichales(100);Erysipelotrichaceae(100);Turicibacter(100);	Bacteroidetes(100);Bacteroidia(100);Bacteroidales(100);Rikenellaceae(100);Rikenellaceae_unclassified(100);	Firmicutes(100);Clostridia(100);Clostridiales(100);Peptostreptococcaceae(100);Peptostreptococcaceae_unclassified(53);	Firmicutes(100);Clostridia(100);Clostridiales(100);Peptostreptococcaceae(100);Romboutsia(100);	Firmicutes(100);Clostridia(100);Clostridiales(100);Peptostreptococcaceae(100);Paeniclostridium(99);	Firmicutes(100);Clostridia(100);Clostridiales(100);Peptostreptococcaceae(100);Romboutsia(83);	Actinobacteria(100);Actinobacteria(100);Bifidobacteriales(100);Bifidobacteriaceae(100);Aeriscardovia(100);	Firmicutes(100);Clostridia(100);Clostridiales(100);Family_XIII(98);Family_XIII_unclassified(98);		1	150	0	600	0	0	0
2553_180421_GCAGGA	Firmicutes(100);Erysipelotrichia(100);Erysipelotrichales(100);Erysipelotrichaceae(100);Solobacterium(100);	Firmicutes(100);Clostridia(100);Clostridiales(100);Peptostreptococcaceae(100);Romboutsia(100);	Firmicutes(100);Erysipelotrichia(100);Erysipelotrichales(100);Erysipelotrichaceae(100);Turicibacter(100);	Firmicutes(100);Clostridia(100);Clostridiales(100);Peptostreptococcaceae(100);Romboutsia(100);	Firmicutes(100);Clostridia(100);Clostridiales(100);Peptostreptococcaceae(100);Romboutsia(100);	Firmicutes(100);Clostridia(100);Clostridiales(100);Peptostreptococcaceae(100);Romboutsia(83);	Firmicutes(100);Clostridia(100);Clostridiales(100);Christensenellaceae(99);Christensenellaceae_R-7_group(99);	Firmicutes(100);Clostridia(100);Clostridiales(100);Peptostreptococcaceae(100);Peptostreptococcaceae_unclassified(53);	Bacteroidetes(100);Bacteroidia(100);Bacteroidales(99);Bacteroidales_unclassified(99);Bacteroidales_unclassified(99);	Firmicutes(100);Clostridia(100);Clostridiales(100);Peptostreptococcaceae(100);Romboutsia(85);		1	450	0	300	0	0	0
2573_180421_TCCAGA	Bacteroidetes(100);Bacteroidia(100);Bacteroidales(100);Rikenellaceae(100);Rikenellaceae_unclassified(100);	Bacteroidetes(100);Bacteroidia(100);Bacteroidales(100);Prevotellaceae(100);Prevotellaceae_UCG-003(100);	Firmicutes(100);Clostridia(100);Clostridiales(100);Lachnospiraceae(100);Lachnospiraceae_unclassified(100);	Bacteroidetes(100);Bacteroidia(100);Bacteroidales(100);Barnesiellaceae(86);uncultured(85);	Firmicutes(100);Clostridia(100);Clostridiales(100);Ruminococcaceae(100);Ruminococcaceae_ge(100);	Bacteroidetes(99);Bacteroidia(99);Bacteroidia_unclassified(99);Bacteroidia_unclassified(99);Bacteroidia_unclassified(99);	Bacteroidetes(100);Bacteroidia(100);Bacteroidales(100);Prevotellaceae(83);Prevotellaceae_unclassified(83);	Bacteroidetes(97);Bacteroidia(97);Bacteroidales(92);Bacteroidales_unclassified(92);Bacteroidales_unclassified(92);	Bacteroidetes(100);Bacteroidia(100);Bacteroidales(100);Rikenellaceae(100);Rikenellaceae_RC9_gut_group(100);	Actinobacteria(100);Coriobacteriia(100);Coriobacteriales(100);Atopobiaceae(100);Atopobium(96);		1	0	0	300	0	0	0
2576_180421_TTTGCT	Firmicutes(100);Clostridia(100);Clostridiales(100);Peptostreptococcaceae(100);Romboutsia(100);	Firmicutes(100);Clostridia(100);Clostridiales(100);Peptostreptococcaceae(100);Romboutsia(83);	Firmicutes(100);Erysipelotrichia(100);Erysipelotrichales(100);Erysipelotrichaceae(100);Turicibacter(100);	Firmicutes(100);Clostridia(100);Clostridiales(100);Peptostreptococcaceae(100);Romboutsia(100);	Firmicutes(100);Clostridia(100);Clostridiales(100);Christensenellaceae(99);Christensenellaceae_R-7_group(99);	Firmicutes(100);Clostridia(100);Clostridiales(100);Peptostreptococcaceae(100);Peptostreptococcaceae_unclassified(53);	Firmicutes(99);Clostridia(98);Clostridiales(98);Ruminococcaceae(97);Ruminococcaceae_NK4A214_group(86);	Firmicutes(100);Clostridia(100);Clostridiales(100);Family_XIII(98);Family_XIII_unclassified(98);	Bacteroidetes(100);Bacteroidia(100);Bacteroidales(100);Rikenellaceae(74);Rikenellaceae_unclassified(74);	Bacteroidetes(100);Bacteroidia(100);Bacteroidales(100);Barnesiellaceae(86);uncultured(85);		1	1050	0	300	0	0	0
2577_180421_GAATCT	Firmicutes(100);Erysipelotrichia(100);Erysipelotrichales(100);Erysipelotrichaceae(100);Kandleria(100);	Bacteria_unclassified(100);Bacteria_unclassified(100);Bacteria_unclassified(100);Bacteria_unclassified(100);Bacteria_unclassified(100);	Firmicutes(100);Clostridia(100);Clostridiales(100);Peptostreptococcaceae(100);Romboutsia(100);	Firmicutes(100);Clostridia(100);Clostridiales(100);Peptostreptococcaceae(100);Romboutsia(100);	Firmicutes(100);Erysipelotrichia(100);Erysipelotrichales(100);Erysipelotrichaceae(100);Turicibacter(100);	Firmicutes(100);Clostridia(100);Clostridiales(100);Christensenellaceae(99);Christensenellaceae_R-7_group(99);	Firmicutes(100);Clostridia(100);Clostridiales(100);Family_XIII(100);Family_XIII_AD3011_group(78);	Firmicutes(100);Clostridia(100);Clostridiales(100);Christensenellaceae(100);Christensenellaceae_R-7_group(100);	Bacteroidetes(100);Bacteroidia(100);Bacteroidales(100);Rikenellaceae(100);Rikenellaceae_RC9_gut_group(100);	Firmicutes(92);Clostridia(91);Clostridiales(91);Ruminococcaceae(89);Ruminococcus_1(83);		1	0	0	150	0	0	0
2579_180421_CGTACG	Bacteroidetes(100);Bacteroidia(100);Bacteroidales(99);Bacteroidales_unclassified(99);Bacteroidales_unclassified(99);	Firmicutes(100);Clostridia(100);Clostridiales(100);Peptostreptococcaceae(100);Romboutsia(100);	Bacteroidetes(100);Bacteroidia(100);Bacteroidales(100);p-2534-18B5_gut_group(100);p-2534-18B5_gut_group_ge(100);	Bacteroidetes(100);Bacteroidia(100);Bacteroidales(100);Prevotellaceae(100);Prevotellaceae_UCG-003(100);	Firmicutes(100);Clostridia(100);Clostridiales(100);Lachnospiraceae(100);Lachnospiraceae_unclassified(100);	Firmicutes(100);Erysipelotrichia(100);Erysipelotrichales(100);Erysipelotrichaceae(100);Turicibacter(100);	Bacteroidetes(100);Bacteroidia(100);Bacteroidales(100);Prevotellaceae(100);Prevotellaceae_UCG-001(100);	Bacteroidetes(100);Bacteroidia(100);Bacteroidia_unclassified(100);Bacteroidia_unclassified(100);Bacteroidia_unclassified(100);	Bacteroidetes(100);Bacteroidia(100);Bacteroidales(100);Barnesiellaceae(86);uncultured(85);	Bacteroidetes(100);Bacteroidia(100);Bacteroidales(100);Bacteroidaceae(67);Bacteroides(67);		0	0	0	0	0	0	0
2582_180421_CATTGC	Firmicutes(100);Clostridia(100);Clostridiales(100);Peptostreptococcaceae(100);Romboutsia(100);	Bacteroidetes(100);Bacteroidia(100);Bacteroidales(100);Rikenellaceae(74);Rikenellaceae_unclassified(74);	Bacteroidetes(100);Bacteroidia(100);Bacteroidales(99);Bacteroidales_unclassified(99);Bacteroidales_unclassified(99);	Bacteroidetes(100);Bacteroidia(100);Bacteroidales(100);Prevotellaceae(100);Prevotellaceae_UCG-003(100);	Firmicutes(100);Clostridia(100);Clostridiales(100);Peptostreptococcaceae(100);Romboutsia(100);	Firmicutes(100);Clostridia(100);Clostridiales(100);Peptostreptococcaceae(100);Paeniclostridium(99);	Firmicutes(100);Clostridia(100);Clostridiales(100);Peptostreptococcaceae(100);Romboutsia(83);	Bacteroidetes(100);Bacteroidia(100);Bacteroidales(100);Rikenellaceae(96);Alistipes(95);	Bacteroidetes(100);Bacteroidia(100);Bacteroidales(100);Barnesiellaceae(86);uncultured(85);	Firmicutes(100);Clostridia(100);Clostridiales(100);Ruminococcaceae(100);Ruminococcaceae_UCG-004(94);		1	150	0	0	0	0	0
2585_180421_ATTCCT	Bacteria_unclassified(100);Bacteria_unclassified(100);Bacteria_unclassified(100);Bacteria_unclassified(100);Bacteria_unclassified(100);	Bacteroidetes(100);Bacteroidia(100);Bacteroidales(100);Bacteroidaceae(67);Bacteroides(67);	Firmicutes(100);Clostridia(100);Clostridiales(100);Lachnospiraceae(100);Lachnospiraceae_unclassified(100);	Bacteroidetes(100);Bacteroidia(100);Bacteroidales(100);p-251-o5(100);p-251-o5_ge(100);	Bacteroidetes(100);Bacteroidia(100);Bacteroidales(100);p-2534-18B5_gut_group(100);p-2534-18B5_gut_group_ge(100);	Firmicutes(86);Firmicutes_unclassified(84);Firmicutes_unclassified(84);Firmicutes_unclassified(84);Firmicutes_unclassified(84);	Firmicutes(100);Clostridia(100);Clostridiales(100);Christensenellaceae(100);Christensenellaceae_R-7_group(100);	Spirochaetes(100);Spirochaetia(100);Spirochaetales(100);Spirochaetaceae(100);Treponema_2(100);	Firmicutes(100);Clostridia(100);Clostridiales(100);Christensenellaceae(99);Christensenellaceae_R-7_group(99);	Bacteroidetes(100);Bacteroidia(100);Bacteroidales(100);Prevotellaceae(100);Prevotellaceae_UCG-004(100);		0	0	0	0	0	0	0
2586_180421_GTGGCC	Bacteroidetes(100);Bacteroidia(100);Bacteroidales(100);Rikenellaceae(100);Rikenellaceae_unclassified(100);	Bacteroidetes(100);Bacteroidia(100);Bacteroidales(100);Barnesiellaceae(86);uncultured(85);	Bacteroidetes(100);Bacteroidia(100);Bacteroidales(100);Prevotellaceae(100);Prevotellaceae_UCG-003(100);	Bacteria_unclassified(100);Bacteria_unclassified(100);Bacteria_unclassified(100);Bacteria_unclassified(100);Bacteria_unclassified(100);	Firmicutes(100);Clostridia(100);Clostridiales(100);Peptostreptococcaceae(100);Romboutsia(100);	Firmicutes(100);Clostridia(100);Clostridiales(100);Lachnospiraceae(100);Lachnospiraceae_unclassified(100);	Firmicutes(100);Clostridia(100);Clostridiales(100);Family_XIII(98);Family_XIII_unclassified(98);	Firmicutes(99);Clostridia(98);Clostridiales(98);Ruminococcaceae(97);Ruminococcaceae_NK4A214_group(86);	Bacteroidetes(99);Bacteroidia(99);Bacteroidia_unclassified(99);Bacteroidia_unclassified(99);Bacteroidia_unclassified(99);	Firmicutes(100);Clostridia(100);Clostridiales(100);Peptostreptococcaceae(100);Romboutsia(100);		1	0	0	450	0	0	0
2587_180421_GTTTCG	Bacteroidetes(100);Bacteroidia(100);Bacteroidales(100);Rikenellaceae(100);Rikenellaceae_unclassified(100);	Firmicutes(100);Erysipelotrichia(100);Erysipelotrichales(100);Erysipelotrichaceae(100);Turicibacter(100);	Firmicutes(100);Clostridia(100);Clostridiales(100);Peptostreptococcaceae(100);Romboutsia(100);	Firmicutes(100);Clostridia(100);Clostridiales(100);Family_XIII(98);Family_XIII_unclassified(98);	Firmicutes(100);Clostridia(100);Clostridiales(100);Christensenellaceae(100);Christensenellaceae_R-7_group(100);	Firmicutes(100);Clostridia(100);Clostridiales(100);Peptostreptococcaceae(100);Romboutsia(100);	Bacteroidetes(100);Bacteroidia(100);Bacteroidales(100);Prevotellaceae(100);Prevotellaceae_UCG-001(100);	Firmicutes(100);Clostridia(100);Clostridiales(100);Lachnospiraceae(100);Lachnospiraceae_unclassified(100);	Bacteria_unclassified(100);Bacteria_unclassified(100);Bacteria_unclassified(100);Bacteria_unclassified(100);Bacteria_unclassified(100);	Bacteroidetes(100);Bacteroidia(100);Bacteroidales(100);Barnesiellaceae(86);uncultured(85);		1	150	0	750	0	0	0
2602_180421_CAGATC	Bacteroidetes(100);Bacteroidia(100);Bacteroidales(100);Bacteroidales_unclassified(100);Bacteroidales_unclassified(100);	Bacteroidetes(100);Bacteroidia(100);Bacteroidales(100);Rikenellaceae(96);Alistipes(95);	Firmicutes(100);Clostridia(100);Clostridiales(100);Lachnospiraceae(100);Lachnospiraceae_unclassified(100);	Bacteroidetes(99);Bacteroidia(99);Bacteroidia_unclassified(99);Bacteroidia_unclassified(99);Bacteroidia_unclassified(99);	Bacteroidetes(100);Bacteroidia(100);Bacteroidia_unclassified(100);Bacteroidia_unclassified(100);Bacteroidia_unclassified(100);	Firmicutes(100);Clostridia(100);Clostridiales(100);Ruminococcaceae(100);Ruminococcaceae_UCG-014(100);	Firmicutes(100);Clostridia(100);Clostridiales(100);Peptostreptococcaceae(100);Romboutsia(100);	Bacteroidetes(100);Bacteroidia(100);Bacteroidales(100);Rikenellaceae(100);dgA-11_gut_group(100);	Bacteroidetes(100);Bacteroidia(100);Bacteroidales(100);Prevotellaceae(100);Prevotellaceae_UCG-004(97);	Firmicutes(100);Clostridia(100);Clostridiales(100);Peptostreptococcaceae(100);Romboutsia(100);		0	0	0	0	0	0	0
2605_180421_GCCAAT	Firmicutes(92);Clostridia(91);Clostridiales(91);Ruminococcaceae(89);Ruminococcus_1(83);	Bacteroidetes(100);Bacteroidia(100);Bacteroidales(100);Bacteroidaceae(67);Bacteroides(67);	Bacteria_unclassified(100);Bacteria_unclassified(100);Bacteria_unclassified(100);Bacteria_unclassified(100);Bacteria_unclassified(100);	Firmicutes(100);Erysipelotrichia(100);Erysipelotrichales(100);Erysipelotrichaceae(100);Turicibacter(100);	Bacteroidetes(100);Bacteroidia(100);Bacteroidales(99);Bacteroidales_unclassified(99);Bacteroidales_unclassified(99);	Bacteroidetes(100);Bacteroidia(100);Bacteroidales(100);Prevotellaceae(100);Prevotellaceae_UCG-003(100);	Bacteroidetes(100);Bacteroidia(100);Bacteroidales(100);Bacteroidales_unclassified(61);Bacteroidales_unclassified(61);	Firmicutes(100);Clostridia(100);Clostridiales(100);Lachnospiraceae(100);Lachnospiraceae_unclassified(100);	Bacteroidetes(100);Bacteroidia(100);Bacteroidales(100);Barnesiellaceae(86);uncultured(85);	Verrucomicrobia(100);Verrucomicrobiae(100);Verrucomicrobiales(100);Akkermansiaceae(100);Akkermansia(100);		0	0	0	0	0	0	0
2612_180421_ACAGTG	Firmicutes(100);Erysipelotrichia(100);Erysipelotrichales(100);Erysipelotrichaceae(100);Turicibacter(100);	Firmicutes(100);Clostridia(100);Clostridiales(100);Peptostreptococcaceae(100);Romboutsia(100);	Firmicutes(100);Bacilli(100);Bacillales(100);Bacillaceae(90);Bacillus(85);	Firmicutes(100);Clostridia(100);Clostridiales(100);Ruminococcaceae(100);Ruminococcaceae_UCG-002(100);	Firmicutes(100);Bacilli(100);Bacillales(100);Bacillaceae(100);Bacillus(98);	Firmicutes(100);Clostridia(100);Clostridiales(100);Peptostreptococcaceae(100);Romboutsia(100);	Firmicutes(100);Clostridia(100);Clostridiales(100);Family_XIII(100);Family_XIII_AD3011_group(78);	Firmicutes(100);Clostridia(100);Clostridiales(100);Peptostreptococcaceae(100);Romboutsia(83);	Firmicutes(100);Clostridia(100);Clostridiales(100);Peptostreptococcaceae(100);Romboutsia(100);	Firmicutes(99);Clostridia(98);Clostridiales(98);Ruminococcaceae(97);Ruminococcaceae_NK4A214_group(86);		1	150	0	0	0	0	0
2615_180421_TTAGGC	Firmicutes(92);Clostridia(91);Clostridiales(91);Ruminococcaceae(89);Ruminococcus_1(83);	Bacteria_unclassified(100);Bacteria_unclassified(100);Bacteria_unclassified(100);Bacteria_unclassified(100);Bacteria_unclassified(100);	Bacteroidetes(100);Bacteroidia(100);Bacteroidales(99);Bacteroidales_unclassified(99);Bacteroidales_unclassified(99);	Bacteroidetes(100);Bacteroidia(100);Bacteroidales(100);Rikenellaceae(100);Rikenellaceae_RC9_gut_group(100);	Bacteroidetes(100);Bacteroidia(100);Bacteroidales(100);Bacteroidaceae(67);Bacteroides(67);	Bacteroidetes(100);Bacteroidia(100);Bacteroidales(100);Rikenellaceae(100);Rikenellaceae_unclassified(100);	Firmicutes(100);Clostridia(100);Clostridiales(100);Family_XIII(98);Family_XIII_unclassified(98);	Bacteroidetes(100);Bacteroidia(100);Bacteroidales(100);Barnesiellaceae(86);uncultured(85);	Bacteroidetes(99);Bacteroidia(99);Bacteroidia_unclassified(99);Bacteroidia_unclassified(99);Bacteroidia_unclassified(99);	Bacteroidetes(100);Bacteroidia(100);Bacteroidales(100);Prevotellaceae(83);Prevotellaceae_unclassified(83);		1	750	0	0	0	0	0
2643_180421_CGATGT	Bacteroidetes(99);Bacteroidia(99);Bacteroidia_unclassified(99);Bacteroidia_unclassified(99);Bacteroidia_unclassified(99);	Bacteroidetes(100);Bacteroidia(100);Bacteroidales(100);Bacteroidales_unclassified(100);Bacteroidales_unclassified(100);	Firmicutes(100);Clostridia(100);Clostridiales(100);Lachnospiraceae(100);Lachnospiraceae_unclassified(100);	Firmicutes(100);Clostridia(100);Clostridiales(100);Peptostreptococcaceae(100);Romboutsia(100);	Bacteroidetes(100);Bacteroidia(100);Bacteroidales(100);Barnesiellaceae(86);uncultured(85);	Bacteroidetes(100);Bacteroidia(100);Bacteroidales(100);Bacteroidaceae(67);Bacteroides(67);	Firmicutes(92);Clostridia(91);Clostridiales(91);Ruminococcaceae(89);Ruminococcus_1(83);	Bacteroidetes(100);Bacteroidia(100);Bacteroidales(100);Prevotellaceae(100);Prevotellaceae_UCG-001(100);	Bacteria_unclassified(100);Bacteria_unclassified(100);Bacteria_unclassified(100);Bacteria_unclassified(100);Bacteria_unclassified(100);	Firmicutes(99);Clostridia(98);Clostridiales(98);Ruminococcaceae(97);Ruminococcaceae_NK4A214_group(86);		1	0	0	300	0	0	0
2644_180421_GTGTTG	Bacteroidetes(100);Bacteroidia(100);Bacteroidales(100);Bacteroidaceae(67);Bacteroides(67);	Bacteroidetes(100);Bacteroidia(100);Bacteroidales(100);Bacteroidales_unclassified(100);Bacteroidales_unclassified(100);	Bacteroidetes(100);Bacteroidia(100);Bacteroidia_unclassified(100);Bacteroidia_unclassified(100);Bacteroidia_unclassified(100);	Bacteria_unclassified(100);Bacteria_unclassified(100);Bacteria_unclassified(100);Bacteria_unclassified(100);Bacteria_unclassified(100);	Firmicutes(100);Clostridia(100);Clostridiales(100);Christensenellaceae(100);Christensenellaceae_R-7_group(100);	Bacteroidetes(100);Bacteroidia(100);Bacteroidales(100);Bacteroidales_unclassified(61);Bacteroidales_unclassified(61);	Firmicutes(100);Clostridia(100);Clostridiales(100);Lachnospiraceae(100);Lachnospiraceae_unclassified(90);	Firmicutes(100);Clostridia(100);Clostridiales(100);Lachnospiraceae(100);Lachnospiraceae_unclassified(100);	Bacteroidetes(100);Bacteroidia(100);Bacteroidales(100);Barnesiellaceae(86);uncultured(85);	Firmicutes(100);Clostridia(100);Clostridiales(100);Ruminococcaceae(100);Ruminococcaceae_UCG-002(100);		1	300	0	0	1	0	0
2652_180421_GTCCGC	Bacteroidetes(100);Bacteroidia(100);Bacteroidales(100);Rikenellaceae(100);Rikenellaceae_unclassified(100);	Bacteria_unclassified(100);Bacteria_unclassified(100);Bacteria_unclassified(100);Bacteria_unclassified(100);Bacteria_unclassified(100);	Firmicutes(92);Clostridia(91);Clostridiales(91);Ruminococcaceae(89);Ruminococcus_1(83);	Bacteroidetes(100);Bacteroidia(100);Bacteroidales(100);Prevotellaceae(100);Prevotellaceae_UCG-003(100);	Bacteroidetes(100);Bacteroidia(100);Bacteroidales(99);Bacteroidales_unclassified(99);Bacteroidales_unclassified(99);	Bacteroidetes(100);Bacteroidia(100);Bacteroidales(100);Prevotellaceae(100);Prevotellaceae_UCG-001(100);	Bacteroidetes(100);Bacteroidia(100);Bacteroidales(100);Bacteroidales_unclassified(61);Bacteroidales_unclassified(61);	Firmicutes(100);Clostridia(100);Clostridiales(100);Peptostreptococcaceae(100);Romboutsia(100);	Firmicutes(100);Clostridia(100);Clostridiales(100);Christensenellaceae(99);Christensenellaceae_R-7_group(99);	Bacteroidetes(100);Bacteroidia(100);Bacteroidia_unclassified(100);Bacteroidia_unclassified(100);Bacteroidia_unclassified(100);		1	9450	0	1200	0	0	0
2653_180421_AGAGTA	Firmicutes(100);Clostridia(100);Clostridiales(100);Lachnospiraceae(100);Lachnospiraceae_unclassified(100);	Bacteroidetes(99);Bacteroidia(99);Bacteroidia_unclassified(99);Bacteroidia_unclassified(99);Bacteroidia_unclassified(99);	Firmicutes(80);Clostridia(78);Clostridiales(77);Ruminococcaceae(61);Ruminococcaceae_unclassified(60);	Bacteroidetes(100);Bacteroidia(100);Bacteroidales(100);Prevotellaceae(100);Prevotellaceae_UCG-004(100);	Bacteroidetes(100);Bacteroidia(100);Bacteroidales(100);Barnesiellaceae(86);uncultured(85);	Bacteroidetes(100);Bacteroidia(100);Bacteroidales(100);Bacteroidaceae(67);Bacteroides(67);	Firmicutes(99);Clostridia(98);Clostridiales(98);Ruminococcaceae(97);Ruminococcaceae_NK4A214_group(86);	Firmicutes(100);Clostridia(100);Clostridiales(100);Christensenellaceae(100);Christensenellaceae_R-7_group(100);	Bacteria_unclassified(98);Bacteria_unclassified(98);Bacteria_unclassified(98);Bacteria_unclassified(98);Bacteria_unclassified(98);	Proteobacteria(100);Deltaproteobacteria(100);Desulfovibrionales(97);Desulfovibrionaceae(97);Desulfovibrionaceae_unclassified(96);		1	150	0	0	1	0	0
2655_180421_CCGTCC	Bacteria_unclassified(100);Bacteria_unclassified(100);Bacteria_unclassified(100);Bacteria_unclassified(100);Bacteria_unclassified(100);	Bacteroidetes(100);Bacteroidia(100);Bacteroidales(100);Bacteroidales_unclassified(61);Bacteroidales_unclassified(61);	Bacteroidetes(100);Bacteroidia(100);Bacteroidales(100);Bacteroidaceae(67);Bacteroides(67);	Firmicutes(100);Clostridia(100);Clostridiales(100);Lachnospiraceae(100);Lachnospiraceae_unclassified(100);	Firmicutes(100);Erysipelotrichia(100);Erysipelotrichales(100);Erysipelotrichaceae(100);Turicibacter(100);	Firmicutes(100);Clostridia(100);Clostridiales(100);Christensenellaceae(100);Christensenellaceae_R-7_group(100);	Bacteroidetes(100);Bacteroidia(100);Bacteroidales(100);Rikenellaceae(74);Rikenellaceae_unclassified(74);	Firmicutes(98);Clostridia(98);Clostridiales(98);Christensenellaceae(92);Christensenellaceae_R-7_group(84);	Firmicutes(100);Clostridia(100);Clostridiales(100);Peptostreptococcaceae(100);Romboutsia(100);	Firmicutes(100);Clostridia(100);Clostridiales(100);Peptostreptococcaceae(100);Romboutsia(100);		1	0	0	150	0	0	0
2656_180421_AGGATG	Firmicutes(100);Clostridia(100);Clostridiales(100);Family_XIII(98);Family_XIII_unclassified(98);	Firmicutes(100);Erysipelotrichia(100);Erysipelotrichales(100);Erysipelotrichaceae(100);Turicibacter(100);	Firmicutes(100);Clostridia(100);Clostridiales(100);Peptostreptococcaceae(100);Romboutsia(100);	Actinobacteria(100);Coriobacteriia(100);Coriobacteriales(100);Atopobiaceae(100);Olsenella(99);	Firmicutes(100);Clostridia(100);Clostridiales(100);Family_XIII(96);Family_XIII_unclassified(90);	Firmicutes(100);Clostridia(100);Clostridiales(100);Peptostreptococcaceae(100);Romboutsia(100);	Firmicutes(100);Clostridia(100);Clostridiales(100);Lachnospiraceae(100);Lachnospiraceae_NK3A20_group(100);	Actinobacteria(100);Coriobacteriia(100);Coriobacteriales(100);Atopobiaceae(100);Atopobium(96);	Bacteroidetes(100);Bacteroidia(100);Bacteroidales(100);Barnesiellaceae(86);uncultured(85);	Spirochaetes(100);Spirochaetia(100);Spirochaetales(100);Spirochaetaceae(100);Treponema_2(100);		1	600	0	0	2	0	0
2661_180421_AGTCAA	Bacteria_unclassified(100);Bacteria_unclassified(100);Bacteria_unclassified(100);Bacteria_unclassified(100);Bacteria_unclassified(100);	Bacteroidetes(100);Bacteroidia(100);Bacteroidales(100);Rikenellaceae(74);Rikenellaceae_unclassified(74);	Firmicutes(100);Clostridia(100);Clostridiales(100);Peptostreptococcaceae(100);Romboutsia(100);	Firmicutes(100);Erysipelotrichia(100);Erysipelotrichales(100);Erysipelotrichaceae(100);Turicibacter(100);	Spirochaetes(100);Spirochaetia(100);Spirochaetales(100);Spirochaetaceae(100);Treponema_2(100);	Bacteroidetes(100);Bacteroidia(100);Bacteroidales(100);Barnesiellaceae(86);uncultured(85);	Firmicutes(100);Clostridia(100);Clostridiales(100);Peptostreptococcaceae(100);Romboutsia(100);	Firmicutes(100);Clostridia(100);Clostridiales(100);Lachnospiraceae(100);Lachnospiraceae_unclassified(100);	Bacteroidetes(100);Bacteroidia(100);Bacteroidales(100);Prevotellaceae(100);Prevotellaceae_UCG-001(100);	Firmicutes(100);Clostridia(100);Clostridiales(100);Peptostreptococcaceae(100);Paeniclostridium(99);		1	450	0	1650	0	0	0
2662_180421_AGTTCC	Bacteria_unclassified(100);Bacteria_unclassified(100);Bacteria_unclassified(100);Bacteria_unclassified(100);Bacteria_unclassified(100);	Bacteroidetes(100);Bacteroidia(100);Bacteroidales(100);Barnesiellaceae(86);uncultured(85);	Firmicutes(100);Clostridia(100);Clostridiales(100);Lachnospiraceae(100);Lachnospiraceae_unclassified(100);	Bacteroidetes(99);Bacteroidia(99);Bacteroidia_unclassified(99);Bacteroidia_unclassified(99);Bacteroidia_unclassified(99);	Firmicutes(100);Clostridia(100);Clostridiales(100);Christensenellaceae(100);Christensenellaceae_R-7_group(100);	Firmicutes(99);Clostridia(98);Clostridiales(98);Ruminococcaceae(97);Ruminococcaceae_NK4A214_group(86);	Bacteroidetes(100);Bacteroidia(100);Bacteroidales(100);Prevotellaceae(100);Prevotellaceae_UCG-004(100);	Firmicutes(100);Clostridia(100);Clostridiales(100);Christensenellaceae(99);Christensenellaceae_R-7_group(99);	Bacteroidetes(100);Bacteroidia(100);Bacteroidales(100);Prevotellaceae(83);Prevotellaceae_unclassified(83);	Bacteroidetes(100);Bacteroidia(100);Bacteroidales(100);Prevotellaceae(100);Prevotellaceae_UCG-004(100);		0	0	0	0	0	0	0
2665_180421_CTTGTA	Firmicutes(92);Clostridia(91);Clostridiales(91);Ruminococcaceae(89);Ruminococcus_1(83);	Firmicutes(100);Clostridia(100);Clostridiales(100);Lachnospiraceae(100);Lachnospiraceae_unclassified(99);	Bacteria_unclassified(100);Bacteria_unclassified(100);Bacteria_unclassified(100);Bacteria_unclassified(100);Bacteria_unclassified(100);	Firmicutes(100);Clostridia(100);Clostridiales(100);Lachnospiraceae(100);Lachnospiraceae_unclassified(100);	Firmicutes(100);Clostridia(100);Clostridiales(100);Peptostreptococcaceae(100);Romboutsia(100);	Firmicutes(100);Clostridia(100);Clostridiales(100);Lachnospiraceae(100);Lachnospiraceae_unclassified(100);	Firmicutes(100);Clostridia(100);Clostridiales(100);Lachnospiraceae(100);Lachnospiraceae_unclassified(100);	Bacteroidetes(100);Bacteroidia(100);Bacteroidales(100);Barnesiellaceae(86);uncultured(85);	Firmicutes(100);Clostridia(100);Clostridiales(100);Christensenellaceae(99);Christensenellaceae_R-7_group(99);	Bacteroidetes(100);Bacteroidia(100);Bacteroidales(100);Prevotellaceae(100);Prevotellaceae_UCG-004(100);		0	0	0	0	0	0	0
2671_180421_GGCTAC	Bacteroidetes(99);Bacteroidia(99);Bacteroidia_unclassified(99);Bacteroidia_unclassified(99);Bacteroidia_unclassified(99);	Firmicutes(100);Clostridia(100);Clostridiales(100);Ruminococcaceae(100);Ruminococcus_1(98);	Firmicutes(100);Clostridia(100);Clostridiales(100);Lachnospiraceae(100);Lachnospiraceae_unclassified(100);	Bacteria_unclassified(100);Bacteria_unclassified(100);Bacteria_unclassified(100);Bacteria_unclassified(100);Bacteria_unclassified(100);	Bacteroidetes(100);Bacteroidia(100);Bacteroidales(100);Barnesiellaceae(86);uncultured(85);	Bacteroidetes(100);Bacteroidia(100);Bacteroidales(100);M2PB4-65_termite_group(100);M2PB4-65_termite_group_ge(100);	Firmicutes(100);Clostridia(100);Clostridiales(100);Ruminococcaceae(100);Ruminococcaceae_UCG-002(100);	Bacteroidetes(100);Bacteroidia(100);Bacteroidales(100);Rikenellaceae(100);Rikenellaceae_RC9_gut_group(100);	Bacteroidetes(100);Bacteroidia(100);Bacteroidales(100);M2PB4-65_termite_group(99);M2PB4-65_termite_group_ge(99);	Bacteroidetes(100);Bacteroidia(100);Bacteroidales(100);Bacteroidaceae(67);Bacteroides(67);		1	1950	0	0	0	0	0
2673_180421_TAGCTT	Bacteroidetes(100);Bacteroidia(100);Bacteroidales(99);Bacteroidales_unclassified(99);Bacteroidales_unclassified(99);	Bacteroidetes(100);Bacteroidia(100);Bacteroidales(100);Barnesiellaceae(86);uncultured(85);	Bacteroidetes(100);Bacteroidia(100);Bacteroidales(97);Prevotellaceae(96);Prevotellaceae_UCG-001(95);	Bacteroidetes(100);Bacteroidia(100);Bacteroidales(100);Prevotellaceae(100);Prevotellaceae_UCG-001(100);	Bacteroidetes(100);Bacteroidia(100);Bacteroidales(100);Bacteroidaceae(67);Bacteroides(67);	Spirochaetes(100);Spirochaetia(100);Spirochaetales(100);Spirochaetaceae(100);Treponema_2(100);	Firmicutes(100);Clostridia(100);Clostridiales(100);Ruminococcaceae(100);Ruminococcaceae_UCG-002(100);	Bacteria_unclassified(100);Bacteria_unclassified(100);Bacteria_unclassified(100);Bacteria_unclassified(100);Bacteria_unclassified(100);	Bacteroidetes(100);Bacteroidia(100);Bacteroidales(100);Rikenellaceae(74);Rikenellaceae_unclassified(74);	Bacteroidetes(100);Bacteroidia(100);Bacteroidales(100);Prevotellaceae(100);Prevotellaceae_UCG-004(100);		0	0	0	0	0	0	0
